# Supplementary material for: Prenatal arsenic exposure and gene expression in fetal liver, heart, lung, and placenta
Source: Toxicology. Author manuscript; Available in PMC 2026 Apr 20. (PMC13094789; doi:10.1016/j.tox.2026.154420)
Supplement: MMC5 [file NIHMS2151723-supplement-MMC5.xlsx]

## Sheet: mmc5
	ID	logFC	CI.L	CI.R	AveExpr	t	P.Value	adj.P.Val	B
A_55_P2031167	Efna1	-1.7322	-2.13253	-1.33187	11.2629	-10.5139	3.59e-05	0.47976	-2.78572
A_55_P1998943	Oas1a	-0.626871	-0.821736	-0.432005	10.4381	-7.81674	0.000200024	0.47976	-2.90316
A_52_P319438	Ankrd37	-1.87256	-2.54083	-1.20429	9.74714	-6.80873	0.00043407	0.47976	-2.97889
A_51_P245796	Ddit4	-0.951392	-1.29214	-0.610647	11.1466	-6.78442	0.000442751	0.47976	-2.98106
A_51_P359570	Ifit3	-0.617735	-0.839958	-0.395512	8.76514	-6.75456	0.000453688	0.47976	-2.98374
A_51_P514961	Tiparp	-0.633734	-0.864733	-0.402735	9.84904	-6.66623	0.000487895	0.47976	-2.99184
A_51_P333274	Gzmb	-0.480847	-0.657838	-0.303856	8.41433	-6.60144	0.000514862	0.47976	-2.99795
A_55_P1984830	Fgl1	-1.32751	-1.81721	-0.837818	13.196	-6.58714	0.000521045	0.47976	-2.99931
A_55_P2154107	Gcm1	0.616092	0.382565	0.849619	10.5691	6.4105	0.000604801	0.47976	-3.01678
A_51_P439085	Hilpda	-0.927625	-1.28582	-0.569428	11.0958	-6.29265	0.000669233	0.47976	-3.02906
A_51_P387123	Oasl2	-0.577772	-0.803459	-0.352085	8.6794	-6.2206	0.000712468	0.47976	-3.03682
A_55_P2270412	C230096K16Rik	0.790995	0.478224	1.10377	10.4803	6.14511	0.000761226	0.47976	-3.04518
A_55_P2058783	Hilpda	-0.84132	-1.19096	-0.491682	11.2955	-5.84691	0.000994782	0.47976	-3.08057
A_55_P2168296	Rnu7	0.406195	0.235598	0.576791	8.45703	5.78558	0.00105238	0.47976	-3.08835
A_51_P345367	Psmb8	-0.558617	-0.793828	-0.323405	9.9407	-5.77083	0.00106679	0.47976	-3.09025
A_52_P294510	Fgl1	-1.21484	-1.72762	-0.702066	10.1035	-5.75673	0.00108078	0.47976	-3.09207
A_55_P2159934	Rnf186	-0.764616	-1.08755	-0.441685	8.58278	-5.75329	0.00108422	0.47976	-3.09252
A_51_P438805	Txnip	-0.85568	-1.22046	-0.4909	11.0073	-5.69986	0.00113935	0.47976	-3.09952
A_51_P417016	Srsf3	0.514872	0.294512	0.735233	9.31536	5.67739	0.00116347	0.47976	-3.10251
A_55_P2000062	Irf1	-0.535553	-0.771968	-0.299138	11.5586	-5.50441	0.00136993	0.47976	-3.1264
A_55_P2021187	Malat1	0.58847	0.327594	0.849346	9.3239	5.48116	0.00140073	0.47976	-3.12973
A_51_P162955	Serpina7	-0.713302	-1.03423	-0.392376	9.12584	-5.40071	0.00151352	0.47976	-3.14149
A_51_P126177	Map1lc3b	-0.507046	-0.73804	-0.276052	12.2333	-5.33372	0.00161535	0.47976	-3.18522
A_51_P161890	Fcgrt	-0.479729	-0.698488	-0.260969	10.5967	-5.32859	0.00162346	0.47976	-3.15235
A_55_P2161923	Rabgap1	0.722398	0.391801	1.05299	8.99661	5.30959	0.00165391	0.47976	-3.15526
A_55_P2050688	Zbed4	0.527004	0.285311	0.768697	11.1742	5.29825	0.00167238	0.47976	-3.15701
A_66_P115389	NA	0.564931	0.305338	0.824523	12.6063	5.28794	0.00168939	0.47976	-3.1586
A_51_P384091	Rad21	0.359736	0.19383	0.525643	13.7123	5.2687	0.00172164	0.47976	-3.1616
A_66_P108152	Cbr1	-0.551213	-0.806856	-0.29557	11.8831	-5.23925	0.00177238	0.47976	-3.16623
A_51_P290207	Insig1	-0.650784	-0.955495	-0.346072	9.69562	-5.18956	0.00186188	0.47976	-3.17415
A_55_P2092526	Tgif1	-0.708145	-1.04736	-0.368935	10.5262	-5.07268	0.00209328	0.47976	-3.19342
A_55_P2027327	Usp1	0.478359	0.248989	0.707729	11.8018	5.06758	0.00210408	0.47976	-3.19428
A_55_P2037712	Smc4	0.521943	0.269793	0.774093	13.2195	5.02976	0.00218628	0.47976	-3.20072
A_55_P2004447	Fgl1	-1.0341	-1.53589	-0.532308	10.616	-5.00751	0.00223632	0.47976	-3.20455
A_55_P1973347	A130040M12Rik	-0.730423	-1.08509	-0.375752	11.5725	-5.00417	0.00224394	0.47976	-3.20513
A_55_P2110081	Cisd3	-0.492344	-0.734284	-0.250404	11.6704	-4.94475	0.00238457	0.47976	-3.21554
A_55_P2086433	Oasl1	-0.513126	-0.765296	-0.260956	8.61404	-4.9444	0.00238542	0.47976	-3.21561
A_55_P2136338	Tomm20	0.336954	0.16984	0.504067	13.072	4.89938	0.00249865	0.47976	-3.22366
A_55_P2127179	NA	-0.447521	-0.669645	-0.225397	8.31418	-4.89554	0.00250861	0.47976	-3.22436
A_55_P2186085	Atp11c	0.437862	0.219526	0.656197	9.55313	4.87298	0.00256787	0.47976	-3.22845
A_52_P621588	Ifnlr1	-0.431826	-0.647664	-0.215988	8.86506	-4.86142	0.00259886	0.47976	-3.23057
A_55_P1955309	Zfp800	0.828119	0.411582	1.24466	10.029	4.83084	0.0026829	0.47976	-3.23621
A_55_P2058433	Cyp2c68	-2.10118	-2.86008	-1.34227	13.0762	-8.53766	0.00269923	0.47976	-4.09707
A_52_P604629	Csrnp1	-0.575709	-0.866022	-0.285396	9.97578	-4.81858	0.00271742	0.47976	-3.23848
A_66_P115053	Anp32b	0.483084	0.239384	0.726785	14.1775	4.8167	0.00272278	0.47976	-3.23884
A_51_P289588	Ube2e3	0.397322	0.196722	0.597922	12.9011	4.81277	0.00273399	0.47976	-3.23957
A_52_P381784	Nsd2	0.469221	0.232108	0.706333	9.765	4.80846	0.00274632	0.47976	-3.24037
A_55_P2174203	Lims2	-0.710492	-1.06956	-0.351423	9.49465	-4.80799	0.00274767	0.47976	-3.24046
A_55_P2006634	Map4k5	0.325962	0.160895	0.49103	11.6371	4.79831	0.00277564	0.47976	-3.24228
A_55_P2094060	Gzma	-0.767623	-1.15749	-0.377759	11.1949	-4.78429	0.00281673	0.47976	-3.24492
A_52_P270164	E2f6	0.437631	0.214995	0.660268	10.8766	4.77634	0.00284034	0.47976	-3.24642
A_55_P1976109	NA	0.385793	0.188735	0.58285	14.7206	4.75711	0.00289835	0.47976	-3.25008
A_52_P387564	Tmpo	0.521534	0.253363	0.789705	13.4688	4.72557	0.00299643	0.47976	-3.25614
A_55_P2028288	Nhlrc4	0.460813	0.22384	0.697785	8.93881	4.72508	0.00299797	0.47976	-3.25624
A_55_P2119257	Serpine1	-1.99448	-3.03347	-0.955501	10.517	-4.6645	0.0031971	0.47976	-3.2681
A_51_P462385	G6pc	-1.09171	-1.66123	-0.522186	8.45535	-4.65778	0.0032201	0.47976	-3.26943
A_51_P261517	Tyrobp	-0.330334	-0.502939	-0.157729	12.4514	-4.65033	0.00324582	0.47976	-3.27092
A_52_P402663	Ninl	0.625869	0.298555	0.953182	8.91389	4.64625	0.00325998	0.47976	-3.27173
A_55_P2084496	Ssbp3	0.403802	0.191729	0.615876	10.9692	4.62664	0.00332912	0.47976	-3.27566
A_55_P2133255	Mad2l1	0.401022	0.189382	0.612662	11.8213	4.60419	0.00341027	0.47976	-3.2802
A_55_P2066958	Sh3glb1	0.30883	0.145766	0.471894	11.4874	4.60197	0.00341841	0.47976	-3.28065
A_55_P2005025	Mbnl1	0.531708	0.250172	0.813243	12.3357	4.58905	0.00346626	0.47976	-3.28328
A_55_P2015782	Bcas1	0.506289	0.237717	0.77486	9.16092	4.58058	0.00349801	0.47976	-3.28501
A_55_P1957344	Hnrnpa3	0.455131	0.213201	0.697062	13.1854	4.57119	0.00353362	0.47976	-3.28694
A_51_P476209	Fscn3	0.404913	0.18838	0.621445	8.65851	4.54383	0.0036397	0.47976	-3.2926
A_55_P2002117	Kbtbd4	0.576722	0.267915	0.88553	10.9951	4.53797	0.00366288	0.47976	-3.29382
A_55_P2023864	Mfap1a	0.306413	0.141717	0.471108	9.70174	4.52071	0.00373213	0.47976	-3.29743
A_55_P1979463	Prdx5	-0.467776	-0.71945	-0.216101	13.094	-4.51629	0.00375012	0.47976	-3.29836
A_52_P64687	Camk2n1	-0.390677	-0.601058	-0.180297	9.7883	-4.51228	0.0037665	0.47976	-3.2992
A_65_P19395	H2-D1	-0.372572	-0.574299	-0.170844	12.0177	-4.48775	0.00386851	0.47976	-3.30439
A_55_P2058240	Ipo5	0.525036	0.240311	0.80976	10.9387	4.48072	0.00389833	0.47976	-3.30589
A_51_P164014	Cenpe	0.465579	0.212654	0.718505	12.6191	4.47285	0.003932	0.47976	-3.30757
A_55_P1967648	Flcn	-0.342992	-0.529658	-0.156326	10.0437	-4.46481	0.00396673	0.47976	-3.30929
A_55_P2018941	Fmr1	0.586218	0.267071	0.905365	10.4393	4.46325	0.0039735	0.47976	-3.30962
A_55_P1976664	Gm16430	0.319427	0.144579	0.494276	8.06208	4.43909	0.00408019	0.47976	-3.31484
A_51_P431996	Zfp367	0.4506	0.203746	0.697454	10.1701	4.43541	0.00409669	0.47976	-3.31564
A_55_P2067722	Camsap3	-0.31617	-0.489845	-0.142495	10.7374	-4.4235	0.00415069	0.47976	-3.31823
A_55_P2066697	Trim47	-0.481535	-0.746422	-0.216647	10.6397	-4.41722	0.00417949	0.47976	-3.3196
A_55_P2124153	Rusc2	-0.770674	-1.19588	-0.345471	9.47362	-4.4041	0.00424038	0.47976	-3.32248
A_52_P70854	Tob2	-0.31838	-0.494325	-0.142436	9.79392	-4.39698	0.00427386	0.47976	-3.32405
A_55_P2124085	NA	0.664377	0.296855	1.0319	10.7203	4.39252	0.00429497	0.47976	-3.32503
A_51_P207412	Slf1	0.339364	0.150986	0.527742	9.65385	4.37743	0.00436726	0.47976	-3.32837
A_55_P2030383	Frmd4a	0.432148	0.192075	0.672222	11.535	4.37394	0.00438419	0.47976	-3.32915
A_55_P1976764	Polr3e	0.338578	0.15038	0.526776	9.77057	4.37146	0.00439623	0.47976	-3.3297
A_52_P101238	B230354K17Rik	0.344569	0.152742	0.536395	9.12114	4.36466	0.0044295	0.47976	-3.33122
A_55_P2048259	Golph3l	0.340958	0.149839	0.532076	11.682	4.33491	0.00457839	0.47976	-3.3379
A_55_P2062246	Tgtp2	-1.19659	-1.86767	-0.525504	10.1911	-4.33263	0.00459007	0.47976	-3.33842
A_55_P1959056	Pom121	0.410181	0.179801	0.64056	12.2702	4.32628	0.00462264	0.47976	-3.33986
A_51_P148612	Cox7a1	-0.583922	-0.912091	-0.255754	10.922	-4.32356	0.00463668	0.47976	-3.34048
A_51_P298355	Dek	0.514134	0.225113	0.803155	12.9866	4.32245	0.00464244	0.47976	-3.34073
A_55_P1952788	NA	0.435247	0.190516	0.679977	9.27326	4.32147	0.00464753	0.47976	-3.34095
A_51_P252677	Card19	-0.406911	-0.635764	-0.178058	10.8709	-4.32043	0.00465292	0.47976	-3.34119
A_55_P2030938	Trim59	0.600575	0.262415	0.938735	12.7976	4.31548	0.00467871	0.47976	-3.34232
A_55_P1957855	NA	0.282485	0.123164	0.441806	9.4462	4.30829	0.0047164	0.47976	-3.34395
A_55_P2014506	Amd2	0.377802	0.164689	0.590914	12.621	4.30763	0.00471987	0.47976	-3.3441
A_55_P2003823	Asgr1	-0.79121	-1.23758	-0.34484	8.92575	-4.30705	0.00472292	0.47976	-3.34424
A_52_P554703	Gprin3	-0.363693	-0.569002	-0.158384	8.14954	-4.30437	0.00473713	0.47976	-3.34485
A_52_P24631	Azin1	0.447565	0.194851	0.70028	10.6488	4.30337	0.0047424	0.47976	-3.34508
A_55_P2025851	Heatr3	0.347884	0.151451	0.544318	11.5298	4.30332	0.00474271	0.47976	-3.34509
A_51_P329356	Mcts2	0.294013	0.127715	0.460311	10.9096	4.29599	0.00478176	0.47976	-3.34677
A_55_P2073789	NA	-0.956405	-1.49842	-0.414389	10.2718	-4.28759	0.00482694	0.47976	-3.3487
A_55_P2030428	Sirt1	0.405934	0.175505	0.636363	10.5036	4.28057	0.00486505	0.47976	-3.35032
A_55_P2076001	Rbm12	0.368161	0.158991	0.577331	10.7885	4.27683	0.00488554	0.47976	-3.35119
A_55_P2095196	Akr1b10	-0.34467	-0.540922	-0.148419	9.70711	-4.26752	0.00493688	0.47976	-3.35335
A_55_P2032997	Srp19	0.477292	0.204799	0.749784	11.7794	4.25611	0.00500061	0.47976	-3.356
A_55_P2040168	Pmp22	-0.543128	-0.853534	-0.232723	9.57112	-4.25164	0.00502586	0.47976	-3.35705
A_55_P2115176	Pdhx	0.328216	0.140451	0.515982	9.60267	4.24744	0.00504967	0.47976	-3.35803
A_52_P151320	Tnfaip8l1	-0.339516	-0.533808	-0.145224	10.2754	-4.24608	0.00505742	0.47976	-3.35835
A_55_P2009857	NA	0.516953	0.221084	0.812823	12.0187	4.24555	0.00506043	0.47976	-3.35847
A_52_P681310	Plaur	-0.471052	-0.740654	-0.201451	9.45031	-4.24551	0.00506064	0.47976	-3.35848
A_55_P2054857	Ube2v2	0.387852	0.165684	0.610019	12.2181	4.24198	0.00508084	0.47976	-3.35931
A_66_P139387	Prlr	-0.966703	-1.52108	-0.412326	8.53375	-4.23712	0.00510874	0.47976	-3.36045
A_51_P464387	Hspb8	-0.453045	-0.713144	-0.192945	9.30727	-4.23238	0.00513615	0.47976	-3.36157
A_55_P2081530	Sh3bgrl3	-0.351306	-0.553283	-0.14933	13.3557	-4.22638	0.00517107	0.47976	-3.36298
A_55_P1974645	Entpd2	-0.776085	-1.22329	-0.328882	9.25451	-4.21684	0.00522711	0.47976	-3.36524
A_51_P485260	Rgl1	-0.359702	-0.567023	-0.152381	10.9173	-4.21583	0.00523313	0.47976	-3.36548
A_51_P128876	Ifitm3	-1.02082	-1.6098	-0.431851	11.4042	-4.21152	0.00525872	0.47976	-3.3665
A_55_P1980591	Hace1	0.562851	0.238014	0.887688	10.4573	4.21028	0.00526609	0.47976	-3.36679
A_55_P2172022	B4galt1	-0.32442	-0.511691	-0.13715	8.64737	-4.20942	0.00527124	0.47976	-3.367
A_66_P112623	Psmc6	0.318562	0.134574	0.50255	11.7958	4.20715	0.00528478	0.47976	-3.36754
A_52_P599055	Atg14	-0.312459	-0.49299	-0.131929	9.57725	-4.20557	0.00529424	0.47976	-3.36791
A_51_P356762	Mcm4	0.354628	0.149291	0.559965	13.1873	4.19651	0.00534888	0.47976	-3.37008
A_55_P1966833	Xaf1	-0.457939	-0.723302	-0.192575	8.62918	-4.19324	0.00536881	0.47976	-3.37086
A_55_P1985890	Tiparp	-0.425496	-0.672319	-0.178672	9.60245	-4.18881	0.00539581	0.47976	-3.37192
A_51_P369803	Psmb9	-0.337371	-0.533896	-0.140846	9.8247	-4.17132	0.00550421	0.47976	-3.37613
A_55_P2061338	Slc16a11	-0.420848	-0.66604	-0.175656	9.42718	-4.17063	0.00550849	0.47976	-3.37629
A_55_P2090349	Mettl5	0.426103	0.177697	0.674509	8.75682	4.16807	0.00552456	0.47976	-3.37691
A_51_P462047	Prpf38a	0.320366	0.133137	0.507595	10.9505	4.15774	0.00559001	0.47976	-3.37941
A_55_P2014361	Pdpk1	0.432036	0.179423	0.68465	12.0009	4.15572	0.00560285	0.47976	-3.3799
A_55_P1995165	Mdc1	0.511119	0.212162	0.810076	10.438	4.15429	0.00561203	0.47976	-3.38025
A_51_P189746	Pim3	-0.522745	-0.829209	-0.21628	9.82708	-4.1447	0.00567378	0.47976	-3.38259
A_55_P2066116	Bcl3	-0.362628	-0.575269	-0.149987	10.6582	-4.14379	0.00567965	0.47976	-3.38281
A_55_P2109717	Kif20b	0.578125	0.238973	0.917278	10.3649	4.142	0.00569129	0.47976	-3.38325
A_55_P2011341	NA	-0.842644	-1.33782	-0.347472	10.8813	-4.13496	0.00573725	0.47976	-3.38497
A_55_P1994042	Zbp1	-0.350437	-0.556434	-0.14444	8.45326	-4.13363	0.00574601	0.47976	-3.38529
A_55_P2170076	Taf9-ps	0.31146	0.128249	0.494671	12.731	4.1308	0.00576466	0.47976	-3.38599
A_55_P2066309	Slc39a8	0.458982	0.188787	0.729177	11.2515	4.12764	0.00578549	0.47976	-3.38676
A_55_P2036514	Dis3	0.477081	0.195884	0.758279	10.6729	4.12254	0.00581943	0.47976	-3.38802
A_55_P2115003	Prpf4	0.460103	0.188833	0.731372	8.94472	4.12133	0.00582749	0.47976	-3.38832
A_55_P1999349	Nudt4	0.483219	0.197541	0.768897	13.7618	4.11009	0.00590307	0.47976	-3.39109
A_51_P388737	Slc11a2	0.629635	0.257143	1.00213	9.54199	4.10729	0.00592205	0.47976	-3.39178
A_55_P2076303	43898	0.423867	0.173046	0.674689	12.8648	4.10628	0.00592892	0.47976	-3.39203
A_55_P2035320	Nfil3	-0.642718	-1.02378	-0.261653	10.7622	-4.09831	0.0059834	0.47976	-3.39401
A_51_P184806	Elmod2	0.370526	0.150735	0.590318	9.65087	4.0963	0.00599725	0.47976	-3.39451
A_55_P2410304	Iigp1	-1.02632	-1.63527	-0.417383	9.78815	-4.09536	0.00600371	0.47976	-3.39474
A_55_P2009375	Cdk18	-0.433642	-0.691038	-0.176246	10.0639	-4.09367	0.0060154	0.47976	-3.39516
A_55_P2164189	Sfpq	0.423243	0.171932	0.674553	10.4454	4.09225	0.00602525	0.47976	-3.39552
A_55_P1994887	Zfpm1	0.434914	0.176663	0.693165	13.9691	4.09208	0.00602642	0.47976	-3.39556
A_55_P2400691	Arhgap21	0.362568	0.146752	0.578384	12.0003	4.08215	0.00609567	0.47976	-3.39804
A_55_P2002482	Sarnp	0.301387	0.121774	0.480999	12.3948	4.07728	0.00612997	0.47976	-3.39926
A_51_P405565	Msh6	0.400906	0.161494	0.640317	12.1473	4.06893	0.00618922	0.47976	-3.40135
A_55_P1993453	Ftsj1	0.382695	0.153989	0.6114	11.7478	4.06592	0.00621075	0.47976	-3.40211
A_55_P2159994	Atf1	0.488024	0.196348	0.779701	10.7968	4.06559	0.00621317	0.47976	-3.4022
A_55_P2011322	NA	0.30914	0.124197	0.494084	11.7672	4.06163	0.0062416	0.47976	-3.40319
A_55_P2052578	Bclaf3	0.39014	0.155867	0.624413	9.40045	4.04651	0.00635159	0.47976	-3.40702
A_51_P159503	Rnf213	-0.477684	-0.764759	-0.19061	10.466	-4.04324	0.00637569	0.47976	-3.40785
A_55_P2149763	Tapbp	-0.444732	-0.712039	-0.177424	10.9013	-4.04268	0.00637981	0.47976	-3.40799
A_55_P1978103	Ppip5k2	0.307074	0.122399	0.49175	10.1319	4.04033	0.00639717	0.47976	-3.40859
A_55_P2000833	E2f8	0.81291	0.321238	1.30458	11.978	4.01745	0.00656922	0.47976	-3.41444
A_51_P436727	Arrb1	0.439889	0.17374	0.706038	13.4406	4.01607	0.00657974	0.47976	-3.41479
A_65_P12977	Dnaja2	0.333669	0.131537	0.535802	11.7282	4.0111	0.00661786	0.47976	-3.41607
A_66_P128537	Isg15	-0.928892	-1.49405	-0.363731	9.36469	-3.99371	0.00675311	0.47976	-3.42056
A_55_P2073253	NA	0.440819	0.172295	0.709343	9.86226	3.98897	0.00679048	0.47976	-3.42179
A_52_P428446	Tsn	0.304262	0.118748	0.489776	11.9664	3.98524	0.0068201	0.47976	-3.42276
A_52_P317923	Zfp948	0.377324	0.147217	0.607431	9.31996	3.98444	0.00682645	0.47976	-3.42297
A_51_P375431	Phip	0.365409	0.142545	0.588272	8.71975	3.98404	0.00682967	0.47976	-3.42307
A_55_P1967216	Adam10	0.447219	0.174447	0.719991	12.8676	3.98386	0.00683107	0.47976	-3.42312
A_55_P1982613	Hnrnpa3	0.424214	0.165431	0.682997	14.2238	3.9832	0.00683631	0.47976	-3.42329
A_55_P1986526	Cdh26	0.437278	0.170523	0.704032	9.35056	3.98317	0.00683659	0.47976	-3.4233
A_52_P309337	Metap2	0.457467	0.177492	0.737442	8.98523	3.9703	0.00694007	0.47976	-3.42666
A_55_P1994939	Hmgb2	0.392013	0.151952	0.632073	14.9987	3.96791	0.00695944	0.47976	-3.42728
A_55_P2043682	Ubac1	0.401877	0.155713	0.648041	13.8826	3.9669	0.00696767	0.47976	-3.42754
A_51_P392546	Haus3	0.435831	0.168585	0.703077	11.1975	3.96269	0.00700207	0.47976	-3.42865
A_55_P1983773	Birc5	0.438255	0.169515	0.706994	14.6984	3.96258	0.00700295	0.47976	-3.42868
A_55_P2002466	Zfp747	-0.386319	-0.623326	-0.149311	9.74325	-3.96065	0.00701879	0.47976	-3.42918
A_51_P329322	Zfand1	0.265665	0.102577	0.428753	11.0339	3.95817	0.0070392	0.47976	-3.42984
A_55_P2025463	Brpf3	0.606653	0.233671	0.979635	11.304	3.95217	0.00708885	0.47976	-3.43142
A_55_P2009952	Me1	-0.453259	-0.732187	-0.174331	10.233	-3.94854	0.007119	0.47976	-3.43237
A_55_P2274553	NA	0.630638	0.242195	1.01908	8.45069	3.9449	0.00714944	0.47976	-3.43333
A_55_P2130970	Parp10	-0.333193	-0.538654	-0.127731	11.7523	-3.94047	0.00718671	0.47976	-3.43451
A_51_P230098	Pbk	0.326299	0.124695	0.527903	10.588	3.93277	0.00725189	0.47976	-3.43655
A_52_P215176	Opn3	-0.404377	-0.654241	-0.154513	8.37206	-3.93247	0.00725445	0.47976	-3.43662
A_51_P504442	Sf3a1	0.330593	0.126278	0.534907	10.9542	3.93167	0.00726133	0.47976	-3.43684
A_55_P2105256	Trim47	-0.52994	-0.857663	-0.202217	10.7653	-3.92919	0.00728246	0.47976	-3.4375
A_55_P2227154	A530041M06Rik	0.295601	0.112576	0.478627	8.59185	3.92444	0.00732324	0.47976	-3.43876
A_55_P1952905	Dnm1l	0.380256	0.144704	0.615808	11.0263	3.92258	0.00733924	0.47976	-3.43926
A_52_P463346	Serinc3	0.496608	0.18848	0.804735	12.5151	3.91621	0.00739443	0.47976	-3.44096
A_55_P2061437	Lsm5	0.353904	0.134275	0.573534	11.3782	3.91542	0.00740138	0.47976	-3.44117
A_52_P81783	Gspt1	0.380295	0.144187	0.616402	9.32646	3.91375	0.00741588	0.47976	-3.44162
A_66_P125660	Nde1	0.38207	0.144661	0.619479	8.46288	3.91047	0.00744458	0.47976	-3.44249
A_55_P2169729	NA	0.372792	0.140942	0.604641	13.6152	3.907	0.00747511	0.47976	-3.44343
A_51_P502964	Tmem63a	-0.281604	-0.456838	-0.10637	10.1153	-3.90485	0.00749406	0.47976	-3.444
A_52_P417654	Tcea1	0.274554	0.103538	0.44557	9.53568	3.90098	0.00752827	0.47976	-3.44504
A_55_P2032318	4930522L14Rik	0.406963	0.153453	0.660473	8.63914	3.90071	0.00753075	0.47976	-3.44512
A_66_P103490	Srsf1	0.512114	0.192855	0.831373	10.8792	3.89769	0.00755761	0.47976	-3.44593
A_51_P355753	Hic1	-0.916534	-1.48793	-0.345133	9.96503	-3.89754	0.00755888	0.47976	-3.44597
A_55_P1961049	Cep295	0.468928	0.176105	0.76175	10.4326	3.89121	0.00761563	0.47976	-3.44768
A_55_P2167620	NA	0.400924	0.150488	0.651361	10.1035	3.88998	0.00762663	0.47976	-3.44801
A_55_P1955632	Trp53i11	-0.806373	-1.31008	-0.302664	10.4254	-3.88991	0.00762729	0.47976	-3.44803
A_51_P326229	Ddx25	0.713715	0.267784	1.15965	9.13658	3.88902	0.0076353	0.47976	-3.44827
A_55_P1996008	Gm14399	0.414398	0.155354	0.673443	8.87997	3.88711	0.00765256	0.47976	-3.44878
A_55_P1993365	NA	0.638332	0.239099	1.03756	8.76258	3.88511	0.00767063	0.47976	-3.44932
A_55_P2430367	Zbtb8b	-0.455587	-0.741075	-0.1701	8.82366	-3.87764	0.00773868	0.47976	-3.45135
A_55_P2090184	Fgfr1op2	0.292983	0.109197	0.476769	12.3879	3.87358	0.00777594	0.47976	-3.45245
A_66_P125831	Pnn	0.348496	0.129874	0.567118	10.9019	3.87335	0.00777805	0.47976	-3.45251
A_51_P481210	Ofd1	0.41977	0.156139	0.683401	10.0105	3.86899	0.00781829	0.47976	-3.4537
A_55_P2055477	Scaf11	0.280199	0.104205	0.456192	10.3764	3.86859	0.00782195	0.47976	-3.45381
A_55_P2043684	Ubac1	0.425718	0.158194	0.693241	14.3677	3.86672	0.00783932	0.47976	-3.45432
A_55_P2077263	Cenpk	0.573856	0.213193	0.93452	10.8064	3.8662	0.00784419	0.47976	-3.45446
A_55_P2032543	Cblc	-0.366799	-0.597401	-0.136198	10.561	-3.86501	0.00785523	0.47976	-3.45478
A_55_P2050799	Nup35	0.384434	0.142617	0.626251	11.2395	3.86295	0.00787443	0.47976	-3.45535
A_55_P2115691	NA	0.480583	0.177811	0.783355	11.9716	3.85688	0.00793127	0.47976	-3.45701
A_55_P2058812	Fancl	0.401554	0.148457	0.65465	9.95874	3.85515	0.00794757	0.47976	-3.45748
A_55_P2086983	Atxn2	0.292154	0.107963	0.476344	11.5005	3.85413	0.00795717	0.47976	-3.45776
A_55_P2114953	Usp18	-0.295583	-0.481936	-0.10923	9.30784	-3.85413	0.00795721	0.47976	-3.45776
A_51_P351363	Tyms-ps	0.6467	0.23894	1.05446	11.5861	3.85374	0.00796088	0.47976	-3.45787
A_51_P351860	C1qb	-0.380496	-0.620616	-0.140375	10.6868	-3.85038	0.00799265	0.47976	-3.45879
A_55_P2116802	NA	0.492191	0.181362	0.80302	11.3218	3.84765	0.00801856	0.47976	-3.45954
A_55_P2164534	Dtl	0.552287	0.203121	0.901454	10.6334	3.8434	0.00805918	0.47976	-3.46071
A_55_P2124461	NA	-0.467196	-0.762666	-0.171725	13.2357	-3.84209	0.00807173	0.47976	-3.46107
A_51_P267494	Cdc42ep3	0.277782	0.102023	0.453541	10.7713	3.84034	0.00808854	0.47976	-3.46155
A_55_P2130610	Smc3	0.351655	0.12914	0.574171	12.2557	3.84007	0.00809109	0.47976	-3.46162
A_55_P1980020	Rsl1d1	0.276442	0.101483	0.451401	12.8882	3.83929	0.00809865	0.47976	-3.46184
A_55_P2020911	Rps6ka6	0.402932	0.147878	0.657986	9.34111	3.83869	0.00810443	0.47976	-3.462
A_55_P2073705	Tfdp2	0.721001	0.264348	1.17765	10.7919	3.83648	0.00812572	0.47976	-3.46261
A_55_P2047842	Clcn3	0.525836	0.192558	0.859115	12.968	3.83378	0.00815187	0.47976	-3.46336
A_55_P2041017	Gm15365	0.288347	0.10551	0.471184	13.48	3.83209	0.00816829	0.47976	-3.46383
A_51_P394558	Dchs1	-0.33454	-0.546834	-0.122245	8.95915	-3.82905	0.00819781	0.47976	-3.46466
A_51_P155873	Ppp1r3g	-1.12994	-1.84757	-0.4123	10.4506	-3.82589	0.00822869	0.47976	-3.46554
A_55_P2114938	Irf9	-0.369147	-0.603629	-0.134665	10.7925	-3.82537	0.00823384	0.47976	-3.46568
A_51_P341010	Ercc8	0.282997	0.103235	0.46276	9.74619	3.8253	0.00823447	0.47976	-3.4657
A_51_P101573	Klc4	-0.324315	-0.530473	-0.118157	10.4534	-3.82252	0.00826183	0.47976	-3.46647
A_55_P1969710	NA	0.433642	0.157976	0.709308	14.1329	3.82236	0.00826339	0.47976	-3.46652
A_55_P2039523	Phf10	0.49965	0.181929	0.81737	12.3817	3.82124	0.00827448	0.47976	-3.46683
A_55_P1996872	Polr2k	0.327704	0.118877	0.536531	12.4311	3.8131	0.00835512	0.47976	-3.46909
A_51_P234544	Azin1	0.438507	0.159016	0.717998	12.551	3.81235	0.00836261	0.47976	-3.4693
A_55_P2042713	Pigq	0.429402	0.155351	0.703453	14.9021	3.80729	0.00841323	0.47976	-3.47071
A_51_P223404	Plin3	-0.342375	-0.561362	-0.123387	13.248	-3.79896	0.00849728	0.47976	-3.47304
A_55_P1979650	S100a1	-0.497841	-0.816311	-0.179372	10.014	-3.79845	0.00850251	0.47976	-3.47319
A_55_P2125208	Arid5a	-0.299658	-0.491654	-0.107661	9.91695	-3.7924	0.00856415	0.47976	-3.47488
A_55_P2018480	Carnmt1	0.37089	0.133199	0.608582	10.9381	3.79154	0.00857301	0.47976	-3.47512
A_51_P336721	Tipin	0.392396	0.140833	0.643959	12.9867	3.79019	0.00858681	0.47976	-3.4755
A_66_P115531	Crebzf	0.317645	0.113995	0.521295	10.9509	3.79002	0.00858859	0.47976	-3.47555
A_55_P2010906	Rbm45	0.281941	0.101037	0.462845	9.43008	3.78697	0.00861995	0.47976	-3.47641
A_55_P2123471	Kpna2	0.368207	0.131911	0.604503	14.0124	3.78633	0.00862655	0.47976	-3.47659
A_55_P2028054	Incenp	0.377699	0.135297	0.620101	13.6191	3.7861	0.00862893	0.47976	-3.47665
A_55_P2064038	NA	0.566736	0.202992	0.93048	8.63582	3.78589	0.00863109	0.47976	-3.47671
A_51_P353095	Zfyve27	-0.244939	-0.402203	-0.0876747	10.2609	-3.78452	0.00864527	0.47976	-3.4771
A_51_P210474	Mrpl18	0.417529	0.149372	0.685686	11.9427	3.78339	0.00865702	0.47976	-3.47742
A_55_P2079390	4930579G24Rik	0.380843	0.136137	0.625548	9.13442	3.78169	0.00867466	0.47976	-3.47789
A_55_P2018091	NA	-0.437369	-0.719004	-0.155735	12.8175	-3.77351	0.00876002	0.47976	-3.4802
A_51_P487690	Ifi44	-0.320247	-0.526511	-0.113984	8.04453	-3.77264	0.00876914	0.47976	-3.48045
A_55_P2102936	Pnrc1	-0.366348	-0.603578	-0.129118	10.6689	-3.75239	0.00898494	0.47976	-3.4862
A_51_P383218	Tmem161a	0.250747	0.088358	0.413135	8.67802	3.752	0.00898915	0.47976	-3.48632
A_55_P2172420	Krit1	0.334532	0.117633	0.55143	9.71768	3.74768	0.0090359	0.47976	-3.48755
A_55_P2106525	Nmnat3	0.536908	0.188326	0.88549	11.7231	3.74264	0.00909084	0.47976	-3.48899
A_55_P2064771	Ly6c1	-0.539035	-0.889001	-0.18907	12.258	-3.74262	0.00909115	0.47976	-3.489
A_55_P1998987	NA	0.597882	0.209707	0.986058	9.15319	3.74258	0.00909154	0.47976	-3.48901
A_55_P2001188	Phf6	0.260827	0.0914428	0.430212	10.2589	3.74165	0.00910177	0.47976	-3.48927
A_55_P1973809	Hbb-bt	0.350892	0.122981	0.578802	17.6706	3.74104	0.00910842	0.47976	-3.48945
A_55_P1972263	Nop56	0.437674	0.153356	0.721992	12.6662	3.7405	0.00911436	0.47976	-3.4896
A_55_P1976127	Ect2	0.649159	0.227269	1.07105	11.6062	3.73882	0.00913274	0.47976	-3.49008
A_55_P1998942	Oas1a	-0.33214	-0.548386	-0.115894	8.60511	-3.73213	0.00920665	0.47976	-3.49201
A_55_P2055612	Zfp800	0.752804	0.262065	1.24354	9.26083	3.72747	0.00925848	0.47976	-3.49335
A_55_P2057268	Magi1	-0.335754	-0.554856	-0.116653	9.2641	-3.72357	0.00930219	0.47976	-3.49447
A_55_P2058861	Mvk	0.328533	0.114123	0.542944	12.9117	3.72321	0.00930619	0.47976	-3.49457
A_55_P2004016	Crispld2	-0.677247	-1.11939	-0.235102	10.296	-3.7219	0.00932089	0.47976	-3.49495
A_55_P2138257	Ube2d2a	0.392291	0.136172	0.648409	10.8547	3.72177	0.00932239	0.47976	-3.49499
A_55_P1988228	Aspm	0.584534	0.202553	0.966514	10.8855	3.71836	0.00936082	0.47976	-3.49598
A_51_P490296	Slx4	0.352366	0.121999	0.582732	10.191	3.7167	0.00937964	0.47976	-3.49646
A_55_P2033255	NA	-0.461534	-0.763333	-0.159736	14.4292	-3.71595	0.00938806	0.47976	-3.49667
A_55_P2039566	Arhgap23	0.419978	0.145324	0.694633	12.4189	3.71555	0.00939258	0.47976	-3.49679
A_55_P2078459	Kpna2	0.343199	0.118407	0.56799	12.9489	3.70979	0.00945823	0.47976	-3.49846
A_55_P1978241	Artn	0.329642	0.113673	0.545612	8.73404	3.7088	0.00946948	0.47976	-3.49874
A_55_P2001228	Dctn6	0.491408	0.169165	0.813651	14.387	3.70546	0.00950785	0.47976	-3.49972
A_55_P2127357	NA	-0.34737	-0.575172	-0.119568	9.83193	-3.70525	0.00951025	0.47976	-3.49978
A_51_P164296	Adamdec1	-0.336085	-0.556575	-0.115595	8.15884	-3.70377	0.00952733	0.47976	-3.50021
A_52_P681	Cnot4	0.327801	0.112532	0.543069	9.09655	3.70009	0.00956974	0.47976	-3.50128
A_55_P2097612	Zfp131	0.32623	0.111791	0.540669	10.2388	3.6966	0.00961024	0.47976	-3.50229
A_55_P2056344	Unc93a2	0.564898	0.193307	0.936489	15.4641	3.69393	0.00964143	0.47976	-3.50307
A_55_P1995173	Odc1	0.412909	0.141158	0.68466	13.9906	3.69204	0.00966348	0.47976	-3.50362
A_55_P2034705	Nmi	-0.30128	-0.49975	-0.102811	10.049	-3.6886	0.00970389	0.47976	-3.50463
A_55_P1998596	Nupl2	0.275394	0.0939707	0.456817	9.5018	3.68846	0.00970553	0.47976	-3.50467
A_52_P627816	Tgm1	-0.350571	-0.581887	-0.119255	8.6542	-3.68259	0.00977484	0.47976	-3.50639
A_55_P1972748	Czib	0.64175	0.218014	1.06549	14.7829	3.68005	0.00980492	0.47976	-3.50713
A_51_P304170	Rtp4	-0.698657	-1.16104	-0.236272	10.1629	-3.6715	0.00990726	0.47976	-3.50965
A_55_P2028300	Ppm1d	0.451236	0.152183	0.750289	10.0074	3.66639	0.00996887	0.47976	-3.51115
A_55_P2147001	Wdr55	0.348986	0.11759	0.580382	11.7377	3.66468	0.00998965	0.47976	-3.51166
A_55_P2027737	Il1rl1	0.630608	0.212033	1.04918	10.5536	3.66074	0.0100376	0.47976	-3.51282
A_55_P2058757	Cap1	-0.351361	-0.584839	-0.117882	11.1618	-3.6567	0.010087	0.47976	-3.51402
A_55_P2032760	Ctif	-0.335547	-0.558652	-0.112442	9.50444	-3.6545	0.0101141	0.47976	-3.51467
A_55_P2102175	Lztr1	-0.428291	-0.713126	-0.143455	10.6997	-3.65366	0.0101244	0.47976	-3.51492
A_51_P327828	Ppib	-0.272059	-0.453062	-0.0910569	14.076	-3.65227	0.0101416	0.47976	-3.51533
A_51_P236324	Gtf2e1	0.243879	0.0814498	0.406309	9.47606	3.64832	0.0101904	0.47976	-3.51651
A_51_P330369	Ssx2ip	0.528878	0.176493	0.881263	11.917	3.64688	0.0102083	0.47976	-3.51693
A_55_P2116165	Pfkfb3	-0.52898	-0.881876	-0.176083	10.1408	-3.64229	0.0102656	0.47976	-3.5183
A_55_P2042521	Cop1	0.25045	0.0831504	0.41775	11.661	3.63755	0.010325	0.47976	-3.51971
A_52_P18068	Txlng	0.250134	0.0829378	0.417331	8.66024	3.63521	0.0103546	0.47976	-3.52041
A_51_P282667	Hexa	-0.2694	-0.449514	-0.0892865	10.9833	-3.63441	0.0103647	0.47976	-3.52065
A_55_P2089565	Tbx22	0.721976	0.238849	1.2051	9.33335	3.63116	0.0104059	0.47976	-3.52162
A_51_P122035	Nipa1	0.465199	0.153847	0.77655	10.9776	3.63053	0.0104138	0.47976	-3.54494
A_55_P2305010	A730089K16Rik	0.633041	0.208975	1.05711	10.8627	3.62729	0.0104551	0.47976	-3.52278
A_55_P2095854	Rab3c	0.539406	0.177264	0.901548	12.0299	3.61926	0.0105582	0.47976	-3.52519
A_55_P2057946	Hsp90aa1	0.298503	0.0976835	0.499322	14.083	3.61182	0.0106547	0.47976	-3.52743
A_55_P1979551	Pitrm1	0.584492	0.191142	0.977842	13.1157	3.61063	0.0106703	0.47976	-3.52779
A_52_P633410	Gabarapl1	-0.31032	-0.519197	-0.101443	13.5479	-3.60996	0.010679	0.47976	-3.52799
A_51_P133562	Serpina6	0.975428	0.318677	1.63218	15.482	3.60892	0.0106925	0.47976	-3.5283
A_55_P2098539	Itgb3bp	0.368521	0.120394	0.616648	10.2314	3.60887	0.0106933	0.47976	-3.52832
A_52_P638459	Ccl5	-0.662687	-1.1091	-0.216272	9.00591	-3.60705	0.010717	0.47976	-3.52887
A_55_P1959305	Rbm47	-0.376974	-0.630932	-0.123016	10.6577	-3.60689	0.0107191	0.47976	-3.52892
A_55_P2121252	Amd2	0.443297	0.144649	0.741946	9.98165	3.60677	0.0107208	0.47976	-3.52896
A_55_P2147250	Caprin2	0.341146	0.111309	0.570984	9.42813	3.60664	0.0107224	0.47976	-3.52899
A_51_P316935	Depp1	-0.930609	-1.5577	-0.303516	11.6114	-3.60594	0.0107316	0.47976	-3.5292
A_52_P375876	Arf3	-0.473184	-0.782427	-0.16394	11.8404	-3.89288	0.0107332	0.47976	-3.71402
A_52_P219943	Epc1	0.39435	0.128539	0.660162	8.64864	3.60489	0.0107455	0.47976	-3.52952
A_52_P463977	Tmem140	-0.419641	-0.703067	-0.136216	11.2725	-3.59768	0.0108408	0.47976	-3.53171
A_55_P2069989	Klhl12	0.433742	0.140465	0.72702	12.0613	3.59365	0.0108944	0.47976	-3.53293
A_55_P2066230	Hck	-0.29739	-0.498508	-0.0962714	11.6946	-3.593	0.0109031	0.47976	-3.53312
A_66_P136834	Usp7	0.38404	0.124318	0.643763	8.93199	3.59294	0.0109039	0.47976	-3.53314
A_52_P379337	Rtn4	-0.283288	-0.474962	-0.0916128	9.4883	-3.59125	0.0109266	0.47976	-3.53366
A_51_P126525	D230025D16Rik	-0.29457	-0.493895	-0.0952456	9.836	-3.59096	0.0109304	0.47976	-3.6155
A_51_P204402	Shcbp1	0.503281	0.162709	0.843853	10.5002	3.59075	0.0109333	0.47976	-3.53381
A_55_P2004037	NA	0.694638	0.224526	1.16475	9.60765	3.59038	0.0109383	0.47976	-3.53392
A_55_P2065671	Ccnb1	0.453067	0.146406	0.759728	12.4164	3.58994	0.0109441	0.47976	-3.53405
A_55_P1988083	Prc1	0.34421	0.111176	0.577243	13.0348	3.58912	0.0109551	0.47976	-3.5343
A_55_P2059134	Smarca5	0.425494	0.137364	0.713624	11.6212	3.58829	0.0109663	0.47976	-3.53456
A_51_P324814	Krt18	-0.306247	-0.513843	-0.0986521	14.3776	-3.58458	0.0110164	0.47976	-3.53569
A_55_P2016862	Ncoa4	0.374148	0.120477	0.627818	14.4	3.5839	0.0110256	0.47976	-3.53589
A_55_P2082156	Rab11fip3	-0.28333	-0.475579	-0.091082	9.35025	-3.58108	0.0110639	0.47976	-3.53675
A_55_P2106150	Cenpk	0.664218	0.213492	1.11494	11.6477	3.58081	0.0110675	0.47976	-3.53684
A_66_P126836	Zbtb44	0.32245	0.103579	0.54132	10.1094	3.5798	0.0110812	0.47976	-3.53714
A_55_P2076631	Gypc	0.40095	0.1287	0.6732	14.0682	3.57854	0.0110984	0.47976	-3.53753
A_55_P2010191	Serpina11	-0.677871	-1.13838	-0.217358	12.9555	-3.57675	0.0111228	0.47976	-3.53807
A_51_P123405	Bub1	0.443918	0.142078	0.745757	10.0651	3.57363	0.0111656	0.47976	-3.53903
A_55_P2028064	Kdm4b	-0.246398	-0.414067	-0.0787293	10.0647	-3.57082	0.0112042	0.47976	-3.53989
A_55_P2109382	Adora2a	-0.359965	-0.605064	-0.114865	9.04905	-3.56863	0.0112344	0.47976	-3.54056
A_55_P1953688	Top1	0.3998	0.127551	0.67205	12.7343	3.56828	0.0112392	0.47976	-3.54067
A_55_P1995924	Zfp984	0.418264	0.133037	0.703491	9.94801	3.56323	0.0113093	0.47976	-3.54222
A_55_P2139748	Phf14	0.266346	0.0846863	0.448006	8.53289	3.56263	0.0113177	0.47976	-3.5424
A_55_P1963175	Lctl	0.255226	0.0810799	0.429373	8.17739	3.56118	0.0113378	0.47976	-3.54285
A_55_P2124586	Xlr4a	0.440637	0.139958	0.741316	8.26321	3.56091	0.0113416	0.47976	-3.54293
A_55_P2105002	Pcna	0.401379	0.12696	0.675797	14.0603	3.55405	0.0114379	0.47976	-3.54504
A_55_P2099479	H2afz	0.273341	0.0863984	0.460283	14.2216	3.55287	0.0114544	0.47976	-3.54541
A_55_P2062727	Nasp	0.455424	0.143791	0.767056	10.4062	3.55104	0.0114804	0.47976	-3.54597
A_55_P1968763	Shc4	0.684964	0.215865	1.15406	11.1979	3.54802	0.0115232	0.47976	-3.5469
A_55_P1994907	Senp2	0.416075	0.1309	0.70125	11.1731	3.54522	0.0115631	0.47976	-3.54777
A_55_P2000077	Nrf1	0.332959	0.104618	0.561301	10.5509	3.54315	0.0115927	0.47976	-3.54841
A_55_P2105512	Nop56	0.336188	0.105531	0.566845	13.2664	3.54159	0.0116149	0.47976	-3.54889
A_55_P2103284	Twf2	-0.368046	-0.620602	-0.11549	9.50428	-3.54101	0.0116232	0.47976	-3.54907
A_51_P458384	Slc38a2	-0.395172	-0.666516	-0.123828	11.2209	-3.53875	0.0116558	0.47976	-3.54977
A_55_P2101757	Dscc1	0.576053	0.180372	0.971734	9.66362	3.53754	0.0116732	0.47976	-3.55015
A_52_P275069	Epp13	0.81116	0.25334	1.36898	9.91145	3.53342	0.0117327	0.47976	-3.55143
A_55_P2071952	Wdr92	-0.38476	-0.649488	-0.120033	12.6054	-3.53163	0.0117588	0.47976	-3.55199
A_51_P514712	Parp14	-0.278521	-0.470233	-0.0868099	9.4061	-3.53015	0.0117802	0.47976	-3.55244
A_55_P2294184	Cemip2	-0.288471	-0.487067	-0.0898753	9.96484	-3.52952	0.0117894	0.47976	-3.55264
A_55_P2023424	Trip10	-0.414909	-0.700552	-0.129267	10.8142	-3.52951	0.0117896	0.47976	-3.55265
A_55_P2003824	Asgr1	-1.35349	-2.2854	-0.421568	11.455	-3.52906	0.0117961	0.47976	-3.55278
A_55_P1968438	Arxes1	0.522344	0.162428	0.88226	9.44051	3.52646	0.0118342	0.47976	-3.5536
A_55_P2114908	Nek3	0.3033	0.0942737	0.512326	8.76975	3.52578	0.0118441	0.47976	-3.55381
A_55_P2005055	Pepd	0.356507	0.110792	0.602222	12.2203	3.5255	0.0118482	0.47976	-3.5539
A_55_P2108248	Art4	0.529956	0.164674	0.895239	12.9274	3.52529	0.0118513	0.47976	-3.55396
A_51_P198076	Mien1	-0.3011	-0.508657	-0.0935443	12.3324	-3.525	0.0118555	0.47976	-3.55405
A_51_P122845	Naa50	0.503149	0.156174	0.850124	10.076	3.52356	0.0118766	0.47976	-3.59807
A_55_P2130448	NA	0.39935	0.123928	0.674773	13.2475	3.5232	0.0118819	0.47976	-3.55461
A_55_P2096305	Rc3h1	0.28417	0.0880801	0.480259	11.0432	3.52133	0.0119095	0.47976	-3.5552
A_51_P363749	Irf6	-0.546139	-0.923061	-0.169218	9.81734	-3.52076	0.0119179	0.47976	-3.55537
A_51_P115471	Apol8	0.637911	0.197619	1.0782	11.4878	3.52049	0.0119219	0.47976	-3.5663
A_55_P2043466	Eif5	0.383287	0.118454	0.648121	13.2504	3.5167	0.0119778	0.47976	-3.55664
A_55_P1955517	NA	0.442312	0.136681	0.747943	11.1023	3.51654	0.0119803	0.47976	-3.55669
A_55_P2038928	NA	0.299653	0.0925891	0.506717	11.7573	3.51639	0.0119824	0.47976	-3.55674
A_52_P583458	E2f3	0.341413	0.105484	0.577342	9.92174	3.51626	0.0119843	0.47976	-3.55678
A_52_P132165	Hsd17b11	-0.343366	-0.580654	-0.106079	11.2383	-3.51614	0.0119862	0.47976	-3.55682
A_66_P113487	Pacsin2	0.292077	0.0902026	0.493952	13.1194	3.5156	0.0119942	0.47976	-3.55699
A_55_P1957459	Lilrb4a	-0.311252	-0.526457	-0.0960474	9.5468	-3.51434	0.0120129	0.47976	-3.55738
A_55_P2044547	NA	-0.327891	-0.554624	-0.101157	9.57213	-3.51395	0.0120187	0.47976	-3.5575
A_55_P1980721	NA	0.347027	0.107026	0.587029	12.9617	3.51345	0.0120262	0.47976	-3.55766
A_55_P2040026	Itga4	0.540713	0.166614	0.914811	11.6866	3.51208	0.0120466	0.47976	-3.55809
A_55_P1977318	Wbp11	0.419047	0.128845	0.709249	12.3237	3.5087	0.0120972	0.47976	-3.55915
A_55_P2042698	Hsd17b10	-0.371959	-0.629612	-0.114306	13.9199	-3.50787	0.0121096	0.47976	-3.55941
A_51_P340355	Tarsl2	0.438747	0.134793	0.742702	9.84045	3.50744	0.0121161	0.47976	-3.55954
A_51_P214319	Cox11	0.330411	0.101349	0.559472	11.7361	3.50498	0.012153	0.47976	-3.56032
A_55_P1957173	NA	0.778672	0.238642	1.3187	10.6723	3.50364	0.0121732	0.47976	-3.56074
A_66_P114501	Zcrb1	0.281219	0.0859074	0.47653	12.3295	3.49865	0.0122489	0.47976	-3.56231
A_52_P105138	Frs2	0.278866	0.0851856	0.472546	10.9672	3.49859	0.0122497	0.47976	-3.56233
A_55_P2096630	Ssxb9	0.495619	0.151375	0.839862	8.66398	3.49836	0.0122532	0.47976	-3.5624
A_55_P2027147	Mrps18c	0.327211	0.099826	0.554595	12.6169	3.49663	0.0122796	0.47976	-3.56294
A_55_P2062598	E2f7	0.368958	0.11251	0.625406	9.80656	3.49592	0.0122904	0.47976	-3.56317
A_55_P1984123	Kmt2c	0.373101	0.113705	0.632497	10.2118	3.49499	0.0123046	0.47976	-3.56346
A_55_P1975090	NA	0.684379	0.208348	1.16041	12.7975	3.49337	0.0123294	0.47976	-3.56397
A_55_P2108067	Dgcr8	0.314998	0.0957724	0.534224	9.97838	3.4914	0.0123595	0.47976	-3.56459
A_55_P1962811	Anp32b	0.472465	0.143609	0.80132	14.6078	3.49098	0.0123659	0.47976	-3.56473
A_55_P2093665	NA	0.280029	0.0850557	0.475002	8.69293	3.48989	0.0123828	0.47976	-3.56507
A_55_P2151506	Nudt9	0.270279	0.0820844	0.458473	12.9873	3.4897	0.0123856	0.47976	-3.56513
A_55_P2018949	Fbxo7	0.384813	0.116807	0.65282	13.2809	3.4889	0.012398	0.47976	-3.56539
A_55_P2031403	NA	-0.448078	-0.760185	-0.135971	8.78249	-3.48846	0.0124047	0.47976	-3.56552
A_55_P2110351	Eppk1	-0.329312	-0.558717	-0.0999068	8.44428	-3.48809	0.0124105	0.47976	-3.56564
A_51_P388847	Stap2	-0.658676	-1.11765	-0.199705	9.21903	-3.48715	0.012425	0.47976	-3.56594
A_51_P155152	Ank	0.458827	0.138517	0.779138	10.1865	3.48066	0.0125257	0.47976	-3.568
A_51_P285042	Rtf1	0.272696	0.0822816	0.46311	9.87744	3.47986	0.012538	0.47976	-3.56825
A_52_P504361	Naglu	-0.302901	-0.514484	-0.0913176	9.48956	-3.47858	0.012558	0.47976	-3.56865
A_55_P2088720	NA	-0.482158	-0.819293	-0.145022	12.0941	-3.4751	0.0126125	0.47976	-3.56976
A_55_P2182705	Kpna2	0.421162	0.126573	0.715751	13.2391	3.47389	0.0126315	0.47976	-3.57014
A_55_P2098935	Sh2d3c	-0.473549	-0.804964	-0.142133	10.7804	-3.47196	0.0126619	0.47976	-3.57076
A_55_P1954092	NA	-0.448693	-0.762791	-0.134595	13.8783	-3.4711	0.0126755	0.47976	-3.57103
A_55_P2443935	Xpo7	0.65221	0.19555	1.10887	10.6	3.47038	0.0126868	0.47976	-3.57126
A_52_P20357	Aqr	0.295605	0.0884434	0.502767	9.84333	3.46725	0.0127363	0.47976	-3.57226
A_55_P1998416	Ifi47	-0.876131	-1.49032	-0.261945	10.8993	-3.46619	0.0127532	0.47976	-3.5726
A_55_P1978201	Incenp	0.4124	0.123074	0.701725	13.2151	3.46349	0.0127961	0.47976	-3.57346
A_55_P2087944	NA	0.547718	0.163454	0.931983	11.8878	3.46346	0.0127966	0.47976	-3.57347
A_51_P324287	Kif23	0.511682	0.152644	0.870719	9.87877	3.46293	0.0128052	0.47976	-3.57364
A_55_P1953980	Sdhb	-0.228223	-0.388411	-0.0680346	12.4114	-3.46188	0.0128219	0.47976	-3.57397
A_55_P2169586	Ccdc80	-0.351988	-0.599118	-0.104858	10.1673	-3.46087	0.012838	0.47976	-3.5743
A_51_P390967	Slc43a3	0.326019	0.0971041	0.554933	12.2251	3.46061	0.0128422	0.47976	-3.57438
A_51_P155174	Zfp672	0.465417	0.13853	0.792304	10.8488	3.45962	0.0128581	0.47976	-3.5747
A_55_P2154228	Ncapd3	0.51127	0.151995	0.870545	11.2225	3.45785	0.0128864	0.47976	-3.57526
A_55_P2004258	Gm7102	0.37057	0.110057	0.631084	9.63076	3.4564	0.0129098	0.47976	-3.57573
A_55_P2006792	Ntrk2	0.675959	0.200162	1.15176	9.94907	3.45209	0.0129794	0.47976	-3.57711
A_55_P1999637	Gm15455	0.38211	0.113096	0.651124	11.4053	3.45141	0.0129904	0.47976	-3.57732
A_55_P1990633	Iigp1	-0.681312	-1.16103	-0.201593	8.51064	-3.45098	0.0129974	0.47976	-3.57746
A_52_P628067	Cdca3	0.413788	0.121999	0.705577	13.1914	3.44582	0.0130814	0.47976	-3.57912
A_55_P2035265	Trpm7	0.367632	0.108324	0.62694	10.614	3.44493	0.0130959	0.47976	-3.57941
A_55_P2070084	Zfp988	0.596497	0.175207	1.01779	10.2416	3.44041	0.01317	0.47976	-3.58086
A_55_P2008244	NA	0.322924	0.0947258	0.551122	9.64954	3.43852	0.0132012	0.47976	-3.58147
A_51_P331288	Akr1b7	-0.875276	-1.49391	-0.256638	11.3555	-3.43789	0.0132116	0.47976	-3.58167
A_55_P2435504	Cep295	0.35999	0.105326	0.614655	9.50892	3.43483	0.0132621	0.47976	-3.58266
A_51_P324491	Cmpk1	0.351131	0.102426	0.599835	10.5262	3.43059	0.0133328	0.47976	-3.58403
A_52_P385615	Rnpc3	0.449598	0.131116	0.768079	9.47297	3.43023	0.0133387	0.47976	-3.58415
A_66_P106661	Slc7a1	0.463706	0.134982	0.79243	11.9801	3.42763	0.0133822	0.47976	-3.58499
A_55_P1988373	Cenpu	0.455351	0.132535	0.778166	9.4399	3.42748	0.0133848	0.47976	-3.58504
A_55_P1963718	Lias	0.308282	0.0896983	0.526865	11.0818	3.427	0.0133928	0.47976	-3.58519
A_55_P2185821	Cyp3a13	-0.78858	-1.34807	-0.229095	10.0649	-3.42484	0.013429	0.47976	-3.58589
A_55_P1978608	NA	0.447611	0.130011	0.765212	9.56911	3.42454	0.013434	0.47976	-3.58599
A_55_P2364315	D030002E05Rik	0.286901	0.083322	0.490481	8.54846	3.42438	0.0134368	0.47976	-3.58604
A_51_P456208	Tff3	-0.864651	-1.47831	-0.250991	14.9151	-3.42371	0.0134481	0.47976	-3.58626
A_55_P2015964	Rif1	0.398886	0.115688	0.682084	9.66583	3.42249	0.0134687	0.47976	-3.58665
A_51_P424810	Ncapg2	0.663698	0.19224	1.13516	11.2067	3.42067	0.0134994	0.47976	-3.58724
A_55_P2295786	Mindy2	0.358807	0.103871	0.613742	8.50154	3.4199	0.0135123	0.47976	-3.58749
A_55_P2110215	Ckap5	0.321119	0.0928924	0.549346	12.288	3.41887	0.0135298	0.47976	-3.58783
A_52_P272854	NA	0.918216	0.264467	1.57197	10.1144	3.41285	0.0136323	0.47976	-3.58979
A_55_P2119985	Baiap2	0.281916	0.0811691	0.482662	8.82136	3.41236	0.0136407	0.47976	-3.58995
A_55_P2042520	Cop1	0.242558	0.0697846	0.415331	12.0207	3.41132	0.0136585	0.47976	-3.59028
A_55_P2197338	Tnfsf13os	-0.285668	-0.48924	-0.0820961	8.41483	-3.40978	0.0136848	0.47976	-3.59078
A_55_P2024290	Fam149a	0.320591	0.0921263	0.549056	8.49898	3.40969	0.0136863	0.47976	-3.59081
A_55_P1953311	Stx2	0.488378	0.140303	0.836453	11.1578	3.40931	0.0136929	0.47976	-3.59094
A_55_P2045476	Hmgxb4	0.287518	0.0825808	0.492456	9.6177	3.409	0.0136982	0.47976	-3.59104
A_55_P2039354	NA	0.664079	0.190497	1.13766	8.9817	3.40728	0.0137278	0.47976	-3.5916
A_52_P656867	Fam98b	0.253616	0.0727111	0.434522	9.83948	3.40651	0.0137412	0.47976	-3.59185
A_55_P2135880	Fancl	0.42589	0.121932	0.729848	11.0996	3.40461	0.013774	0.47976	-3.59247
A_51_P251357	Ctps	0.291332	0.0832833	0.499381	11.7801	3.40256	0.0138093	0.47976	-3.59314
A_55_P2128734	Pbxip1	-0.473534	-0.811879	-0.135189	11.1544	-3.40075	0.0138409	0.47976	-3.59374
A_55_P2140151	Flcn	-0.401039	-0.687841	-0.114237	10.3783	-3.39772	0.0138936	0.47976	-3.59473
A_55_P2172274	Smc2	0.589193	0.16766	1.01072	12.2947	3.39633	0.0139179	0.47976	-3.59518
A_66_P125067	Snrpd1	0.325562	0.0926281	0.558495	11.1107	3.39613	0.0139213	0.47976	-3.59525
A_55_P1961039	Pnpla2	-0.367146	-0.629982	-0.104311	10.8863	-3.39421	0.013955	0.47976	-3.59588
A_55_P2161077	NA	0.373288	0.105979	0.640597	9.76396	3.39324	0.013972	0.47976	-3.59619
A_55_P1967633	Lsm5	0.411973	0.116407	0.70754	10.481	3.38686	0.0140845	0.47976	-3.59829
A_55_P2048518	Zfpm1	0.420191	0.118355	0.722027	13.9366	3.38266	0.0141591	0.47976	-3.59967
A_55_P2126827	NA	0.312807	0.0880281	0.537587	13.7629	3.38146	0.0141806	0.47976	-3.60007
A_51_P199567	Med26	0.314047	0.0882455	0.539848	9.99896	3.37949	0.0142157	0.47976	-3.60072
A_51_P494825	Mfhas1	0.307637	0.086301	0.528973	10.7877	3.3773	0.0142549	0.47976	-3.60144
A_55_P2010332	Ewsr1	0.265193	0.07432	0.456067	11.7802	3.37599	0.0142786	0.47976	-3.60187
A_51_P154585	Vmn1r195	0.730542	0.204632	1.25645	10.0933	3.37533	0.0142903	0.47976	-3.60209
A_51_P346826	Rragc	-0.228602	-0.39329	-0.0639146	10.7652	-3.37289	0.0143343	0.47976	-3.60289
A_52_P76034	Rcc2	0.394932	0.110401	0.679463	12.2887	3.37269	0.014338	0.47976	-3.60296
A_55_P2001871	Uros	0.451233	0.125902	0.776564	13.1444	3.37023	0.0143825	0.47976	-3.60378
A_51_P336952	Cryl1	-0.346872	-0.596963	-0.0967819	9.80325	-3.3702	0.014383	0.47976	-3.60378
A_66_P102607	Btrc	0.439922	0.122577	0.757267	8.87334	3.36843	0.0144151	0.47976	-3.60437
A_55_P2041050	Zmym5	0.232683	0.0647434	0.400623	9.42215	3.36662	0.014448	0.47976	-3.60497
A_55_P2023235	Fen1	0.499962	0.139084	0.860841	13.5519	3.36635	0.014453	0.47976	-3.60506
A_55_P2123716	Tug1	0.423662	0.117706	0.729618	9.25994	3.36468	0.0144835	0.47976	-3.60561
A_52_P381665	Aff1	0.441468	0.122483	0.760454	11.7111	3.36288	0.0145163	0.47976	-3.60621
A_52_P651034	Tmx1	0.334849	0.0926616	0.577037	11.0739	3.35955	0.0145775	0.47976	-3.60732
A_55_P2107745	Yy1	0.3431	0.0947818	0.591419	10.9783	3.35734	0.0146182	0.47976	-3.60805
A_55_P2113768	NA	0.258742	0.071462	0.446022	12.1112	3.35706	0.0146234	0.47976	-3.60814
A_52_P634822	Nap1l4	0.362542	0.0997786	0.625306	8.63894	3.35256	0.0147066	0.47976	-3.60964
A_51_P466148	Bckdha	-0.521352	-0.899315	-0.143389	11.9767	-3.3517	0.0147227	0.47976	-3.60993
A_55_P2117164	Tmem106b	-0.290913	-0.501824	-0.0800019	9.08059	-3.35156	0.0147252	0.47976	-3.60997
A_55_P1964477	Srsf1	0.480241	0.13197	0.828511	10.452	3.35062	0.0147427	0.47976	-3.61029
A_55_P2131766	Rsrp1	-0.299479	-0.516723	-0.082236	13.5116	-3.34968	0.0147602	0.47976	-3.6106
A_55_P2093291	Coil	0.370923	0.101726	0.640121	9.7522	3.34808	0.01479	0.47976	-3.61113
A_51_P211341	Eif3j1	0.582828	0.15934	1.00632	11.6252	3.34412	0.0148643	0.47976	-3.61246
A_52_P90363	Ifi27l2a	-0.873531	-1.50847	-0.238596	10.9854	-3.34297	0.0148859	0.47976	-3.61284
A_55_P2057390	Smap1	0.250471	0.068385	0.432558	11.9585	3.34244	0.0148959	0.47976	-3.61302
A_55_P2131844	NA	0.97987	0.267424	1.69232	12.2031	3.34195	0.0149051	0.47976	-3.61318
A_55_P2182690	Orai3	-0.304408	-0.525767	-0.0830487	11.1532	-3.3415	0.0149136	0.47976	-3.61333
A_51_P172131	Lurap1l	-0.520838	-0.899749	-0.141926	10.275	-3.34001	0.0149417	0.47976	-3.61383
A_66_P111689	NA	0.925931	0.252119	1.59974	10.7791	3.33905	0.0149599	0.47976	-3.61415
A_55_P2092073	Taf11	0.24284	0.0661153	0.419564	9.54813	3.33892	0.0149623	0.47976	-3.61419
A_55_P1954724	A130040M12Rik	-0.620242	-1.07182	-0.168668	12.1676	-3.33746	0.0149901	0.47976	-3.61469
A_52_P228236	Tfrc	0.584021	0.158477	1.00957	12.508	3.33478	0.0150409	0.47976	-3.69869
A_66_P126348	Smim31	1.12998	0.306366	1.95359	12.3425	3.33373	0.015061	0.47976	-3.61594
A_55_P2128646	Gmnn	0.511966	0.138786	0.885145	10.5411	3.33355	0.0150644	0.47976	-3.616
A_55_P2080902	NA	0.391079	0.105929	0.676229	8.36355	3.33253	0.0150838	0.47976	-3.61634
A_55_P2467801	Srp54a	0.338141	0.0915725	0.584708	9.4953	3.3323	0.0150883	0.47976	-3.61642
A_55_P1991406	Fbxo34	0.522963	0.141586	0.90434	11.0292	3.33196	0.0150947	0.47976	-3.61653
A_55_P1993522	NA	0.400909	0.108473	0.693345	11.3951	3.33119	0.0151095	0.47976	-3.61679
A_55_P2071059	Nab2	-0.386524	-0.668486	-0.104562	10.3051	-3.33095	0.015114	0.47976	-3.61687
A_55_P2035102	Odc1	0.655255	0.177237	1.13327	12.8817	3.33081	0.0151167	0.47976	-3.61692
A_52_P27020	Sgo2a	0.352015	0.0950949	0.608935	8.95956	3.32925	0.0151466	0.47976	-3.61744
A_55_P2398534	Gid8	0.451488	0.121951	0.781025	12.0048	3.32909	0.0151497	0.47976	-3.61749
A_51_P312310	Mtbp	0.331536	0.0893244	0.573748	10.4556	3.32597	0.0152096	0.47976	-3.61854
A_55_P2052959	Ctbp1	0.269194	0.0722614	0.466127	14.135	3.32147	0.0152965	0.47976	-3.62006
A_51_P453246	Uqcc3	-0.300123	-0.519739	-0.080507	12.5609	-3.32061	0.0153132	0.47976	-3.62035
A_55_P2057212	Tpr	0.486853	0.130505	0.843202	11.0253	3.31976	0.0153298	0.47976	-3.62063
A_55_P2068988	NA	-0.462533	-0.801126	-0.123939	10.5697	-3.3193	0.0153387	0.47976	-3.62079
A_51_P330133	Pspc1	0.330887	0.0885931	0.573181	9.5148	3.31834	0.0153575	0.47976	-3.62111
A_52_P180408	Bcas2	0.26637	0.0712166	0.461523	12.5122	3.3166	0.0153914	0.47976	-3.6217
A_55_P2178036	Serpina6	0.962638	0.256987	1.66829	12.9306	3.31479	0.0154267	0.47976	-3.62231
A_55_P2118857	NA	0.497429	0.132721	0.862137	8.95702	3.31412	0.0154398	0.47976	-3.62254
A_51_P256224	Zfp768	-0.263077	-0.456231	-0.0699222	10.9798	-3.30949	0.0155309	0.47976	-3.62411
A_52_P30989	Cdkn3	0.394502	0.104742	0.684262	10.6966	3.30822	0.0155559	0.47976	-3.62453
A_55_P2121886	Map3k9	-0.253153	-0.439098	-0.0672083	7.92854	-3.30813	0.0155577	0.47976	-3.62457
A_55_P2093241	Zc3h4	0.335063	0.0889334	0.581193	11.8662	3.30785	0.0155632	0.47976	-3.62466
A_55_P2186621	Rbmxl1	0.287859	0.0763996	0.499319	12.9604	3.30778	0.0155647	0.47976	-3.62469
A_51_P288447	Nup133	0.435937	0.115635	0.756239	11.694	3.3071	0.015578	0.47976	-3.62491
A_55_P1994128	Tmem184a	-0.518896	-0.900216	-0.137577	8.66594	-3.30655	0.0155889	0.47976	-3.6251
A_55_P2024868	Psg18	-0.460625	-0.799128	-0.122122	7.99664	-3.3065	0.0155899	0.47976	-3.62512
A_55_P2176260	NA	0.510621	0.135338	0.885905	8.38115	3.30615	0.0155968	0.47976	-3.62524
A_51_P267370	Itm2c	-0.390092	-0.676811	-0.103373	10.8292	-3.30594	0.0156011	0.47976	-3.62531
A_51_P239203	Mapk13	-0.478347	-0.830078	-0.126615	10.0554	-3.30457	0.0156282	0.47976	-3.62577
A_55_P2093874	Pbxip1	-0.46161	-0.801103	-0.122118	11.1746	-3.30391	0.0156412	0.47976	-3.62599
A_51_P378550	Oplah	-0.504094	-0.874971	-0.133217	9.12896	-3.30267	0.0156659	0.47976	-3.62642
A_52_P585233	Ccpg1	-0.347199	-0.602755	-0.0916426	9.28766	-3.30122	0.0156947	0.47976	-3.62691
A_55_P2006703	Bmp1	-0.489276	-0.849425	-0.129128	11.6758	-3.30108	0.0156977	0.47976	-3.62696
A_51_P500344	Mat2a	0.341948	0.0900925	0.593804	13.2644	3.29907	0.0157377	0.47976	-3.62764
A_55_P2073218	Hps4	-0.274155	-0.47617	-0.0721402	10.7315	-3.29759	0.0157674	0.47976	-3.62814
A_52_P222073	Ackr2	-0.42242	-0.733813	-0.111027	8.82952	-3.29624	0.0157945	0.47976	-3.6286
A_55_P2047559	Ccp110	0.434363	0.114078	0.754648	10.2708	3.29533	0.0158127	0.47976	-3.62891
A_55_P2103698	Isg15	-1.20668	-2.0966	-0.31676	12.4323	-3.29477	0.015824	0.47976	-3.6291
A_55_P2097072	Gm7219	0.401222	0.105301	0.697144	8.2421	3.29452	0.015829	0.47976	-3.62919
A_55_P2262287	5430434G16Rik	0.561782	0.147293	0.976272	10.4043	3.29335	0.0158526	0.47976	-3.62959
A_55_P1989858	Thrap3	0.341881	0.0896189	0.594143	11.276	3.29311	0.0158574	0.47976	-3.62967
A_52_P162099	Ckap2	0.348774	0.09126	0.606288	9.41747	3.29099	0.0159003	0.47976	-3.63039
A_51_P502225	Slc22a4	0.58224	0.152199	1.01228	10.6523	3.28984	0.0159235	0.47976	-3.63078
A_55_P2058871	Otud5	0.331898	0.0865131	0.577283	12.5971	3.28655	0.0159904	0.47976	-3.63191
A_55_P2160862	Wrn	0.298979	0.0778896	0.520069	8.57861	3.28591	0.0160033	0.47976	-3.63212
A_52_P598835	Ccdc71l	0.537224	0.13978	0.934667	10.668	3.28445	0.0160331	0.47976	-3.63262
A_55_P2203051	Gt(ROSA)26Sor	0.46643	0.121313	0.811546	11.4293	3.28401	0.0160422	0.47976	-3.63277
A_55_P1957154	Mageb16	0.499212	0.129816	0.868609	8.50954	3.28379	0.0160465	0.47976	-3.63285
A_52_P477819	Hmox2	-0.297116	-0.517046	-0.0771865	11.4961	-3.28266	0.0160698	0.47976	-3.63324
A_51_P249286	Rgs16	-1.05883	-1.84259	-0.275067	9.90769	-3.28265	0.0160698	0.47976	-3.63324
A_52_P330984	Lin9	0.370778	0.0962357	0.645321	9.61378	3.28162	0.0160911	0.47976	-3.63359
A_55_P2041708	Gas2	0.330539	0.0857544	0.575323	8.7275	3.28112	0.0161012	0.47976	-3.63376
A_51_P133137	Kif20a	0.406077	0.105155	0.707	11.7241	3.27897	0.0161454	0.47976	-3.6345
A_51_P483013	Arel1	0.390416	0.101051	0.67978	11.3736	3.27843	0.0161566	0.47976	-3.63468
A_55_P1974533	Eif4e	0.368552	0.0952061	0.641898	9.13598	3.27619	0.0162026	0.47976	-3.63545
A_55_P2071846	NA	0.436275	0.112564	0.759986	13.5308	3.27481	0.0162312	0.47976	-3.63592
A_55_P1960416	Nrros	-0.3278	-0.571196	-0.0844043	11.6972	-3.2725	0.0162791	0.47976	-3.63672
A_51_P393958	Fbxo5	0.521423	0.134256	0.908589	11.927	3.27247	0.0162797	0.47976	-3.63673
A_55_P2002465	Zfp747	-0.342211	-0.596624	-0.0877977	10.4846	-3.26842	0.016364	0.47976	-3.63812
A_55_P2416494	8430426J06Rik	-1.08412	-1.89055	-0.277696	8.98059	-3.26661	0.0164018	0.47976	-3.63874
A_51_P408561	Oard1	0.304596	0.0779916	0.5312	11.0517	3.26617	0.0164109	0.47976	-3.63889
A_52_P148212	Mis18bp1	0.443794	0.113436	0.774153	9.05967	3.26422	0.0164519	0.47976	-3.63956
A_51_P223946	Pds5b	0.244661	0.0624384	0.426883	8.95398	3.26246	0.0164887	0.47976	-3.64017
A_55_P2197998	D4Ertd58e	0.779535	0.198903	1.36017	9.55835	3.26226	0.0164931	0.47976	-3.64024
A_55_P2102628	Usp4	0.345504	0.0881549	0.602854	11.073	3.26222	0.0164939	0.47976	-3.64025
A_55_P2002689	Hmgb1	0.357433	0.0909497	0.623916	12.6975	3.25918	0.0165581	0.47976	-3.6413
A_55_P1965629	Hcfc1	0.325101	0.0825656	0.567636	11.713	3.25706	0.0166028	0.47976	-3.64203
A_51_P392967	Zmynd10	-0.490018	-0.855628	-0.124409	9.4223	-3.2567	0.0166105	0.47976	-3.64216
A_55_P2183288	Cryzl1	0.218586	0.0554892	0.381682	10.7172	3.25657	0.0166133	0.47976	-3.6422
A_55_P1971963	Tmem176b	-0.255161	-0.445585	-0.0647365	14.5074	-3.25593	0.0166269	0.47976	-3.64242
A_52_P543824	Srsf6	0.389972	0.0989013	0.681042	10.0951	3.2555	0.0166359	0.47976	-3.64257
A_55_P2044413	Cxcl11	0.349071	0.0884697	0.609673	10.9633	3.25477	0.0166516	0.47976	-3.64282
A_51_P468599	Smchd1	0.328769	0.0884779	0.569061	11.5057	3.48093	0.0166636	0.47976	-3.79663
A_52_P618187	Mrs2	0.368137	0.0932019	0.643071	9.07574	3.25359	0.0166767	0.47976	-3.64323
A_55_P2007377	Elf2	0.222587	0.0562987	0.388875	10.5373	3.25253	0.0166992	0.47976	-3.6436
A_55_P2133910	Ttll10	0.505721	0.127873	0.88357	9.95247	3.25219	0.0167064	0.47976	-3.64371
A_51_P314111	Psip1	0.4563	0.115367	0.797233	11.0346	3.25211	0.0167083	0.47976	-3.64374
A_55_P2050508	Spta1	0.773135	0.195381	1.35089	11.4977	3.25159	0.0167193	0.47976	-3.64392
A_55_P2140212	NA	-0.563535	-0.984984	-0.142087	13.0318	-3.24908	0.0167731	0.47976	-3.64479
A_55_P2085641	Lmbr1l	-0.291548	-0.509614	-0.073483	10.4828	-3.24868	0.0167816	0.47976	-3.64493
A_55_P2047509	Ufd1	0.27347	0.068784	0.478156	12.448	3.24642	0.0168302	0.47976	-3.64571
A_55_P1959953	Helz2	-0.301314	-0.526847	-0.0757809	11.5615	-3.24633	0.0168322	0.47976	-3.64574
A_51_P347452	Htatsf1	0.215443	0.0541198	0.376767	11.6042	3.24503	0.0168602	0.47976	-3.64619
A_55_P2081405	BC052688	-0.460152	-0.804716	-0.115588	13.1015	-3.245	0.0168609	0.47976	-3.64621
A_51_P184100	Capn7	0.261498	0.0656641	0.457331	8.88683	3.24462	0.016869	0.47976	-3.64634
A_55_P2073915	Nos1	0.38513	0.0966619	0.673599	8.4355	3.24409	0.0168805	0.47976	-3.64652
A_55_P2025695	C330007P06Rik	0.269637	0.0676383	0.471636	11.0001	3.2435	0.0168931	0.47976	-3.64672
A_51_P330428	Eif4ebp1	-0.316975	-0.554451	-0.0794995	13.1653	-3.24332	0.0168971	0.47976	-3.64679
A_55_P2005838	Ticrr	0.50966	0.1278	0.89152	9.93881	3.24309	0.0169019	0.47976	-3.64687
A_55_P2048378	Zfp975	-0.495687	-0.867144	-0.12423	10.0087	-3.24251	0.0169145	0.47976	-3.64707
A_55_P2039694	NA	0.243364	0.0609658	0.425762	15.3827	3.24204	0.0169246	0.47976	-3.64723
A_51_P312121	Xdh	-0.392608	-0.687	-0.0982158	8.61171	-3.24053	0.0169575	0.47976	-3.64776
A_55_P2074438	Gtf2a1	0.262401	0.0655593	0.459243	10.1957	3.23915	0.0169873	0.47976	-3.64823
A_52_P85983	Mrpl45	0.235293	0.0587779	0.411809	11.8021	3.23899	0.0169908	0.47976	-3.64829
A_52_P273821	Abhd5	-0.874757	-1.53108	-0.218431	10.061	-3.23855	0.0170005	0.47976	-3.64844
A_55_P1954598	NA	0.487848	0.121581	0.854116	12.6602	3.23645	0.0170462	0.47976	-3.64917
A_55_P2028804	Uchl3	0.340688	0.0847596	0.596617	8.11629	3.23461	0.0170865	0.47976	-3.64982
A_51_P469578	Psma1	0.241346	0.0599881	0.422703	13.548	3.2336	0.0171084	0.47976	-3.65017
A_55_P2139889	Zfp783	0.273806	0.0680505	0.479562	8.64666	3.23351	0.0171105	0.47976	-3.6502
A_55_P2094731	Sox13	0.825253	0.205083	1.44542	12.6887	3.2334	0.0171129	0.47976	-3.65024
A_55_P1987264	Gnb2	-0.270183	-0.473253	-0.0671135	14.7713	-3.23293	0.0171232	0.47976	-3.6504
A_66_P106509	NA	0.735192	0.182088	1.2883	13.32	3.22981	0.0171917	0.47976	-3.65149
A_55_P2086664	Tspan33	0.482106	0.119134	0.845078	14.8476	3.22739	0.0172451	0.47976	-3.65233
A_55_P2295445	2600002B07Rik	0.517687	0.127895	0.907478	10.2476	3.22714	0.0172507	0.47976	-3.65242
A_55_P2181738	Lyz1	-0.30659	-0.537439	-0.0757415	13.9195	-3.22711	0.0172513	0.47976	-3.65243
A_51_P481920	Ccna2	0.494481	0.12213	0.866832	13.0313	3.22686	0.0172569	0.47976	-3.65252
A_51_P490257	Fbxo4	-0.397386	-0.696687	-0.0980838	9.74002	-3.22616	0.0172724	0.47976	-3.65276
A_55_P1962707	NA	0.469661	0.11573	0.823592	12.9286	3.2244	0.0173115	0.47976	-3.65338
A_51_P191649	Ndc80	0.373415	0.0919036	0.654926	9.18743	3.22314	0.0173394	0.47976	-3.65382
A_55_P1953087	Mcm3	0.378732	0.093129	0.664335	13.3755	3.2222	0.0173603	0.47976	-3.65415
A_55_P2017312	Eapp	0.314656	0.0773707	0.551941	11.4751	3.22217	0.0173609	0.47976	-3.65416
A_51_P344566	Plk1	0.551527	0.13558	0.967474	12.8024	3.2219	0.0173669	0.47976	-3.65425
A_51_P194853	Sec14l4	-0.710218	-1.24632	-0.174117	10.4342	-3.21905	0.0174305	0.47976	-3.65525
A_55_P2184816	Eif2s1	0.266846	0.0653397	0.468352	12.3543	3.21777	0.0174591	0.47976	-3.6557
A_51_P228171	Cenpp	0.432063	0.105743	0.758383	10.4456	3.21727	0.0174705	0.47976	-3.65587
A_55_P2036240	NA	-0.434628	-0.76301	-0.106246	10.8848	-3.21604	0.017498	0.47976	-3.6563
A_55_P2243566	Redrum	0.54974	0.13401	0.96547	13.0745	3.21313	0.0175634	0.47976	-3.65732
A_51_P296448	Casp2	0.232971	0.056705	0.409236	12.3502	3.21157	0.0175988	0.47976	-3.65787
A_55_P1968129	Eloc	0.259361	0.0630951	0.455627	10.4763	3.21102	0.0176111	0.47976	-3.65807
A_51_P237668	Bex2	0.370908	0.0900528	0.651763	13.6874	3.20898	0.0176573	0.47976	-3.65878
A_55_P1957213	NA	-0.608593	-1.0695	-0.147683	12.1407	-3.20844	0.0176695	0.47976	-3.65897
A_55_P2102698	NA	0.408068	0.0987699	0.717366	14.0266	3.20582	0.0177292	0.47976	-3.65989
A_55_P2041265	Utp6	0.254171	0.0614745	0.446867	15.0925	3.20506	0.0177465	0.47976	-3.66016
A_55_P2058746	Mterf1a	0.267184	0.064473	0.469895	9.06206	3.2027	0.0178003	0.47976	-3.66099
A_55_P2052685	Dguok	-0.231915	-0.407879	-0.0559506	10.3333	-3.20249	0.0178052	0.47976	-3.66107
A_51_P283083	Armc1	0.268259	0.0646411	0.471876	12.2057	3.20127	0.0178331	0.47976	-3.6615
A_51_P492595	Fbxo42	0.381301	0.0918064	0.670796	10.5814	3.20045	0.0178519	0.47976	-3.66179
A_52_P424767	Rbbp4	0.316209	0.0760347	0.556383	8.78012	3.19912	0.0178823	0.47976	-3.66225
A_51_P372172	Plod3	-0.284591	-0.500801	-0.0683803	10.0347	-3.19836	0.0178999	0.47976	-3.66252
A_55_P1956752	NA	0.397456	0.0954493	0.699463	8.58352	3.19783	0.017912	0.47976	-3.66271
A_55_P2062444	Memo1	0.374576	0.089938	0.659214	12.4993	3.19765	0.0179163	0.47976	-3.66277
A_51_P314907	Dbf4	0.415556	0.0997107	0.731402	9.42236	3.19697	0.0179319	0.47976	-3.66301
A_51_P317673	Zfp764	-0.453354	-0.797948	-0.108759	10.1093	-3.19678	0.0179364	0.47976	-3.66308
A_51_P230439	Ppfibp2	-0.319068	-0.561636	-0.0765	10.4522	-3.19619	0.0179498	0.47976	-3.66329
A_55_P2074796	Cdkn2c	0.43753	0.104886	0.770174	10.0118	3.19603	0.0179535	0.47976	-3.66334
A_52_P343690	Kpna4	0.329303	0.0789068	0.579699	10.7784	3.19559	0.0179637	0.47976	-3.6635
A_55_P2171086	NA	0.250916	0.059981	0.441852	8.81048	3.1932	0.0180191	0.47976	-3.66435
A_51_P362903	Mrps22	0.368467	0.0880231	0.648911	11.5588	3.19254	0.0180344	0.47976	-3.66458
A_55_P2087985	NA	0.344777	0.0822212	0.607333	11.6907	3.1908	0.0180747	0.47976	-3.66519
A_55_P2062015	Acyp1	0.387536	0.0922165	0.682856	8.48759	3.18862	0.0181255	0.47976	-3.66596
A_55_P2219903	AW061147	0.466003	0.110817	0.821188	10.6745	3.18799	0.0181403	0.47976	-3.66619
A_55_P2091230	NA	0.451511	0.107346	0.795676	11.8623	3.18776	0.0181457	0.47976	-3.66627
A_55_P2105152	Trim59	0.597465	0.14202	1.05291	12.807	3.18757	0.0181501	0.47976	-3.66634
A_55_P1964313	Pla2g4b	0.369715	0.0878527	0.651578	11.4073	3.18723	0.0181581	0.47976	-3.66646
A_55_P1982034	NA	0.21344	0.0506976	0.376182	8.26483	3.18683	0.0181674	0.47976	-3.6666
A_55_P1962419	Ccar1	0.419336	0.0995571	0.739115	10.0328	3.18636	0.0181783	0.47976	-3.66676
A_55_P2073377	Mki67	0.50932	0.120898	0.897742	14.6462	3.18618	0.0181827	0.47976	-3.66683
A_52_P414420	Dcun1d1	0.379971	0.0901304	0.669812	11.4455	3.18548	0.0181991	0.47976	-3.66708
A_55_P2052016	Crispld2	-0.468736	-0.826424	-0.111049	9.46775	-3.18426	0.0182276	0.47976	-3.66751
A_51_P214796	Suz12	0.44879	0.106299	0.791282	11.0923	3.18403	0.0182331	0.47976	-3.66759
A_55_P1959606	Tom1l1	0.413004	0.0976167	0.728392	12.3364	3.18195	0.0182819	0.47976	-3.66833
A_51_P504588	Tm2d2	-0.20876	-0.368189	-0.0493318	9.99607	-3.18174	0.0182868	0.47976	-3.6684
A_55_P2099700	Klc4	-0.294731	-0.519876	-0.0695866	11.2129	-3.18088	0.018307	0.47976	-3.66871
A_65_P05252	Cdc25a	0.341175	0.0804238	0.601927	10.5474	3.17932	0.018344	0.47976	-3.66927
A_55_P1979090	Ublcp1	0.252608	0.0593593	0.445856	12.1536	3.17624	0.0184168	0.47976	-3.67036
A_52_P329054	Cep70	0.495941	0.116414	0.875467	10.0271	3.1752	0.0184417	0.47976	-3.67073
A_55_P2020072	NA	0.27799	0.0651107	0.490869	12.9858	3.17307	0.0184924	0.47976	-3.67149
A_55_P2042525	Apoo	0.360871	0.0844584	0.637284	10.8679	3.17232	0.0185102	0.47976	-3.67175
A_51_P487999	Sgo1	0.476111	0.111359	0.840862	11.455	3.17172	0.0185246	0.47976	-3.67197
A_66_P114381	Ypel2	-0.305705	-0.53992	-0.0714891	8.16874	-3.17153	0.018529	0.47976	-3.67204
A_55_P2179069	NA	0.543675	0.127055	0.960296	8.50206	3.17089	0.0185442	0.47976	-3.67226
A_66_P119350	2310040G24Rik	-0.506897	-0.895368	-0.118426	9.6817	-3.17062	0.0185508	0.47976	-3.67236
A_55_P1956842	NA	0.212313	0.0495138	0.375112	14.7518	3.16889	0.0185922	0.47976	-3.67298
A_51_P142046	Oxld1	-0.33464	-0.591314	-0.0779652	10.7327	-3.16795	0.0186149	0.47976	-3.67331
A_55_P1989061	Tsc22d3	-0.600159	-1.06056	-0.139756	10.7168	-3.16746	0.0186265	0.47976	-3.67349
A_55_P2114044	Commd8	0.300129	0.0698676	0.530391	10.4933	3.16716	0.0186338	0.47976	-3.6736
A_55_P2024155	Zbtb16	-0.919745	-1.62584	-0.213649	9.29532	-3.1651	0.0186835	0.47976	-3.67433
A_51_P438821	Pycard	-0.330919	-0.584993	-0.0768451	10.7544	-3.16479	0.0186909	0.47976	-3.67444
A_55_P2146650	NA	0.479712	0.111218	0.848207	8.92267	3.16325	0.0187282	0.47976	-3.67499
A_52_P278354	Bmp7	0.583006	0.135137	1.03088	9.70991	3.16305	0.018733	0.47976	-3.67506
A_55_P2169198	NA	0.401786	0.0929846	0.710587	8.39106	3.16154	0.0187694	0.47976	-3.6756
A_55_P1964403	Agfg2	0.355699	0.0823034	0.629094	8.86393	3.16136	0.0187737	0.47976	-3.67567
A_51_P300936	Rbbp8	0.371345	0.085897	0.656792	11.3775	3.16107	0.0187809	0.47976	-3.67577
A_55_P1960936	NA	-0.418166	-0.739653	-0.0966792	13.8942	-3.16059	0.0187924	0.47976	-3.67594
A_66_P100232	Paxbp1	0.375198	0.0866984	0.663697	9.55419	3.16008	0.0188048	0.47976	-3.67612
A_51_P226053	Sra1	-0.264253	-0.467478	-0.061029	12.8486	-3.15957	0.0188172	0.47976	-3.67631
A_55_P2022840	Csnk2a1	0.267496	0.0616835	0.473309	11.5968	3.15812	0.0188525	0.47976	-3.67683
A_51_P325485	Utp3	0.294813	0.0679175	0.521709	12.1338	3.15721	0.0188746	0.47976	-3.67715
A_55_P1990440	R3hdm1	0.376444	0.0867	0.666188	11.0045	3.15696	0.0188808	0.47976	-3.67724
A_52_P556099	Oip5	0.466841	0.10751	0.826172	9.48044	3.15688	0.0188828	0.47976	-3.67727
A_55_P2089942	Xpo1	0.532829	0.122393	0.943265	11.576	3.15447	0.0189417	0.47976	-3.67814
A_52_P206881	Prpf18	0.229148	0.0525785	0.405717	10.8972	3.15343	0.018967	0.47976	-3.67851
A_51_P181451	C1qa	-0.395073	-0.699503	-0.0906425	10.5892	-3.15335	0.018969	0.47976	-3.67854
A_66_P115061	Smc6	0.412139	0.0945038	0.729774	10.3303	3.15281	0.0189822	0.47976	-3.67873
A_55_P2013336	Melk	0.382495	0.0876121	0.677377	9.99165	3.15181	0.0190069	0.47976	-3.67909
A_55_P2359610	AI646519	0.589388	0.13493	1.04385	9.62821	3.15131	0.0190192	0.47976	-3.67927
A_55_P2426549	NA	0.249972	0.0571542	0.44279	8.52914	3.15012	0.0190483	0.47976	-3.6797
A_66_P138765	Trappc10	0.457579	0.104618	0.81054	9.99012	3.15009	0.0190492	0.47976	-3.67971
A_55_P2126368	Atad5	0.654569	0.149092	1.16005	10.4807	3.14657	0.019136	0.47976	-3.68097
A_55_P2224830	D230044B12Rik	0.433507	0.0987331	0.768281	9.35904	3.1465	0.0191378	0.47976	-3.681
A_55_P1970676	Sh3yl1	0.566634	0.128957	1.00431	10.897	3.14581	0.019155	0.47976	-3.68125
A_55_P2005680	Ipo11	0.293458	0.0665539	0.520361	11.6732	3.14258	0.0192349	0.47976	-3.68241
A_55_P2054342	2810408I11Rik	0.474387	0.107531	0.841244	10.1615	3.1421	0.019247	0.47976	-3.68258
A_55_P2000968	Ppp2r3c	0.327387	0.0741713	0.580602	10.2168	3.14162	0.0192589	0.47976	-3.68275
A_55_P1968028	Tdgf1	0.720826	0.16316	1.27849	9.16034	3.14079	0.0192795	0.47976	-3.68305
A_55_P2055087	Prkar2b	0.370055	0.0837269	0.656384	13.005	3.1404	0.0192893	0.47976	-3.68319
A_51_P428578	Retreg1	-0.268848	-0.476871	-0.0608251	8.3008	-3.14035	0.0192905	0.47976	-3.68321
A_55_P2017267	Nanp	0.632075	0.14277	1.12138	10.5472	3.13886	0.0193278	0.47976	-3.68375
A_65_P20433	Parpbp	0.454442	0.102571	0.806312	9.62023	3.13818	0.0193448	0.47976	-3.68399
A_55_P2129925	Mybl2	0.49561	0.111615	0.879605	10.4333	3.13616	0.0193957	0.47976	-3.68473
A_55_P1978905	NA	0.25156	0.0566296	0.446491	7.95121	3.13577	0.0194052	0.47976	-3.68486
A_55_P2061268	Rnpc3	0.3007	0.0675	0.533899	8.47234	3.1332	0.01947	0.47976	-3.68579
A_55_P1972277	Samd11	0.503792	0.113044	0.894541	9.26556	3.13283	0.0194793	0.47976	-3.68593
A_55_P2081616	Timeless	0.373312	0.0836489	0.662975	11.129	3.13157	0.0195112	0.47976	-3.68638
A_66_P133328	Tpd52	-0.338236	-0.600765	-0.0757073	10.2742	-3.13059	0.019536	0.47976	-3.68674
A_55_P2095488	Syncrip	0.35729	0.0798662	0.634713	9.51493	3.1294	0.0195662	0.47976	-3.68717
A_55_P2013236	S100g	-0.570091	-1.01286	-0.127321	10.2538	-3.12859	0.0195866	0.47976	-3.68746
A_55_P1979833	Cited1	1.15923	0.258264	2.06019	11.2189	3.1264	0.0196423	0.47976	-3.68825
A_51_P141836	Ube3c	0.265916	0.0592027	0.472629	9.7434	3.12579	0.0196579	0.47976	-3.68848
A_55_P2067351	NA	0.433281	0.0963275	0.770235	9.43385	3.12452	0.0196903	0.47976	-3.68894
A_55_P1999022	Zfp760	0.279189	0.0619884	0.496389	8.9989	3.12335	0.0197201	0.47976	-3.68936
A_55_P1958867	Gm9790	0.231826	0.0514658	0.412187	14.6386	3.12323	0.0197231	0.47976	-3.6894
A_55_P2006255	Txnip	-0.289248	-0.514326	-0.0641696	8.28801	-3.12262	0.0197387	0.47976	-3.68962
A_55_P2012789	Impa1	0.306425	0.0679793	0.544871	10.7117	3.12261	0.019739	0.47976	-3.68963
A_51_P451106	Brca2	0.49797	0.110461	0.88548	10.608	3.12251	0.0197415	0.47976	-3.68966
A_55_P2054511	NA	0.418978	0.0927404	0.745216	9.24324	3.12062	0.0197902	0.47976	-3.69035
A_55_P2045026	Mgrn1	-0.258882	-0.460461	-0.0573023	12.3922	-3.1206	0.0197905	0.47976	-3.69036
A_51_P169693	Bst2	-0.571749	-1.017	-0.126493	10.8029	-3.12018	0.0198015	0.47976	-3.69051
A_51_P394802	Fam111a	0.423928	0.0937636	0.754093	10.7846	3.11993	0.0198077	0.47976	-3.6906
A_55_P1957319	Krr1	0.237305	0.0524748	0.422135	10.0967	3.11973	0.0198128	0.47976	-3.69067
A_55_P1968304	NA	0.25427	0.0561882	0.452353	11.6583	3.11913	0.0198283	0.47976	-3.69089
A_51_P359272	Alcam	-0.267697	-0.476259	-0.0591344	10.308	-3.11882	0.0198363	0.47976	-3.691
A_55_P2008896	NA	0.372807	0.0823011	0.663312	13.4822	3.11826	0.0198507	0.47976	-3.69121
A_55_P2011937	Fignl1	0.500832	0.110495	0.891169	12.6571	3.11771	0.019865	0.47976	-3.69141
A_52_P635182	Rras	-0.457254	-0.813857	-0.100651	11.2039	-3.1157	0.0199168	0.47976	-3.69214
A_55_P2046499	Vmn1r70	0.549484	0.120596	0.978372	9.34112	3.11311	0.0199839	0.47976	-3.69308
A_51_P496751	Nop58	0.412766	0.0904172	0.735114	12.4093	3.11144	0.0200272	0.47976	-3.69369
A_52_P659312	Spsb4	0.49101	0.107379	0.874641	8.83574	3.11	0.0200647	0.47976	-3.69421
A_55_P1992234	Slx	0.239955	0.0524662	0.427443	8.00979	3.10984	0.0200689	0.47976	-3.69427
A_55_P2088070	Spata5	0.396285	0.0864322	0.706138	9.69922	3.10767	0.0201254	0.47976	-3.69506
A_51_P333159	Rpa1	0.450391	0.0982137	0.802569	11.9344	3.1075	0.0201299	0.47976	-3.69512
A_55_P1969625	Hnrnpr	0.30795	0.0671324	0.548768	12.2735	3.10724	0.0201367	0.47976	-3.69522
A_52_P535484	Gvin1	-0.323297	-0.576197	-0.0703966	8.7783	-3.10624	0.0201628	0.47976	-3.69558
A_55_P2028248	Dnajc19	0.404268	0.087995	0.720541	12.3649	3.10592	0.0201712	0.47976	-3.6957
A_52_P123400	Dnaaf2	0.426318	0.09275	0.759885	9.38148	3.10551	0.0201821	0.47976	-3.69585
A_55_P2129614	Itprip	-0.465803	-0.830651	-0.100956	11.1294	-3.10223	0.0202682	0.47976	-3.69705
A_55_P1964154	Asah1	-0.250313	-0.446515	-0.0541112	8.58227	-3.10001	0.0203267	0.47976	-3.69786
A_51_P343429	Slc25a37	0.515171	0.111329	0.919014	16.1799	3.09972	0.0203343	0.47976	-3.69796
A_51_P424221	Irf2bp2	-0.377511	-0.673584	-0.0814374	10.1884	-3.09823	0.0203739	0.47976	-3.69851
A_55_P2066429	NA	0.366662	0.0790525	0.654272	9.66628	3.09775	0.0203867	0.47976	-3.69869
A_55_P1986596	Cacna1h	0.225101	0.0484827	0.401719	8.28838	3.09689	0.0204095	0.47976	-3.699
A_55_P2118575	Tgs1	0.29414	0.0633429	0.524936	10.0099	3.09676	0.0204129	0.47976	-3.69905
A_55_P2175767	Rangrf	0.361973	0.0776394	0.646306	9.27751	3.09337	0.0205032	0.47976	-3.70029
A_55_P2007650	Nt5dc1	0.265254	0.0567805	0.473727	9.71124	3.09168	0.0205482	0.47976	-3.70091
A_55_P2045127	NA	0.317802	0.0679351	0.567668	8.13379	3.09052	0.0205793	0.47976	-3.70134
A_55_P2009576	Rnu12	0.506569	0.108225	0.904914	13.8785	3.09004	0.0205922	0.47976	-3.70151
A_52_P199586	Kpna6	0.225007	0.0480704	0.401943	10.7542	3.09002	0.0205925	0.47976	-3.70152
A_55_P2026823	Uspl1	0.32791	0.0699877	0.585832	10.5112	3.08922	0.020614	0.47976	-3.70181
A_51_P434171	Myo19	0.289229	0.0616808	0.516777	8.92209	3.08853	0.0206326	0.47976	-3.70207
A_55_P1977330	Zbtb1	0.34384	0.0733249	0.614355	8.66651	3.0885	0.0206333	0.47976	-3.70208
A_51_P246224	Tram2	-0.31957	-0.570998	-0.0681421	8.99584	-3.08842	0.0206357	0.47976	-3.70211
A_51_P210603	Cyp4f13	-0.334748	-0.59814	-0.0713565	8.96153	-3.08816	0.0206426	0.47976	-3.70221
A_55_P2078895	Gin1	0.351544	0.0749157	0.628172	8.50306	3.08792	0.0206489	0.47976	-3.70229
A_55_P2182222	Rab3c	0.566389	0.120667	1.01211	11.2292	3.08769	0.020655	0.47976	-3.70237
A_55_P1965846	Sp2	0.35469	0.0755294	0.63385	9.69693	3.0873	0.0206658	0.47976	-3.70252
A_66_P140658	Olfr787	0.588215	0.125244	1.05119	9.31944	3.0872	0.0206683	0.47976	-3.70256
A_55_P2130565	Prdm11	0.262489	0.0558038	0.469174	8.3868	3.08592	0.0207027	0.47976	-3.70303
A_51_P201773	Tubgcp3	0.247509	0.0525554	0.442463	10.4904	3.08491	0.02073	0.47976	-3.7034
A_51_P201480	Stat3	-0.262614	-0.469619	-0.0556088	12.0254	-3.08262	0.020792	0.47976	-3.78826
A_55_P2065364	Tdrkh	0.325541	0.068768	0.582315	8.47475	3.08063	0.0208459	0.47976	-3.70497
A_55_P2039611	Eed	0.269665	0.0569171	0.482413	12.0521	3.07994	0.0208646	0.47976	-3.70523
A_55_P2186961	NA	-0.670487	-1.20007	-0.1409	12.1504	-3.07635	0.0209625	0.47976	-3.70655
A_55_P1964368	Kctd14	0.383275	0.0805036	0.686047	9.89287	3.07595	0.0209735	0.47976	-3.7067
A_55_P2035981	Mindy1	-0.303025	-0.542406	-0.0636438	12.0738	-3.0759	0.0209749	0.47976	-3.70672
A_66_P122927	NA	0.754128	0.158045	1.35021	12.1587	3.07413	0.0210233	0.47976	-3.70737
A_51_P142187	Abhd11	-0.207527	-0.371599	-0.0434545	10.2041	-3.07342	0.0210426	0.47976	-3.70763
A_55_P1978628	Hnrnpa2b1	0.356535	0.074576	0.638495	8.47549	3.07255	0.0210665	0.47976	-3.70795
A_52_P283910	Hnrnpdl	0.250545	0.0523598	0.448731	10.3904	3.07183	0.0210863	0.47976	-3.70822
A_55_P2022104	Cop1	0.233068	0.0485709	0.417565	8.87109	3.06956	0.0211488	0.47976	-3.70906
A_55_P2157695	Tsc1	0.249383	0.0519068	0.446859	10.2204	3.06856	0.0211763	0.47976	-3.70943
A_55_P1991688	Rad51ap1	0.46652	0.0970318	0.836007	11.264	3.06798	0.0211924	0.47976	-3.70964
A_55_P2167189	4921504E06Rik	0.971242	0.201927	1.74056	11.5317	3.06766	0.0212015	0.47976	-3.70976
A_52_P125350	Anp32e	0.416029	0.0863501	0.745707	10.5299	3.06631	0.0212388	0.47976	-3.71026
A_52_P608322	Maff	-0.727832	-1.30463	-0.151038	10.6624	-3.06615	0.0212431	0.47976	-3.71032
A_55_P2040988	NA	0.666865	0.138329	1.1954	9.7215	3.06582	0.0212524	0.47976	-3.71044
A_55_P2140171	NA	0.36332	0.0753637	0.651276	11.1866	3.06581	0.0212524	0.47976	-3.71045
A_55_P2062039	Tsen34	-0.397408	-0.712406	-0.0824106	11.9085	-3.06558	0.0212589	0.47976	-3.71053
A_55_P2020004	NA	0.60057	0.124271	1.07687	11.9767	3.06385	0.0213071	0.47976	-3.71117
A_55_P1957754	NA	0.240185	0.049687	0.430684	15.1801	3.06365	0.0213127	0.47976	-3.71125
A_55_P2357303	5430401H09Rik	0.636421	0.131564	1.14128	11.4455	3.06309	0.0213282	0.47976	-3.71146
A_52_P135873	NA	0.460869	0.0952422	0.826496	11.3963	3.06283	0.0213354	0.47976	-3.71155
A_51_P195034	Esco2	0.532947	0.110116	0.955779	9.98166	3.06267	0.0213399	0.47976	-3.71161
A_66_P102163	NA	0.767212	0.158489	1.37593	9.5019	3.06252	0.0213439	0.47976	-3.71167
A_55_P2000638	Stag2	0.266225	0.0549152	0.477535	12.3197	3.06135	0.0213767	0.47976	-3.7121
A_55_P1962982	NA	0.29027	0.0597986	0.520742	10.991	3.06033	0.0214051	0.47976	-3.71248
A_55_P1975322	NA	0.4293	0.0883804	0.770219	11.2217	3.05979	0.0214201	0.47976	-3.71268
A_52_P681391	G0s2	-0.335053	-0.601176	-0.0689298	11.4845	-3.05924	0.0214355	0.47976	-3.71288
A_55_P2045268	Tmem59	-0.355573	-0.63801	-0.0731355	12.4808	-3.05907	0.0214403	0.47976	-3.71295
A_55_P2044704	NA	0.307124	0.0631055	0.551142	12.1079	3.05826	0.0214631	0.47976	-3.71325
A_66_P139250	Kctd3	0.245712	0.0504725	0.440951	10.7145	3.05803	0.0214694	0.47976	-3.71333
A_51_P502054	Gtf2b	-0.439755	-0.7893	-0.0902092	11.8574	-3.05696	0.0214995	0.47976	-3.71373
A_55_P1981301	Nup88	0.328342	0.0673396	0.589345	11.7037	3.05679	0.0215044	0.47976	-3.71379
A_55_P2051414	Axl	-0.346463	-0.621998	-0.070928	10.5235	-3.05537	0.0215443	0.47976	-3.71432
A_55_P2122648	Dtymk	0.453274	0.0925607	0.813988	11.4928	3.05339	0.0216001	0.47976	-3.71506
A_55_P2163198	NA	0.294127	0.0600061	0.528247	11.3544	3.05266	0.0216207	0.47976	-3.71533
A_55_P2069554	Brix1	0.31925	0.0651206	0.573379	12.0686	3.05253	0.0216244	0.47976	-3.71538
A_55_P2419299	NA	0.341367	0.0695014	0.613232	8.90024	3.05106	0.0216659	0.47976	-3.71592
A_55_P2084758	Agfg1	0.529451	0.107716	0.951187	10.7656	3.05048	0.0216822	0.47976	-3.71614
A_55_P2253980	Armt1	0.236217	0.0480511	0.424383	8.56809	3.05038	0.0216852	0.47976	-3.71618
A_51_P375187	Rpf2	0.344046	0.0699731	0.61812	11.6236	3.05024	0.0216892	0.47976	-3.71623
A_52_P456158	Fchsd1	0.72799	0.148002	1.30798	13.2253	3.04993	0.021698	0.47976	-3.71635
A_55_P2146535	Cnr2	0.551653	0.112055	0.991251	10.8216	3.04925	0.0217171	0.47976	-3.7166
A_51_P517096	Casp8ap2	0.283936	0.0573541	0.510518	9.42288	3.04494	0.0218399	0.47976	-3.71821
A_55_P2015405	9930111J21Rik1	0.272149	0.0549653	0.489332	8.57444	3.04483	0.021843	0.47976	-3.71825
A_55_P1953169	Saa3	-0.844615	-1.51866	-0.170568	11.8469	-3.04475	0.0218453	0.47976	-3.71828
A_66_P120745	Armc1	0.249623	0.0503941	0.448852	11.6368	3.0445	0.0218526	0.47976	-3.71837
A_55_P2370250	Syn3	0.446821	0.0901744	0.803467	8.41687	3.04424	0.0218599	0.47976	-3.71847
A_51_P332355	Kif18a	0.559236	0.112727	1.00575	9.59583	3.04332	0.0218861	0.47976	-3.71881
A_55_P2016739	Rbm12b2	0.377623	0.0759474	0.679299	9.56798	3.04159	0.0219356	0.47976	-3.71945
A_55_P1960738	Gm4470	0.359131	0.0721544	0.646109	9.06141	3.04081	0.0219581	0.47976	-3.71975
A_51_P345316	Cep76	0.590081	0.118395	1.06177	10.2361	3.03978	0.0219879	0.47976	-3.72013
A_52_P176300	Med1	0.265708	0.0532712	0.478145	9.172	3.03919	0.0220047	0.47976	-3.72035
A_55_P2018076	Arap1	-0.454204	-0.817401	-0.0910071	11.7917	-3.03873	0.022018	0.47976	-3.72052
A_55_P2048588	Cdk1	0.4265	0.0854002	0.767599	11.822	3.03823	0.0220324	0.47976	-3.72071
A_55_P1974636	Gm16430	0.246273	0.0492933	0.443252	8.09542	3.03794	0.0220409	0.47976	-3.72082
A_51_P175205	Rps6kb1	0.217475	0.0434508	0.391499	8.75755	3.03657	0.0220804	0.47976	-3.72133
A_55_P2142590	Mark3	0.25284	0.050412	0.455269	10.673	3.035	0.0221258	0.47976	-3.72192
A_52_P30451	Ppp1r3c	-0.990339	-1.78325	-0.197426	10.669	-3.03488	0.0221292	0.47976	-3.72196
A_51_P431329	Car3	0.972336	0.193428	1.75124	11.3896	3.03329	0.0221754	0.47976	-3.72256
A_52_P633128	Aasdhppt	0.308575	0.0613313	0.555819	10.6221	3.03262	0.0221947	0.47976	-3.72281
A_55_P1995127	NA	0.219637	0.043578	0.395695	13.7448	3.03131	0.0222329	0.47976	-3.7233
A_55_P2288117	NA	0.293149	0.0581259	0.528173	8.66789	3.03083	0.022247	0.47976	-3.72348
A_55_P2146136	Gla	0.31566	0.0625121	0.568808	15.5116	3.0299	0.022274	0.47976	-3.72383
A_55_P2063146	NA	0.443257	0.0876497	0.798864	12.9467	3.02878	0.0223066	0.47976	-3.72425
A_51_P481788	Mapk1	0.251115	0.0496231	0.452608	10.5062	3.02829	0.0223209	0.47976	-3.81883
A_55_P2086511	Ppid	0.289126	0.0571079	0.521143	12.2839	3.02795	0.022331	0.47976	-3.72456
A_55_P2457153	G2e3	0.362526	0.0715789	0.653473	9.7941	3.02767	0.0223392	0.47976	-3.72467
A_55_P2139430	NA	0.360336	0.0710858	0.649585	11.2616	3.02703	0.0223578	0.47976	-3.72491
A_55_P2149001	NA	0.356514	0.0703308	0.642696	13.879	3.02702	0.0223581	0.47976	-3.72491
A_55_P2174401	NA	0.6605	0.130128	1.19087	10.5847	3.02604	0.0223868	0.47976	-3.72528
A_55_P2134790	Qsox1	-0.640844	-1.1555	-0.126183	13.2074	-3.02562	0.0223992	0.47976	-3.72544
A_52_P680495	Pdcd10	0.333865	0.0654899	0.602239	12.2782	3.02282	0.0224817	0.47976	-3.72649
A_55_P2057912	NA	0.236321	0.046355	0.426287	12.6118	3.0228	0.0224821	0.47976	-3.7265
A_55_P1995195	Fosl2	-0.611914	-1.1038	-0.120027	9.2331	-3.02279	0.0224824	0.47976	-3.7265
A_55_P2064538	Zfp985	0.336973	0.0660935	0.607852	8.37601	3.02275	0.0224837	0.47976	-3.72652
A_55_P2129319	Mre11a	0.353233	0.0692561	0.637209	9.91248	3.02247	0.022492	0.47976	-3.72662
A_55_P2004571	Pitpnm2	-0.315859	-0.569918	-0.0618007	10.7498	-3.02095	0.0225369	0.47976	-3.72719
A_55_P2022499	Pnisr	0.334198	0.0653421	0.603055	9.41773	3.02042	0.0225524	0.47976	-3.72739
A_52_P97670	Atad2b	0.272678	0.0532249	0.492131	10.3556	3.0192	0.0225886	0.47976	-3.72785
A_51_P133612	Cdt1	0.44	0.0858769	0.794122	13.216	3.01913	0.0225906	0.47976	-3.72788
A_51_P245090	Aqp3	0.830172	0.162027	1.49832	10.0305	3.01912	0.0225909	0.47976	-3.72788
A_55_P2010788	Slc6a9	0.543443	0.106024	0.980862	13.3793	3.01884	0.0225993	0.47976	-3.72799
A_51_P346938	Lrg1	-1.02688	-1.85346	-0.200305	10.1622	-3.0187	0.0226033	0.47976	-3.72804
A_55_P2056192	NA	0.433249	0.0844441	0.782053	12.4795	3.01813	0.0226202	0.47976	-3.72825
A_55_P2178203	Derl2	-0.35147	-0.634474	-0.0684658	11.5484	-3.01772	0.0226325	0.47976	-3.72841
A_55_P2126557	NA	0.825743	0.160702	1.49078	10.6625	3.01703	0.0226528	0.47976	-3.72867
A_55_P2018479	Carnmt1	0.358313	0.0695659	0.647059	11.087	3.01528	0.0227048	0.47976	-3.72933
A_55_P2096043	Acot11	0.703028	0.13621	1.26985	9.76104	3.01378	0.0227496	0.47976	-3.72989
A_51_P342535	Rnf166	-0.353826	-0.639183	-0.0684699	10.9414	-3.01291	0.0227758	0.47976	-3.73022
A_51_P253803	Mki67	0.502976	0.0972082	0.908743	15.0793	3.01199	0.0228033	0.47976	-3.73057
A_55_P2296088	Sp3	0.522212	0.100911	0.943512	8.91185	3.01188	0.0228064	0.47976	-3.73061
A_51_P153486	Dnajb1	0.289986	0.0559562	0.524016	13.5834	3.01085	0.0228373	0.47976	-3.731
A_55_P2000793	Rbm34	0.395567	0.0763254	0.714809	9.58471	3.01081	0.0228384	0.47976	-3.73101
A_51_P201721	Crtap	-0.4469	-0.807655	-0.0861452	10.7855	-3.0101	0.0228597	0.47976	-3.73128
A_55_P2178862	U2surp	0.304637	0.0586799	0.550593	8.96154	3.00959	0.0228753	0.47976	-3.73148
A_55_P1965931	Nat8f1	-0.634311	-1.14647	-0.122154	11.9488	-3.00942	0.0228802	0.47976	-3.73154
A_55_P2002702	Ddx18	0.31146	0.0599294	0.56299	10.6901	3.00881	0.0228986	0.47976	-3.73177
A_55_P1956017	Usp45	0.414603	0.0797429	0.749463	10.5951	3.00852	0.0229074	0.47976	-3.73188
A_55_P1956862	Egfr	-0.285302	-0.515827	-0.0547769	8.11933	-3.00725	0.0229454	0.47976	-3.73236
A_55_P2133385	NA	0.42464	0.0812806	0.767999	14.3438	3.00507	0.0230111	0.47976	-3.73318
A_55_P2128499	Mgl2	0.361152	0.0690342	0.65327	14.0848	3.00411	0.0230404	0.47976	-3.73355
A_55_P2064984	Cenpi	0.539073	0.103036	0.97511	9.85559	3.00405	0.023042	0.47976	-3.73357
A_51_P414889	Ifi35	-0.3023	-0.546867	-0.0577341	10.2576	-3.00348	0.0230592	0.47976	-3.73378
A_66_P124011	Spint2	-0.818185	-1.48013	-0.156237	10.6934	-3.00339	0.0230622	0.47976	-3.73382
A_52_P578043	NA	0.275043	0.0524863	0.4976	8.5125	3.00292	0.0230765	0.47976	-3.734
A_55_P2056896	Kif2a	0.452569	0.0863538	0.818784	10.4511	3.00284	0.0230789	0.47976	-3.73403
A_55_P2340206	E230006M18Rik	0.363483	0.0693332	0.657633	8.9849	3.00261	0.0230858	0.47976	-3.73412
A_51_P202596	Sh3tc2	0.245212	0.0466753	0.443749	9.47826	3.00112	0.0231308	0.47976	-3.73468
A_55_P2083939	Irf3	-0.250162	-0.452803	-0.0475217	12.5003	-2.99971	0.023174	0.47976	-3.73522
A_52_P609200	Serinc3	0.272451	0.0516405	0.493261	15.1201	2.99814	0.0232217	0.47976	-3.73581
A_51_P370678	Gfi1b	0.525192	0.0994316	0.950952	12.1997	2.99734	0.0232461	0.47976	-3.73611
A_55_P2031436	Ly6e	-0.529898	-0.959569	-0.100228	12.2402	-2.99668	0.0232663	0.47976	-3.73636
A_55_P2027999	Hk1	0.495433	0.0935802	0.897287	13.5025	2.99572	0.0232957	0.47976	-3.73673
A_55_P2096395	Cdc42bpa	0.318777	0.0601188	0.577435	9.76336	2.99464	0.0233289	0.47976	-3.73714
A_55_P2006940	Sfmbt1	0.433361	0.0816687	0.785054	9.96398	2.99413	0.0233445	0.47976	-3.73733
A_66_P120567	Anxa1	-0.488838	-0.885633	-0.0920431	11.2933	-2.99352	0.0233632	0.47976	-3.73756
A_55_P2041397	Ezh2	0.423596	0.079571	0.767622	11.1182	2.99189	0.0234134	0.47976	-3.73818
A_51_P193813	Fga	-0.492517	-0.892597	-0.0924383	13.1237	-2.99129	0.0234317	0.47976	-3.73841
A_66_P106654	Camsap1	0.230837	0.0432599	0.418414	10.3378	2.99026	0.0234635	0.47976	-3.7388
A_66_P118368	Catip	0.66336	0.124178	1.20254	10.1707	2.98949	0.0234873	0.47976	-3.7391
A_51_P172842	Med19	0.245851	0.0457742	0.445928	10.499	2.98578	0.0236021	0.47976	-3.74051
A_52_P58059	Usp34	0.235681	0.0438505	0.427511	8.96747	2.98532	0.0236166	0.47976	-3.74068
A_55_P2106690	Tal1	0.563756	0.104886	1.02263	12.8674	2.98527	0.0236179	0.47976	-3.7407
A_52_P244193	Cd24a	0.406226	0.0755128	0.736939	15.4166	2.98469	0.0236361	0.47976	-3.74092
A_55_P2432388	Prr14l	0.303627	0.0563933	0.550862	10.2878	2.98412	0.0236539	0.47976	-3.74114
A_55_P2033215	Cabp5	0.552601	0.102609	1.00259	11.7961	2.98394	0.0236594	0.47976	-3.74121
A_55_P1972799	Eif4enif1	0.29351	0.0544864	0.532533	10.8408	2.98377	0.0236647	0.47976	-3.74127
A_55_P2083481	Lpin1	-0.906186	-1.64434	-0.168033	9.63819	-2.983	0.0236886	0.47976	-3.74157
A_55_P2074291	Fbxo6	-0.386643	-0.701604	-0.0716818	11.5745	-2.98288	0.0236923	0.47976	-3.74161
A_66_P128631	Cinp	0.415126	0.0768992	0.753353	9.0149	2.98233	0.0237097	0.47976	-3.74182
A_55_P2157838	NA	0.436395	0.0808266	0.791963	12.308	2.98222	0.023713	0.47976	-3.74186
A_52_P644972	Mzt1	0.378047	0.0700124	0.686082	10.2652	2.98215	0.0237152	0.47976	-3.74189
A_55_P2016842	Me1	-0.3616	-0.656262	-0.0669377	9.27884	-2.98186	0.0237243	0.47976	-3.742
A_51_P279232	Dennd2d	-0.200688	-0.364234	-0.0371418	9.1573	-2.9817	0.0237293	0.47976	-3.74206
A_55_P1985670	Exosc3	0.353884	0.0654792	0.642289	10.128	2.98155	0.0237341	0.47976	-3.74212
A_51_P362054	Atp5e	-0.24365	-0.442253	-0.045047	15.3597	-2.98101	0.0237508	0.47976	-3.74233
A_55_P2065268	NA	0.599659	0.11076	1.08856	9.34659	2.98036	0.0237712	0.47976	-3.74257
A_55_P2095345	Rara	-0.602031	-1.09291	-0.111149	10.9279	-2.98006	0.0237807	0.47976	-3.74269
A_55_P1960456	Larp1	0.316529	0.0583841	0.574673	13.3565	2.97943	0.0238003	0.47976	-3.74293
A_66_P100780	Katnbl1	0.255591	0.0471318	0.464049	10.0277	2.97926	0.0238058	0.47976	-3.743
A_51_P105709	Trip13	0.386778	0.0713029	0.702252	10.5011	2.97906	0.0238118	0.47976	-3.74307
A_51_P210143	Syne2	-0.321168	-0.583178	-0.0591585	8.9897	-2.9785	0.0238293	0.47976	-3.74328
A_55_P1963868	Plekho2	0.256102	0.0471105	0.465093	12.5494	2.97761	0.0238575	0.47976	-3.74363
A_55_P1970935	Usp7	0.393848	0.0724432	0.715253	12.8191	2.97755	0.0238592	0.47976	-3.74365
A_55_P2368625	Sp4	0.28659	0.0526837	0.520497	8.96803	2.97716	0.0238716	0.47976	-3.7438
A_51_P443364	Cbll1	0.205958	0.0378416	0.374074	10.1795	2.97681	0.0238824	0.47976	-3.74393
A_52_P476400	NA	0.31556	0.0579583	0.573161	9.8829	2.97657	0.02389	0.47976	-3.74402
A_51_P128336	Serinc5	0.363188	0.0666525	0.659724	11.4564	2.97603	0.023907	0.47976	-3.75266
A_55_P1975430	St3gal3	-0.204542	-0.371567	-0.0375171	10.5639	-2.97567	0.0239185	0.47976	-3.74437
A_55_P1974587	Vangl1	0.554165	0.101437	1.00689	10.2286	2.9743	0.0239616	0.47976	-3.74489
A_55_P2106429	Herc2	0.384002	0.0702741	0.69773	10.7193	2.97415	0.0239663	0.47976	-3.74495
A_55_P2068172	Nufip2	0.230391	0.0420827	0.418699	9.55383	2.97289	0.0240061	0.47976	-3.74543
A_55_P2017645	Tap2	-0.374063	-0.679823	-0.0683024	10.4593	-2.97267	0.0240132	0.47976	-3.74551
A_55_P2000668	Stxbp2	0.388953	0.0709155	0.706991	10.2409	2.97168	0.0240446	0.47976	-3.74589
A_51_P499776	Denr	0.225752	0.0410579	0.410447	8.44883	2.97003	0.0240967	0.47976	-3.74652
A_51_P456957	Pex11a	-0.537409	-0.977145	-0.0976727	11.0653	-2.96959	0.024111	0.47976	-3.7732
A_55_P2033041	Sirpb1b	-0.255334	-0.46427	-0.0463967	8.13622	-2.96945	0.0241153	0.47976	-3.74675
A_55_P2001238	Luc7l3	0.418809	0.0760318	0.761587	12.5694	2.96884	0.0241346	0.47976	-3.74698
A_51_P286373	Ttll12	0.435696	0.0790678	0.792325	11.2241	2.9686	0.0241425	0.47976	-3.74707
A_55_P2029417	2610318N02Rik	0.432599	0.0781585	0.787039	9.99088	2.96569	0.0242352	0.47976	-3.74819
A_55_P2260094	Tcf7l2	0.377388	0.0680572	0.686719	8.33748	2.96448	0.0242739	0.47976	-3.74865
A_55_P2166884	NA	0.329413	0.0592637	0.599562	13.8684	2.96292	0.0243238	0.47976	-3.74925
A_55_P2102574	Prorsd1	0.274689	0.049388	0.499991	10.7007	2.96252	0.0243367	0.47976	-3.7494
A_55_P1958730	NA	0.494876	0.0888656	0.900885	11.8262	2.96171	0.0243627	0.47976	-3.74972
A_55_P2081169	NA	0.215296	0.0385588	0.392034	15.6885	2.96	0.0244179	0.47976	-3.75037
A_55_P2069277	Mtf1	0.328402	0.0587229	0.598081	8.45092	2.95898	0.0244507	0.47976	-3.75077
A_55_P2154208	NA	0.415089	0.0742046	0.755973	11.8559	2.95881	0.024456	0.47976	-3.75083
A_51_P476018	Sox7	-0.594032	-1.08197	-0.106094	8.55381	-2.9582	0.0244757	0.47976	-3.75106
A_52_P399584	Ckap2l	0.358405	0.0639806	0.652829	9.09083	2.9579	0.0244854	0.47976	-3.75118
A_51_P514675	Zcchc10	0.260117	0.0463464	0.473888	9.69621	2.95668	0.024525	0.47976	-3.75165
A_55_P2043382	Llgl2	-0.371723	-0.677319	-0.0661261	10.3207	-2.95565	0.0245581	0.47976	-3.75204
A_52_P330214	Fanca	0.481824	0.0856142	0.878034	10.2047	2.95492	0.0245818	0.47976	-3.75233
A_55_P2014284	Serpina11	-0.729506	-1.32946	-0.129551	13.6356	-2.95456	0.0245935	0.47976	-3.75246
A_52_P296632	NA	0.715261	0.126852	1.30367	11.7171	2.95371	0.0246212	0.47976	-3.75279
A_55_P2032278	NA	0.27986	0.0496175	0.510102	8.64106	2.95351	0.0246277	0.47976	-3.75287
A_55_P1973352	NA	-0.662041	-1.20679	-0.117289	11.1753	-2.95304	0.0246431	0.47976	-3.75305
A_51_P463846	Gbp7	-0.213798	-0.38974	-0.0378563	8.2284	-2.95269	0.0246544	0.47976	-3.75319
A_65_P06446	Tfrc	0.730596	0.129311	1.33188	11.8083	2.95244	0.0246627	0.47976	-3.75328
A_55_P1993518	Tbc1d14	0.233145	0.0412031	0.425088	10.7223	2.95148	0.024694	0.47976	-3.75365
A_51_P474454	Rnaseh2b	0.36794	0.06496	0.67092	11.8045	2.95084	0.0247146	0.47976	-3.7539
A_55_P2177233	Abhd5	-0.819987	-1.49525	-0.144725	11.5317	-2.95065	0.0247209	0.47976	-3.75397
A_51_P406165	Nxpe2	0.702861	0.124036	1.28169	11.925	2.95056	0.0247237	0.47976	-3.75401
A_55_P2359436	A930026B05Rik	0.281984	0.0497137	0.514255	9.08565	2.94994	0.024744	0.47976	-3.75424
A_51_P243914	Skap2	-0.330147	-0.602138	-0.0581567	10.959	-2.94942	0.024761	0.47976	-3.75445
A_51_P406638	Rfc1	0.346299	0.0607239	0.631874	11.515	2.94655	0.0248551	0.47976	-3.75555
A_55_P2024600	Zfp658	0.355576	0.0622412	0.648911	13.8909	2.94545	0.0248912	0.47976	-3.75598
A_51_P209280	Rab31	-0.260913	-0.476173	-0.0456525	8.57232	-2.9452	0.0248996	0.47976	-3.75608
A_55_P2317665	E2f1	0.462982	0.0809971	0.844968	10.6485	2.94511	0.0249026	0.47976	-3.75611
A_51_P369252	Ddias	0.37167	0.0647992	0.678541	8.86978	2.94296	0.0249732	0.47976	-3.75694
A_55_P2004511	Cd300lf	0.523334	0.0911301	0.955537	9.61488	2.94221	0.0249982	0.47976	-3.75723
A_55_P2102322	Yif1b	-0.275172	-0.502445	-0.0478992	12.4953	-2.94198	0.0250057	0.47976	-3.75732
A_51_P157524	E2f4	0.642253	0.111739	1.17277	9.74604	2.94166	0.0250163	0.47976	-3.75744
A_55_P2018904	Kbtbd6	0.374446	0.0651386	0.683754	9.23573	2.94159	0.0250187	0.47976	-3.75747
A_55_P2045952	Mysm1	0.227438	0.0395267	0.415348	9.06706	2.94099	0.0250385	0.47976	-3.7577
A_55_P2159807	Rfc4	0.489463	0.085044	0.893883	12.2706	2.94084	0.0250434	0.47976	-3.75776
A_52_P254174	Nr3c1	-0.256128	-0.467783	-0.0444726	8.86248	-2.94043	0.025057	0.47976	-3.75792
A_66_P112164	Rab29	-0.20165	-0.368316	-0.0349851	10.2984	-2.93993	0.0250736	0.47976	-3.75811
A_52_P480360	Dut	0.387415	0.0671199	0.707709	12.0443	2.93907	0.0251022	0.47976	-3.75845
A_55_P2173982	Rrm2	0.554818	0.0959173	1.01372	14.4103	2.93775	0.0251459	0.47976	-3.75896
A_55_P2015426	Asnsd1	0.302005	0.0522088	0.551801	12.0663	2.93773	0.0251467	0.47976	-3.75897
A_55_P1993404	NA	0.272883	0.0471217	0.498643	11.413	2.93704	0.0251695	0.47976	-3.75923
A_55_P2111478	Polq	0.56534	0.0975389	1.03314	9.45779	2.93651	0.0251872	0.47976	-3.75944
A_55_P2171413	Me1	-0.321236	-0.587062	-0.0554092	9.24743	-2.93636	0.0251924	0.47976	-3.7595
A_55_P2087404	Mapre3	-0.363342	-0.664027	-0.0626577	9.32375	-2.93622	0.025197	0.47976	-3.75955
A_55_P2048334	Ubr3	0.276336	0.0475933	0.505079	9.34785	2.93544	0.0252229	0.47976	-3.75985
A_55_P2083649	Alas1	-0.643295	-1.13994	-0.146651	12.1769	-3.9942	0.0252344	0.47976	-4.19639
A_51_P234359	Sct	-0.980515	-1.78212	-0.178914	8.38674	-3.11199	0.0252754	0.47976	-3.88466
A_55_P1975380	Nol11	0.295894	0.0507917	0.540996	10.1609	2.9334	0.0252909	0.47976	-3.76064
A_55_P2067629	Ush1g	0.401779	0.0688871	0.734671	8.86973	2.9327	0.0253146	0.47976	-3.76092
A_55_P2019054	Acacb	-0.945536	-1.7292	-0.161868	10.6217	-2.93176	0.0253459	0.47976	-3.76128
A_55_P2123362	NA	0.350848	0.0599938	0.641702	8.64221	2.93107	0.025369	0.47976	-3.76155
A_55_P2258261	1810008I18Rik	-0.790356	-1.4458	-0.134908	9.33641	-2.93	0.0254051	0.47976	-3.76196
A_55_P2117959	Cyp4b1	0.294697	0.0502628	0.539131	9.59103	2.92952	0.0254212	0.47976	-3.76215
A_55_P2054240	Med8	0.241143	0.0410788	0.441208	13.0501	2.92879	0.0254458	0.47976	-3.76243
A_55_P2404484	1700001L05Rik	0.26306	0.0447841	0.481336	9.4131	2.92841	0.0254585	0.47976	-3.76258
A_55_P2238079	A830054O07Rik	0.236752	0.0402517	0.433252	8.31103	2.92761	0.0254855	0.47976	-3.76289
A_55_P2151463	NA	0.264728	0.0448738	0.484581	10.6138	2.92583	0.0255459	0.47976	-3.76359
A_51_P493105	Mettl15	0.25682	0.0434858	0.470155	9.20996	2.92517	0.025568	0.47976	-3.76384
A_55_P2065369	H3f3a	0.28882	0.0489015	0.528739	14.8179	2.92514	0.0255691	0.47976	-3.76385
A_55_P2236607	Ccnc	0.276893	0.0468579	0.506928	8.62429	2.92483	0.0255795	0.47976	-3.76397
A_55_P2060253	Gm12657	0.272181	0.0459399	0.498423	15.0359	2.92327	0.0256324	0.47976	-3.76458
A_55_P2032099	Zfp715	0.37272	0.0628666	0.682573	8.62542	2.92287	0.025646	0.47976	-3.76474
A_66_P101862	NA	0.321213	0.0541625	0.588264	8.60086	2.92269	0.0256521	0.47976	-3.76481
A_52_P502771	Rad54b	0.371716	0.062608	0.680825	8.92473	2.92203	0.0256747	0.47976	-3.76507
A_55_P2101806	Esf1	0.451507	0.0760304	0.826984	11.0111	2.9219	0.0256792	0.47976	-3.76512
A_55_P2156068	NA	0.278684	0.0468751	0.510493	8.76897	2.92123	0.0257019	0.47976	-3.76538
A_51_P231630	Zfp239	0.274222	0.0460999	0.502343	8.42189	2.92091	0.0257127	0.47976	-3.7655
A_55_P2015687	Phf11d	-0.473935	-0.868646	-0.0792247	8.74291	-2.91758	0.0258262	0.47976	-3.7668
A_55_P2081615	Timeless	0.363786	0.0608101	0.666761	8.64154	2.91757	0.0258268	0.47976	-3.7668
A_55_P2179296	Mad2l1	0.387607	0.0647881	0.710426	8.67678	2.91753	0.025828	0.47976	-3.76682
A_55_P2100526	Ptges3	0.260801	0.0435791	0.478023	11.9472	2.91735	0.0258342	0.47976	-3.76689
A_55_P1992475	NA	0.7574	0.126471	1.38833	10.378	2.91694	0.0258482	0.47976	-3.76705
A_55_P2054913	Olfr406	0.326038	0.0543321	0.597744	8.43017	2.91576	0.0258886	0.47976	-3.76751
A_52_P207614	NA	0.248729	0.0413152	0.456143	10.4003	2.91388	0.0259533	0.47976	-3.76824
A_52_P135707	Creb3	-0.249958	-0.458401	-0.0415142	10.6103	-2.91381	0.0259557	0.47976	-3.76827
A_55_P2091402	Kpna2	0.355278	0.058927	0.651629	13.4177	2.91303	0.0259826	0.47976	-3.76857
A_55_P2010672	Kif17	0.321843	0.0532593	0.590427	8.79453	2.91171	0.0260282	0.47976	-3.76909
A_55_P2059055	Zfp943	0.2522	0.0416147	0.462785	9.94791	2.91005	0.0260855	0.47976	-3.76974
A_51_P176377	Usp25	0.433301	0.071285	0.795317	11.3492	2.90834	0.0261447	0.47976	-3.77041
A_55_P2022114	NA	0.434982	0.0715387	0.798425	8.85029	2.90816	0.026151	0.47976	-3.77048
A_55_P1971249	Eya3	0.229755	0.0377719	0.421737	11.4136	2.90794	0.0261586	0.47976	-3.77057
A_66_P136099	Coasy	-0.215696	-0.395936	-0.0354564	12.5076	-2.90787	0.026161	0.47976	-3.77059
A_55_P2114074	Acrbp	-0.216715	-0.397809	-0.0356202	8.73653	-2.90781	0.026163	0.47976	-3.77061
A_51_P382928	Cstf3	0.232824	0.0382327	0.427416	10.4525	2.90728	0.0261814	0.47976	-3.77082
A_51_P227165	2310030G06Rik	-0.294147	-0.540161	-0.0481328	9.57145	-2.90528	0.0262512	0.47976	-3.77161
A_55_P2159595	NA	0.306157	0.0498393	0.562475	8.3896	2.90234	0.0263535	0.47976	-3.77276
A_55_P2011802	Pdk2	-0.28967	-0.532186	-0.0471544	9.13648	-2.90233	0.026354	0.47976	-3.77276
A_55_P2137706	Tmpo	0.296735	0.048222	0.545248	12.2425	2.90137	0.0263876	0.47976	-3.77314
A_55_P2125766	Ola1	0.56817	0.0923264	1.04401	10.3143	2.90133	0.026389	0.47976	-3.77315
A_51_P321150	Lyz2	-0.424679	-0.780497	-0.068862	10.2199	-2.90013	0.0264311	0.47976	-3.77363
A_55_P2145257	NA	0.272144	0.0440802	0.500207	9.57627	2.89952	0.0264526	0.47976	-3.77387
A_51_P195153	Gtse1	0.582678	0.0943489	1.07101	9.34852	2.89934	0.0264588	0.47976	-3.77394
A_51_P143190	Lyl1	0.423872	0.068632	0.779112	13.4126	2.89932	0.0264595	0.47976	-3.77394
A_51_P500718	Dck	0.534824	0.0863941	0.983255	9.3917	2.89801	0.0265056	0.47976	-3.77446
A_55_P2072906	Gm6788	0.263891	0.0424381	0.485343	13.0023	2.89552	0.0265933	0.47976	-3.77544
A_51_P336635	Xpo1	0.27368	0.0439746	0.503386	10.8849	2.89504	0.0266102	0.47976	-3.77562
A_51_P229105	Cetn3	0.249222	0.0400334	0.45841	11.6103	2.89489	0.0266157	0.47976	-3.77568
A_52_P449417	Vangl1	0.425699	0.0681205	0.783277	11.6282	2.89277	0.0266905	0.47976	-3.77652
A_52_P400224	Ccs	-0.292287	-0.537896	-0.0466784	13.2981	-2.89167	0.0267296	0.47976	-3.77695
A_51_P360492	Mcm6	0.327619	0.052294	0.602944	14.5589	2.89139	0.0267396	0.47976	-3.77706
A_55_P2411907	B230213L16Rik	0.408674	0.0652036	0.752145	11.022	2.89115	0.0267481	0.47976	-3.77715
A_55_P2013586	Prss8	-0.437807	-0.805778	-0.0698364	9.6718	-2.89103	0.0267524	0.47976	-3.7772
A_51_P393426	Pros1	-0.491156	-0.904009	-0.0783033	9.35228	-2.89073	0.0267631	0.47976	-3.77732
A_52_P52128	Leo1	0.331507	0.0528299	0.610184	10.7929	2.89051	0.0267709	0.47976	-3.77741
A_55_P2141889	NA	0.246903	0.0391882	0.454618	11.3589	2.8883	0.0268497	0.47976	-3.77828
A_55_P2146389	NA	0.253296	0.0402007	0.466391	8.57681	2.88827	0.0268507	0.47976	-3.77829
A_55_P1971619	NA	0.556939	0.0881838	1.02569	8.59997	2.88699	0.0268966	0.47976	-3.77879
A_55_P2009813	NA	0.423879	0.0670889	0.78067	8.64928	2.88677	0.0269043	0.47976	-3.77888
A_55_P1959515	Cep135	0.278731	0.044024	0.513437	8.78775	2.88564	0.0269446	0.47976	-3.77932
A_55_P2099785	Usp15	0.472098	0.074451	0.869746	11.8559	2.88481	0.0269744	0.47976	-3.77965
A_66_P126080	Rpl39	0.227548	0.0358369	0.419258	9.50239	2.88409	0.0270002	0.47976	-3.77994
A_55_P2035043	Gm2436	0.25498	0.0400556	0.469905	10.3787	2.88273	0.0270493	0.47976	-3.78047
A_55_P1980636	Aurka	0.47637	0.074679	0.878062	12.3364	2.88161	0.0270894	0.47976	-3.78091
A_51_P157270	Plekhd1	-0.476739	-0.878765	-0.0747126	8.57004	-2.88144	0.0270957	0.47976	-3.78098
A_55_P1999082	Clec14a	-0.393238	-0.724885	-0.0615921	8.50843	-2.88114	0.0271065	0.47976	-3.7811
A_52_P126146	Riok1	0.198497	0.0310005	0.365993	9.36874	2.8796	0.0271621	0.47976	-3.78171
A_55_P2167123	Cyp4b1-ps2	0.312445	0.0487047	0.576186	11.2898	2.87859	0.0271984	0.47976	-3.78211
A_55_P2068177	NA	0.236474	0.0368456	0.436103	11.7	2.87835	0.0272071	0.47976	-3.7822
A_52_P553316	Snrk	-0.467171	-0.861578	-0.0727652	10.872	-2.87816	0.0272139	0.47976	-3.78228
A_51_P219028	Wdr53	0.333716	0.0519717	0.61546	10.73	2.87809	0.0272164	0.47976	-3.7823
A_55_P2008870	NA	0.204845	0.0318789	0.377812	13.9947	2.87771	0.0272302	0.47976	-3.78246
A_55_P1972913	NA	0.384373	0.0597741	0.708973	10.5523	2.87733	0.0272443	0.47976	-3.78261
A_55_P2152035	Tcf19	0.347414	0.0539707	0.640857	9.75242	2.87678	0.0272642	0.47976	-3.78283
A_55_P2128821	Selenok	-0.406437	-0.749773	-0.0631007	13.8755	-2.87645	0.0272761	0.47976	-3.78295
A_55_P2033420	Sppl2a	-0.325189	-0.599961	-0.0504175	10.3148	-2.87572	0.0273024	0.47976	-3.78324
A_55_P2109485	Milr1	0.363573	0.056331	0.670814	15.2761	2.87537	0.0273151	0.47976	-3.78338
A_55_P2142580	NA	-0.360597	-0.665594	-0.0555998	9.75919	-2.87283	0.0274079	0.47976	-3.78439
A_55_P2003246	Asxl2	0.323183	0.0497746	0.596591	10.0886	2.87223	0.0274295	0.47976	-3.78462
A_51_P213030	Macrod1	-0.362791	-0.669756	-0.0558269	9.92601	-2.87179	0.0274459	0.47976	-3.7848
A_55_P2029746	NA	-0.524582	-0.968446	-0.0807176	13.37	-2.87175	0.0274473	0.47976	-3.78482
A_55_P2069012	Pidd1	0.543811	0.0835521	1.00407	9.91928	2.87097	0.0274756	0.47976	-3.78512
A_55_P2150108	Pgm2l1	0.393622	0.0604652	0.726778	9.32884	2.87087	0.0274793	0.47976	-3.78516
A_55_P1975874	Bcl2l15	0.648868	0.0994746	1.19826	9.18595	2.86983	0.0275175	0.47976	-3.78558
A_55_P1968649	Atp1b2	0.421401	0.0643842	0.778419	10.6753	2.86807	0.0275819	0.47976	-3.78627
A_55_P2095342	Rara	-0.400324	-0.739658	-0.0609893	9.12897	-2.8666	0.0276362	0.47976	-3.78686
A_51_P178815	H1f8	0.217437	0.0331159	0.401758	8.67881	2.86643	0.0276422	0.47976	-3.78692
A_55_P2000728	Myef2	0.267326	0.0407065	0.493945	9.19607	2.86634	0.0276457	0.47976	-3.78696
A_55_P2049577	Aggf1	0.209625	0.0317581	0.387492	12.0406	2.86372	0.0277421	0.47976	-3.788
A_55_P2009111	NA	0.203829	0.0308796	0.376778	8.62119	2.86372	0.0277423	0.47976	-3.788
A_55_P2061690	Atp5d	-0.232354	-0.429512	-0.0351948	13.3717	-2.86363	0.0277457	0.47976	-3.78804
A_55_P2032294	Zfp932	0.234004	0.0353272	0.432681	9.38162	2.86193	0.0278084	0.47976	-3.78871
A_55_P2031496	Rufy3	0.215229	0.0324678	0.39799	8.44302	2.86154	0.0278229	0.47976	-3.78887
A_55_P1999601	NA	0.521705	0.0785594	0.964851	12.9706	2.86063	0.0278567	0.47976	-3.78923
A_55_P2071799	Slbp	0.282042	0.0423974	0.521686	9.45352	2.85976	0.0278891	0.47976	-3.78958
A_52_P378084	NA	0.450667	0.0676114	0.833723	9.28146	2.85876	0.0279264	0.47976	-3.78997
A_51_P151586	Haspin	0.293961	0.0440805	0.543842	8.92682	2.85852	0.0279353	0.47976	-3.79007
A_55_P2058864	Mvk	0.302687	0.0452868	0.560088	10.443	2.85738	0.0279776	0.47976	-3.79052
A_65_P13527	Osbpl8	0.325456	0.0486684	0.602243	10.4006	2.85712	0.0279872	0.47976	-3.79062
A_55_P2127688	4933434E20Rik	0.204503	0.0305793	0.378426	12.511	2.85709	0.0279884	0.47976	-3.79064
A_52_P411003	Dlgap5	0.410085	0.0612476	0.758923	8.86071	2.8565	0.0280105	0.47976	-3.79087
A_55_P2014511	Amd2	0.368305	0.0549987	0.681611	10.6883	2.85642	0.0280135	0.47976	-3.79091
A_52_P662244	Slc25a47	-0.628219	-1.16264	-0.0938002	11.8379	-2.85636	0.0280158	0.47976	-3.79093
A_51_P239984	Exo1	0.479158	0.0715247	0.886791	10.6773	2.85622	0.0280208	0.47976	-3.79098
A_51_P286665	Rbl1	0.373881	0.0557336	0.692028	10.0683	2.85554	0.0280463	0.47976	-3.79125
A_52_P110052	Ackr1	0.461965	0.0688178	0.855112	11.1076	2.8552	0.0280589	0.47976	-3.79139
A_52_P69043	Nkap	0.253741	0.0377116	0.469771	9.20279	2.85404	0.0281023	0.47976	-3.79185
A_55_P1968600	NA	0.289573	0.0429717	0.536175	8.71833	2.85329	0.0281306	0.47976	-3.79215
A_51_P249360	Suox	0.265826	0.0394216	0.492231	10.6628	2.85296	0.028143	0.47976	-3.79228
A_51_P273538	Syce2	0.465739	0.069064	0.862413	11.5524	2.85293	0.0281441	0.47976	-3.7923
A_55_P1957419	Ensa	0.229186	0.0339677	0.424405	9.11755	2.85266	0.0281541	0.47976	-3.7924
A_66_P133993	Gm5093	0.841192	0.124602	1.55778	10.8785	2.85238	0.0281647	0.47976	-3.79251
A_66_P131708	Znhit1	-0.229606	-0.425282	-0.0339299	13.3481	-2.85121	0.0282089	0.47976	-3.79298
A_51_P257258	Cpox	0.59354	0.0876684	1.09941	14.5477	2.85097	0.0282177	0.47976	-3.79308
A_55_P2076543	NA	0.890772	0.130892	1.65065	11.1137	2.84842	0.0283138	0.47976	-3.79409
A_55_P1958902	NA	0.396838	0.0582435	0.735433	12.07	2.84785	0.0283356	0.47976	-3.79432
A_51_P363947	Cdkn1a	-0.431215	-0.799151	-0.0632789	9.32983	-2.84777	0.0283386	0.47976	-3.87672
A_55_P2340593	1810019D21Rik	-0.29847	-0.553152	-0.0437869	9.14735	-2.84763	0.0283437	0.47976	-3.79441
A_55_P1987645	Unc13b	-0.463327	-0.858713	-0.0679414	8.9421	-2.84741	0.0283521	0.47976	-3.7945
A_55_P2076927	Ints10	0.268619	0.0393	0.497938	9.53046	2.84629	0.0283943	0.47976	-3.79494
A_66_P119418	Rb1cc1	0.25856	0.0378015	0.479318	8.79518	2.84595	0.0284074	0.47976	-3.79508
A_51_P351970	Hells	0.295652	0.0432004	0.548104	8.54849	2.84568	0.0284177	0.47976	-3.79519
A_55_P2028394	Atg13	-0.269358	-0.499459	-0.0392584	11.7985	-2.84444	0.0284646	0.47976	-3.79568
A_55_P1967683	Bex4	0.252863	0.0368492	0.468878	13.5643	2.84437	0.0284672	0.47976	-3.79571
A_52_P195922	Exosc6	0.271195	0.0394708	0.50292	11.658	2.84376	0.0284905	0.47976	-3.79596
A_66_P105689	Trim34a	-0.253553	-0.470209	-0.0368959	8.52734	-2.84367	0.028494	0.47976	-3.79599
A_55_P2061525	Cdc27	0.291904	0.0424618	0.541346	9.07368	2.8435	0.0285004	0.47976	-3.79606
A_55_P2006133	Tmc6	0.669299	0.0969682	1.24163	10.9025	2.84156	0.0285745	0.47976	-3.79684
A_55_P2454004	Smim8	0.227905	0.032808	0.423002	10.9569	2.83848	0.0286919	0.47976	-3.79807
A_55_P1967002	NA	0.761604	0.109206	1.414	10.2068	2.83661	0.0287638	0.47976	-3.79882
A_55_P2049025	NA	0.280906	0.0402483	0.521563	14.7011	2.83625	0.0287777	0.47976	-3.79896
A_51_P145631	Svip	0.408487	0.0584571	0.758516	10.2116	2.83567	0.0287998	0.47976	-3.7992
A_51_P503654	Tmem205	-0.304732	-0.565954	-0.0435091	11.5558	-2.83459	0.0288416	0.47976	-3.79963
A_55_P2079020	Snhg7os	0.34497	0.0492197	0.640721	10.1564	2.83426	0.0288544	0.47976	-3.79976
A_66_P137297	Otof	1.13939	0.162515	2.11626	12.9852	2.83411	0.0288601	0.47976	-3.79982
A_55_P2153381	Ermap	0.543399	0.0774729	1.00933	9.9125	2.8339	0.028868	0.47976	-3.79991
A_55_P1957413	Lsp1	-0.385809	-0.716746	-0.0548719	12.5654	-2.83276	0.0289121	0.47976	-3.80036
A_55_P2147886	Fam118a	0.38966	0.0554176	0.723903	11.2551	2.83274	0.0289128	0.47976	-3.80037
A_55_P2070174	NA	0.482569	0.0686258	0.896513	10.0159	2.83271	0.0289142	0.47976	-3.80039
A_55_P2019203	Spire1	0.50797	0.072129	0.943811	9.50194	2.832	0.0289415	0.47976	-3.80067
A_55_P2032916	Slc6a20a	0.608154	0.0863278	1.12998	13.9633	2.83185	0.0289472	0.47976	-3.80073
A_55_P2118609	St6galnac1	0.673014	0.0954969	1.25053	10.4885	2.83167	0.0289543	0.47976	-3.8008
A_55_P2081925	Zfp53	0.32461	0.0459826	0.603238	8.93739	2.83088	0.0289849	0.47976	-3.80112
A_55_P2152427	Zwilch	0.484829	0.0686628	0.900995	10.5502	2.83077	0.028989	0.47976	-3.80116
A_52_P316405	Lamtor4	-0.252671	-0.469573	-0.0357694	12.1222	-2.83058	0.0289964	0.47976	-3.80124
A_52_P392509	Gin1	0.253259	0.035825	0.470693	8.64156	2.83022	0.0290103	0.47976	-3.80138
A_55_P2013823	Gal3st1	-0.289893	-0.538832	-0.0409529	8.53091	-2.82961	0.0290342	0.47976	-3.80163
A_55_P2139886	Sft2d1	0.425507	0.0600813	0.790933	8.36614	2.82938	0.0290432	0.47976	-3.80172
A_51_P324934	Mcm3	0.429524	0.0606401	0.798409	12.8834	2.82931	0.0290457	0.47976	-3.80175
A_55_P2107182	Angptl8	-0.546818	-1.01661	-0.0770231	12.9853	-2.82825	0.029087	0.47976	-3.80218
A_55_P2039416	Sgk1	0.405083	0.057053	0.753113	10.7226	2.8282	0.0290888	0.47976	-3.80219
A_55_P2100550	Mtif2	0.272038	0.038308	0.505768	13.8527	2.82812	0.0290919	0.47976	-3.80223
A_52_P313080	Hnrnpab	0.259744	0.0365732	0.482916	12.3402	2.82808	0.0290936	0.47976	-3.80225
A_51_P382121	Ormdl1	0.394457	0.05551	0.733403	11.0846	2.82782	0.0291038	0.47976	-3.80235
A_55_P1980421	Wdr81	0.395757	0.0556126	0.735902	12.602	2.82715	0.0291299	0.47976	-3.80262
A_51_P485594	Tab3	0.435857	0.0612204	0.810493	10.5121	2.82694	0.0291378	0.47976	-3.8027
A_55_P2095301	NA	0.379762	0.0530775	0.706447	8.47342	2.82466	0.0292269	0.47976	-3.80362
A_55_P1985495	Gm12005	0.27056	0.0377903	0.503329	14.9461	2.82436	0.0292385	0.47976	-3.80374
A_51_P265374	Vnn3	-1.18864	-2.21144	-0.165844	10.5557	-2.82387	0.0292578	0.47976	-3.80394
A_51_P265571	Adm	-0.308517	-0.574083	-0.0429515	8.41456	-2.82287	0.029297	0.47976	-3.80434
A_51_P341465	Csf2ra	-0.228758	-0.425822	-0.0316946	11.3322	-2.82068	0.0293829	0.47976	-3.80522
A_55_P2045886	Stk3	0.31309	0.0432908	0.582889	9.66277	2.81976	0.0294192	0.47976	-3.80559
A_55_P1953796	Fam98c	-0.368074	-0.685294	-0.0508535	9.88063	-2.8194	0.0294331	0.47976	-3.80574
A_55_P2037862	NA	0.512444	0.0706604	0.954228	9.2107	2.81851	0.0294682	0.47976	-3.8061
A_52_P21550	Gcnt1	0.461481	0.0635343	0.859429	11.4664	2.81781	0.0294958	0.47976	-3.80638
A_55_P2111163	S100g	-0.553666	-1.03124	-0.076088	10.5336	-2.817	0.0295279	0.47976	-3.80671
A_51_P363791	Ap3m1	0.23074	0.0315601	0.429921	10.7657	2.81488	0.0296116	0.47976	-3.80756
A_55_P2023488	NA	0.329523	0.0450541	0.613993	11.1158	2.81471	0.0296184	0.47976	-3.80763
A_52_P475870	Tmem29	0.232877	0.0318337	0.433919	9.25942	2.81462	0.0296219	0.47976	-3.80767
A_51_P113072	Cdc123	0.192978	0.0263734	0.359582	12.1291	2.81452	0.0296262	0.47976	-3.80771
A_66_P105422	Lonrf3	0.33438	0.04557	0.623189	8.96499	2.81327	0.0296757	0.47976	-3.80821
A_55_P2123234	NA	0.483972	0.0659154	0.902028	9.78565	2.81299	0.0296868	0.47976	-3.80833
A_66_P138584	Mnd1	0.303806	0.0413628	0.566249	9.11509	2.81283	0.029693	0.47976	-3.80839
A_51_P288026	Haus6	0.294351	0.0400229	0.54868	8.99098	2.81225	0.0297161	0.47976	-3.80862
A_51_P381360	Ndufa13	-0.206993	-0.385905	-0.0280797	15.7724	-2.81123	0.0297568	0.47976	-3.80904
A_55_P2046943	Bnip3l	0.246577	0.0334189	0.459735	13.3135	2.81083	0.0297729	0.47976	-3.8092
A_55_P2166555	NA	-0.262217	-0.488923	-0.0355118	11.4425	-2.81049	0.0297862	0.47976	-3.80934
A_66_P128440	NA	0.530601	0.0717381	0.989463	10.2072	2.80975	0.0298157	0.47976	-3.80963
A_55_P1973838	Slc6a9	0.542603	0.0733592	1.01185	13.4693	2.80974	0.0298161	0.47976	-3.80964
A_55_P2004168	NA	0.472927	0.063818	0.882035	9.9872	2.80891	0.0298493	0.47976	-3.80997
A_55_P2177198	H2bc3	0.272314	0.0366504	0.507978	9.08615	2.80776	0.0298953	0.47976	-3.81044
A_55_P2132099	NA	0.700615	0.094257	1.30697	8.58065	2.80759	0.0299023	0.47976	-3.81051
A_51_P116616	Rbm14	0.296862	0.0399139	0.55381	12.1319	2.80732	0.0299129	0.47976	-3.83466
A_55_P2118090	NA	0.392326	0.0527346	0.731917	10.9568	2.8072	0.0299178	0.47976	-3.81067
A_51_P470851	Cplx3	0.618305	0.0829559	1.15365	9.77486	2.8064	0.0299501	0.47976	-3.81099
A_51_P115666	Fam83h	-0.383271	-0.71518	-0.0513624	9.55495	-2.80589	0.0299704	0.47976	-3.8112
A_55_P2049313	NA	0.564501	0.0753834	1.05362	9.0931	2.80437	0.0300317	0.47976	-3.81182
A_66_P133269	Hesx1	0.459893	0.0610864	0.858699	8.61825	2.80206	0.0301245	0.47976	-3.81275
A_52_P630632	Rcbtb2	-0.22671	-0.423329	-0.0300907	10.0984	-2.80174	0.0301375	0.47976	-3.81288
A_55_P2036978	Mrps14	0.214277	0.0284123	0.400142	12.6055	2.80131	0.0301547	0.47976	-3.81305
A_51_P443475	Bccip	0.253135	0.0334808	0.472789	12.0755	2.80024	0.030198	0.47976	-3.81349
A_55_P2065799	Naa50	0.419699	0.0554054	0.783992	10.2397	2.79943	0.030231	0.47976	-3.81382
A_55_P2046109	NA	0.362085	0.0476922	0.676478	8.42402	2.79847	0.0302697	0.47976	-3.81421
A_51_P482029	Mcoln1	-0.231698	-0.432928	-0.0304684	11.4205	-2.79778	0.0302979	0.47976	-3.81449
A_55_P1971614	NA	0.389516	0.0510782	0.727954	10.6733	2.7966	0.030346	0.47976	-3.81497
A_55_P2038046	NA	0.373532	0.0489651	0.698099	10.3905	2.79645	0.030352	0.47976	-3.81503
A_55_P2107155	Rasd2	0.262394	0.0343702	0.490419	8.95042	2.79613	0.0303651	0.47976	-3.81516
A_55_P2098880	Galnt10	0.374285	0.0488784	0.699691	11.9567	2.79486	0.0304169	0.47976	-3.81568
A_55_P2051254	Pvt1	0.325652	0.0424766	0.608827	8.95603	2.79435	0.0304374	0.47976	-3.81588
A_52_P267391	Trim12a	-0.251543	-0.470331	-0.0327554	9.58486	-2.79365	0.0304659	0.47976	-3.81616
A_51_P383194	Pde9a	-0.215313	-0.402595	-0.0280312	8.47061	-2.79356	0.0304698	0.47976	-3.8162
A_55_P1963309	G3bp1	0.368659	0.0479914	0.689327	12.8695	2.79353	0.0304712	0.47976	-3.81622
A_51_P154842	Oas1f	-0.319144	-0.596824	-0.0414635	9.4299	-2.7927	0.0305049	0.47976	-3.81655
A_52_P93902	Alg5	-0.232937	-0.43563	-0.0302433	10.7807	-2.79242	0.0305162	0.47976	-3.81666
A_52_P398211	NA	0.483377	0.0625894	0.904165	8.25268	2.7913	0.0305624	0.47976	-3.81712
A_55_P2056729	Igfbp2	-1.3646	-2.55272	-0.176477	10.7752	-2.79079	0.0305832	0.47976	-3.81733
A_52_P77227	Rnf212	0.380387	0.0491894	0.711584	8.84968	2.79076	0.0305846	0.47976	-3.81734
A_51_P474169	Proser2	-0.43168	-0.807594	-0.0557664	10.3185	-2.79034	0.0306017	0.47976	-3.81751
A_55_P2090364	NA	0.313526	0.0404731	0.586578	14.3856	2.79004	0.0306141	0.47976	-3.81764
A_55_P2121185	Omp	0.372779	0.0480643	0.697493	8.5003	2.78954	0.0306345	0.47976	-3.81784
A_52_P286098	Epb41l4b	-0.497008	-0.930125	-0.0638906	11.2625	-2.78831	0.0306852	0.47976	-3.81834
A_66_P116311	Kif5b	0.246456	0.0316257	0.461287	8.85016	2.78758	0.0307153	0.47976	-3.81864
A_55_P2347976	Mir17hg	0.340768	0.0436989	0.637837	9.259	2.78731	0.0307265	0.47976	-3.81875
A_51_P371091	Rcsd1	-0.403606	-0.755481	-0.0517321	10.9267	-2.78711	0.0307347	0.47976	-3.81883
A_55_P2206461	A930006K02Rik	0.603475	0.0772115	1.12974	9.81087	2.78637	0.030765	0.47976	-3.81913
A_66_P131110	Zfp473	0.310341	0.0396882	0.580994	8.39964	2.78618	0.0307728	0.47976	-3.8192
A_55_P2076592	NA	0.421997	0.0538254	0.790168	8.44166	2.78511	0.0308172	0.47976	-3.81964
A_51_P196972	Slc4a1	0.424742	0.0541551	0.795329	16.1849	2.78496	0.0308236	0.47976	-3.81971
A_55_P2114288	Mrpl24	-0.200389	-0.37524	-0.0255379	12.8511	-2.78477	0.0308314	0.47976	-3.81978
A_52_P638895	Vegfa	-0.710954	-1.33136	-0.090549	10.3237	-2.78451	0.0308419	0.47976	-3.81989
A_55_P2004833	NA	0.290676	0.0370167	0.544336	13.9097	2.78446	0.030844	0.47976	-3.81991
A_55_P2071191	Prss8	-0.554587	-1.03857	-0.0706086	9.8236	-2.78437	0.0308478	0.47976	-3.81994
A_52_P453624	Arl6ip6	0.217617	0.0276931	0.40754	8.95683	2.78418	0.0308559	0.47976	-3.82002
A_55_P1952312	NA	0.224985	0.0286109	0.42136	13.5166	2.78389	0.0308676	0.47976	-3.82014
A_51_P179864	Prkx	-0.334421	-0.626325	-0.0425173	9.00516	-2.78379	0.0308717	0.47976	-3.82018
A_66_P137495	Btaf1	0.432016	0.0547358	0.809296	10.0633	2.7824	0.0309297	0.47976	-3.82075
A_55_P2366273	Amn1	0.224252	0.028373	0.420131	8.48937	2.78184	0.0309529	0.47976	-3.82098
A_52_P460929	BC048507	0.391805	0.0495505	0.734059	12.017	2.78166	0.0309602	0.47976	-3.82105
A_51_P162471	Dnajc9	0.344789	0.0435449	0.646033	13.2076	2.78111	0.0309831	0.47976	-3.82128
A_65_P06453	Nup35	0.309275	0.0390129	0.579537	11.0783	2.78063	0.0310032	0.47976	-3.82147
A_51_P375969	Ces1d	-0.812803	-1.52312	-0.102485	11.0411	-2.78045	0.0310105	0.47976	-3.82154
A_55_P1971006	Urah	-0.413931	-0.775701	-0.0521605	13.4999	-2.78021	0.0310205	0.47976	-3.82164
A_55_P2099390	Ranbp9	0.362795	0.0455718	0.680018	8.81159	2.77894	0.0310734	0.47976	-3.82216
A_51_P451151	Ube2c	0.354208	0.044467	0.663949	13.7139	2.77871	0.0310832	0.47976	-3.82226
A_51_P424854	Ahsg	0.379255	0.0475871	0.710923	17.4616	2.7785	0.0310917	0.47976	-3.82234
A_55_P2210575	A830073O21Rik	0.436269	0.0546189	0.817919	12.7256	2.77762	0.0311288	0.47976	-3.8227
A_52_P87210	Dcun1d5	0.240609	0.0301199	0.451098	11.4099	2.77757	0.0311306	0.47976	-3.82272
A_55_P1953231	Map2k5	-0.265131	-0.497082	-0.0331805	10.935	-2.77746	0.0311352	0.47976	-3.82276
A_52_P482925	Serbp1	0.252081	0.0315182	0.472645	13.9129	2.7771	0.0311506	0.47976	-3.82291
A_51_P470724	Eif2s2	0.348713	0.0435517	0.653874	10.1601	2.77665	0.0311691	0.47976	-3.8231
A_55_P1969078	Adar	-0.211505	-0.396596	-0.0264135	10.3177	-2.77663	0.0311702	0.47976	-3.82311
A_55_P2103422	Psmc2	0.2532	0.0315748	0.474825	13.6461	2.77605	0.0311942	0.47976	-3.82334
A_51_P303180	Fam114a1	-0.251419	-0.471494	-0.031344	9.83379	-2.77594	0.0311989	0.47976	-3.82339
A_55_P1960566	Ybx3	0.428092	0.0533538	0.802831	14.4531	2.77583	0.0312038	0.47976	-3.82343
A_52_P671812	NA	0.40481	0.0504188	0.759202	12.5813	2.77557	0.0312147	0.47976	-3.82354
A_52_P646034	Nfatc2ip	0.313352	0.039004	0.5877	9.61174	2.77532	0.0312248	0.47976	-3.82364
A_55_P2107785	Gm13105	-0.278215	-0.521882	-0.0345476	9.77458	-2.77438	0.0312643	0.47976	-3.82402
A_52_P121	Osgepl1	0.410199	0.0509292	0.769469	10.0768	2.77432	0.0312668	0.47976	-3.82405
A_55_P2042918	Trim37	0.265923	0.0329815	0.498863	8.55268	2.77391	0.0312842	0.47976	-3.82422
A_55_P1965554	Orc3	0.25609	0.0317218	0.480459	11.292	2.77341	0.0313051	0.47976	-3.82442
A_51_P462299	Aida	0.22574	0.0279369	0.423544	9.2526	2.77306	0.0313201	0.47976	-3.82457
A_51_P146303	Mvb12a	-0.283658	-0.532296	-0.0350197	11.2732	-2.77211	0.03136	0.47976	-3.82496
A_51_P442964	Knl1	0.402785	0.0495332	0.756037	8.94681	2.77059	0.0314241	0.47976	-3.82558
A_52_P467266	Mtf1	0.455968	0.0560257	0.85591	9.52007	2.77026	0.0314381	0.47976	-3.82571
A_51_P178828	Mbl2	-1.27635	-2.39603	-0.156684	12.3437	-2.7699	0.0314532	0.47976	-3.82586
A_55_P1983819	Srsf7	0.2758	0.0338419	0.517758	12.7986	2.76973	0.0314605	0.47976	-3.82593
A_51_P337089	Gins1	0.489103	0.059831	0.918375	11.1603	2.76854	0.0315107	0.47976	-3.82642
A_52_P134083	Cyhr1	-0.286719	-0.538399	-0.0350398	9.96693	-2.76817	0.0315266	0.47976	-3.82657
A_51_P508959	Prr15	-0.437436	-0.821434	-0.0534389	9.20536	-2.76802	0.0315327	0.47976	-3.82663
A_66_P103398	Ogfrl1	0.367338	0.0446925	0.689983	9.79349	2.76645	0.0315993	0.47976	-3.82727
A_51_P136888	Rb1	0.486567	0.0591893	0.913944	11.0439	2.76639	0.0316018	0.47976	-3.84963
A_55_P1969982	Styx	0.330124	0.0398271	0.620421	8.86748	2.76324	0.0317363	0.47976	-3.82859
A_51_P172251	Ifrd2	0.428309	0.051663	0.804954	13.4024	2.76317	0.0317392	0.47976	-3.82862
A_55_P2065567	Chac2	0.53283	0.0641655	1.00149	12.0333	2.76255	0.0317656	0.47976	-3.82888
A_55_P1955691	Alg6	0.258389	0.0309916	0.485787	9.78369	2.76103	0.0318305	0.47976	-3.8295
A_55_P2076580	Acaa1a	-0.255618	-0.480644	-0.0305911	13.8419	-2.7602	0.0318662	0.47976	-3.82984
A_55_P2017082	Hnrnpa2b1	0.287334	0.0343194	0.540349	12.9422	2.75946	0.0318977	0.47976	-3.83014
A_51_P355040	NA	0.228655	0.0273032	0.430006	8.53817	2.75936	0.0319021	0.47976	-3.83019
A_55_P2001048	Rom1	0.223223	0.0265803	0.419865	9.75544	2.75832	0.0319469	0.47976	-3.83062
A_52_P335609	Idnk	-0.241677	-0.454596	-0.0287581	10.2297	-2.75806	0.0319578	0.47976	-3.83072
A_55_P1953093	Pabpc4	0.433706	0.0514884	0.815923	13.1523	2.7572	0.0319951	0.47976	-3.83108
A_55_P2052172	NA	0.209298	0.0247348	0.393861	11.2599	2.75552	0.0320675	0.47976	-3.83177
A_52_P478745	Paxbp1	0.259357	0.030605	0.488109	8.65274	2.75497	0.0320914	0.47976	-3.83199
A_55_P2063336	Tedc1	0.305399	0.0360101	0.574787	9.9638	2.75468	0.0321037	0.47976	-3.83211
A_51_P408946	Ccne1	0.547694	0.064392	1.031	12.6669	2.75361	0.0321499	0.47976	-3.83255
A_55_P2059105	Gm9920	0.36504	0.0428372	0.687243	9.57333	2.75292	0.0321796	0.47976	-3.83284
A_55_P2061170	Tbc1d2	-0.282183	-0.531283	-0.0330837	8.76354	-2.75259	0.0321941	0.47976	-3.83297
A_55_P2058201	Scgb2b20	0.863875	0.101105	1.62664	10.6201	2.75195	0.0322219	0.47976	-3.83324
A_55_P1954081	Ccdc115	0.18453	0.0215777	0.347482	11.1401	2.75163	0.0322358	0.47976	-3.83337
A_55_P2016652	Cdk1	0.649196	0.0757833	1.22261	8.46628	2.75101	0.0322628	0.47976	-3.83363
A_52_P157880	Gm1947	0.520478	0.0607164	0.98024	10.1652	2.75076	0.0322735	0.47976	-3.83373
A_55_P2113920	NA	0.383171	0.0446318	0.721711	8.71227	2.75022	0.0322972	0.47976	-3.83395
A_52_P356119	Hus1	0.227501	0.0264483	0.428554	8.50365	2.74952	0.0323276	0.47976	-3.83424
A_55_P2214487	E330013P08Rik	0.338169	0.0391889	0.637148	8.90102	2.74837	0.0323777	0.47976	-3.83472
A_52_P660032	Cpsf2	0.341162	0.0395235	0.6428	10.0573	2.74826	0.0323826	0.47976	-3.83476
A_55_P2387284	NA	0.478668	0.0554357	0.9019	13.1351	2.74814	0.0323876	0.47976	-3.83481
A_55_P2001143	Ehmt2	-0.25284	-0.476404	-0.0292759	12.775	-2.74806	0.0323909	0.47976	-3.83484
A_52_P181759	Eif5a2	0.262316	0.032179	0.492452	8.84337	2.89989	0.0324277	0.47976	-3.94204
A_51_P193146	Ms4a6c	-0.213734	-0.402813	-0.0246545	8.45961	-2.74671	0.0324502	0.47976	-3.8354
A_55_P2135031	NA	0.387084	0.04452	0.729648	8.1549	2.74566	0.032496	0.47976	-3.83583
A_55_P2013143	Esrp2	-0.292052	-0.55058	-0.0335242	9.63526	-2.74496	0.0325266	0.47976	-3.83612
A_55_P2092085	Tmsb10	-0.43473	-0.819687	-0.049773	14.5817	-2.74404	0.0325669	0.47976	-3.8365
A_52_P631499	NA	0.515629	0.0589743	0.972285	11.3548	2.74367	0.032583	0.47976	-3.83665
A_55_P2186395	NA	0.246025	0.0281362	0.463913	9.27368	2.74364	0.0325844	0.47976	-3.83667
A_55_P1970846	Pemt	-0.936663	-1.76625	-0.107078	11.2225	-2.7435	0.0325905	0.47976	-3.83672
A_51_P408071	Kntc1	0.490744	0.0560599	0.925429	10.157	2.74324	0.0326019	0.47976	-3.83683
A_65_P08521	Ssrp1	0.567996	0.0648644	1.07113	10.0353	2.74313	0.0326068	0.47976	-3.83688
A_55_P2033393	Slc25a21	0.508152	0.0578763	0.958427	9.16902	2.7422	0.032648	0.47976	-3.83726
A_66_P130908	Cyb5r4	0.355322	0.0404367	0.670206	9.49691	2.74191	0.0326606	0.47976	-3.83738
A_55_P2158653	Cldn7	-0.888691	-1.67654	-0.100839	9.79698	-2.74088	0.032706	0.47976	-3.83781
A_55_P2027361	Irak1bp1	0.638044	0.0722182	1.20387	14.2454	2.74	0.0327446	0.47976	-3.83817
A_52_P529570	Nsl1	0.406001	0.0459233	0.766079	10.4401	2.73977	0.0327549	0.47976	-3.83827
A_55_P2051596	NA	-0.336921	-0.635759	-0.0380838	10.0508	-2.73953	0.0327654	0.47976	-3.83837
A_55_P2050773	LOC100048452	0.456109	0.0515186	0.8607	8.5721	2.73928	0.0327766	0.47976	-3.83847
A_51_P134142	Cyp2c70	-1.2133	-2.29008	-0.136521	13.4508	-2.73795	0.0328355	0.47976	-3.83902
A_55_P1980883	Ephb6	0.640163	0.0716909	1.20864	13.9235	2.73631	0.0329082	0.47976	-3.8397
A_51_P389714	Phlpp2	0.402086	0.0450274	0.759144	10.1047	2.73629	0.0329088	0.47976	-3.83971
A_55_P2125774	Ola1	0.283241	0.0316488	0.534834	11.4392	2.73553	0.0329425	0.47976	-3.84002
A_55_P2053798	NA	0.397722	0.0444099	0.751034	14.9099	2.7353	0.032953	0.47976	-3.84012
A_55_P2020612	Arl4d	-0.366655	-0.692427	-0.0408839	8.61711	-2.73482	0.0329743	0.47976	-3.84032
A_55_P2053516	Cacfd1	-0.364452	-0.688284	-0.0406188	11.792	-2.73465	0.0329816	0.47976	-3.84039
A_55_P1982818	Odc1	0.466215	0.0517751	0.880656	10.8669	2.73343	0.0330361	0.47976	-3.84089
A_51_P289881	Txndc12	-0.250632	-0.473533	-0.0277308	9.94029	-2.73217	0.0330923	0.47976	-3.84142
A_55_P2358002	2026-03-05	0.325479	0.0359963	0.614962	8.56213	2.73202	0.033099	0.47976	-3.84148
A_55_P2040936	Eng	-0.283583	-0.535826	-0.0313401	9.8853	-2.73177	0.03311	0.47976	-3.84158
A_52_P491544	Nedd9	-0.710437	-1.3426	-0.0782762	9.06879	-2.73075	0.0331559	0.47976	-3.84201
A_55_P1993636	Rab9	-0.263425	-0.497894	-0.0289555	10.6558	-2.72994	0.0331917	0.47976	-3.84234
A_55_P2006525	Adamtsl4	-0.317158	-0.599534	-0.034782	8.45379	-2.72917	0.0332263	0.47976	-3.84266
A_51_P388374	Ppil4	0.233687	0.0254214	0.441952	10.5075	2.72647	0.0333478	0.47976	-3.84378
A_55_P1973779	Pde4c	0.440556	0.0478503	0.833261	14.5323	2.72595	0.0333713	0.47976	-3.844
A_55_P1976237	Dnajb3	0.420118	0.0455898	0.794647	10.0478	2.72565	0.0333846	0.47976	-3.84412
A_66_P110161	Eppk1	-0.245874	-0.465089	-0.0266591	8.21601	-2.72537	0.0333972	0.47976	-3.84424
A_52_P620748	Ncl	0.369143	0.0399984	0.698288	9.22754	2.72515	0.0334069	0.47976	-3.84433
A_51_P316553	Kdr	-0.483847	-0.915275	-0.0524183	11.2589	-2.7251	0.0334094	0.47976	-3.88104
A_51_P308298	Myl9	-0.764228	-1.44568	-0.0827785	13.1478	-2.72504	0.0334122	0.47976	-3.84438
A_52_P73126	Epb42	0.533398	0.0576698	1.00913	11.6249	2.72443	0.0334396	0.47976	-3.84463
A_55_P2227321	Ptprd	-0.190718	-0.360824	-0.020612	8.20238	-2.7243	0.0334453	0.47976	-3.84468
A_55_P1975922	Olfr629	0.499517	0.0539579	0.945076	9.0279	2.72413	0.033453	0.47976	-3.84475
A_55_P1961458	Speer1	0.555653	0.0600157	1.05129	9.85169	2.7241	0.0334545	0.47976	-3.84477
A_52_P80593	NA	0.323773	0.0348372	0.612708	12.205	2.72284	0.0335113	0.47976	-3.84529
A_55_P1952877	Snrpf	0.287953	0.0309165	0.544989	12.9329	2.72214	0.0335432	0.47976	-3.84558
A_55_P2060642	Spidr	0.226149	0.0242715	0.428027	10.241	2.72201	0.0335489	0.47976	-3.84564
A_51_P155142	Cdca8	0.363463	0.0389929	0.687934	13.069	2.72188	0.033555	0.47976	-3.84569
A_55_P2029420	2610318N02Rik	0.382522	0.0410027	0.724041	10.8611	2.7216	0.0335675	0.47976	-3.84581
A_55_P2043668	Zfp617	0.20368	0.0217016	0.385659	9.34344	2.71964	0.0336564	0.47976	-3.84662
A_51_P363630	Snrpe	0.221003	0.0235271	0.41848	14.4775	2.71936	0.033669	0.47976	-3.84674
A_55_P1957911	Tom1	0.330253	0.0351496	0.625356	9.1754	2.71929	0.0336723	0.47976	-3.84677
A_52_P423247	Pde4b	-0.361864	-0.685217	-0.0385112	7.98736	-2.71927	0.0336734	0.47976	-3.84678
A_51_P202623	Mterf2	0.314034	0.033333	0.594736	9.02286	2.71842	0.0337122	0.47976	-3.84713
A_55_P2065829	Cfap300	0.614837	0.0652424	1.16443	13.0537	2.71832	0.0337165	0.47976	-3.84717
A_51_P225948	Snx33	-0.270503	-0.512314	-0.0286922	8.72922	-2.71819	0.0337225	0.47976	-3.84723
A_55_P2173224	Kif2a	0.308587	0.0327038	0.58447	9.07444	2.71791	0.033735	0.47976	-3.84734
A_55_P2166123	Atp9a	0.448245	0.0471171	0.849373	9.4255	2.71529	0.0338549	0.47976	-3.84844
A_55_P2126695	NA	0.566733	0.0591723	1.07429	8.35359	2.71315	0.0339528	0.47976	-3.84933
A_52_P83913	Ssx2ip	0.427997	0.0445777	0.811417	8.82086	2.71238	0.0339883	0.47976	-3.84965
A_55_P2183854	Sctr	0.573596	0.0597268	1.08747	9.44629	2.71229	0.0339921	0.47976	-3.84969
A_66_P134542	Anln	0.381539	0.0397201	0.723358	11.7911	2.71223	0.0339951	0.47976	-3.84971
A_52_P350111	Cyth1	-0.247915	-0.470033	-0.0257965	9.77022	-2.71207	0.0340022	0.47976	-3.84978
A_55_P2280821	Dlc1	-0.43778	-0.830043	-0.0455175	8.90873	-2.71183	0.0340134	0.47976	-3.84988
A_55_P1993293	Ndrg3	0.36591	0.0380374	0.693783	10.8032	2.71177	0.0340163	0.47976	-3.84991
A_51_P498831	Derl2	-0.312871	-0.593243	-0.0324994	13.6672	-2.71153	0.0340271	0.47976	-3.85001
A_51_P136460	Zmat2	0.189962	0.0197273	0.360196	12.2451	2.71145	0.0340307	0.47976	-3.85004
A_51_P262515	Phf11a	-0.240577	-0.45618	-0.0249742	8.30639	-2.71133	0.0340362	0.47976	-3.85009
A_52_P355084	Metrnl	-0.414684	-0.786479	-0.0428896	9.54753	-2.71018	0.0340894	0.47976	-3.85057
A_51_P127756	Ddx20	0.219851	0.0226448	0.417057	10.2168	2.70889	0.0341488	0.47976	-3.85111
A_52_P387009	Egln3	-0.684766	-1.29904	-0.0704908	10.1686	-2.70871	0.0341571	0.47976	-3.85118
A_51_P240801	Tmem173	-0.228725	-0.433905	-0.023545	9.82925	-2.70871	0.0341573	0.47976	-3.85119
A_55_P2009762	Mapkapk3	-0.377786	-0.716886	-0.0386862	10.5374	-2.70708	0.0342323	0.47976	-3.85186
A_52_P139650	Ska1	0.390697	0.0399167	0.741478	11.0631	2.70638	0.034265	0.47976	-3.85216
A_55_P2051727	Rnf8	0.267936	0.0273588	0.508512	11.3275	2.7062	0.0342732	0.47976	-3.85223
A_55_P2148906	Cltb	0.372593	0.0379785	0.707207	9.79826	2.70566	0.0342982	0.47976	-3.85246
A_51_P519837	Cherp	0.223636	0.0227853	0.424487	11.1191	2.70553	0.0343044	0.47976	-3.85252
A_51_P453401	Cipc	0.212298	0.021622	0.402974	10.5374	2.70541	0.0343098	0.47976	-3.85256
A_51_P321886	Cmtm3	-0.290726	-0.55194	-0.0295128	10.6584	-2.70441	0.0343564	0.47976	-3.85298
A_55_P2098578	Tubd1	0.278611	0.0282817	0.52894	9.30499	2.70439	0.034357	0.47976	-3.85299
A_51_P197321	Clta	-0.23911	-0.453965	-0.024255	13.711	-2.70418	0.0343669	0.47976	-3.85308
A_55_P1963454	Cenpq	0.310504	0.0314468	0.589562	9.14474	2.70369	0.0343896	0.47976	-3.85328
A_55_P1976898	Pnp2	0.394929	0.0399715	0.749887	10.4894	2.7035	0.0343986	0.47976	-3.85336
A_55_P2026049	NA	0.282828	0.0286175	0.537039	8.24711	2.70341	0.0344026	0.47976	-3.8534
A_52_P23308	Fam241a	0.438561	0.0443536	0.832768	11.3654	2.70326	0.0344094	0.47976	-3.85346
A_55_P2092909	Rassf1	-0.234833	-0.445936	-0.0237314	11.1558	-2.70303	0.0344204	0.47976	-3.85356
A_55_P2013756	NA	0.714513	0.0721988	1.35683	10.0178	2.703	0.0344218	0.47976	-3.85357
A_55_P2113208	Snrpa1	0.289023	0.0291608	0.548885	12.1225	2.70254	0.034443	0.47976	-3.85376
A_51_P431046	St8sia3	0.341463	0.0343738	0.648552	8.45993	2.70186	0.034475	0.47976	-3.85405
A_52_P433864	Naa16	0.352316	0.0351121	0.66952	8.82486	2.69884	0.0346159	0.47976	-3.85532
A_55_P2171912	Gja3	0.553003	0.0546475	1.05136	9.58837	2.69632	0.0347341	0.47976	-3.85637
A_55_P1979156	Arap3	-0.256635	-0.487921	-0.02535	8.0681	-2.6962	0.0347399	0.47976	-3.85642
A_55_P2051949	Elmod3	-0.348877	-0.66333	-0.0344239	9.87119	-2.69587	0.034755	0.47976	-3.85656
A_55_P2142172	Olfr1229	0.235675	0.0232511	0.448099	9.05318	2.69583	0.0347569	0.47976	-3.85658
A_55_P2024649	Rpe	0.474683	0.0467965	0.902569	10.3718	2.69562	0.0347671	0.47976	-3.85667
A_55_P2017491	Rbm43	0.219207	0.0216065	0.416807	10.8104	2.69556	0.0347697	0.47976	-3.85669
A_55_P2009345	Ovch2	0.304075	0.0299075	0.578242	8.6556	2.69493	0.0347994	0.47976	-3.85695
A_55_P2078735	AI662270	0.667596	0.0656263	1.26957	10.054	2.69477	0.0348068	0.47976	-3.85702
A_51_P483329	Sdad1	0.315094	0.0309719	0.599217	11.6037	2.69475	0.034808	0.47976	-3.85703
A_55_P2018919	Spns1	-0.300354	-0.571192	-0.0295158	13.027	-2.69468	0.0348114	0.47976	-3.85706
A_55_P1970905	Lin28b	0.656062	0.0644463	1.24768	9.89505	2.69456	0.0348168	0.47976	-3.85711
A_51_P338998	Prim2	0.356974	0.0349069	0.679041	10.7115	2.69323	0.0348796	0.47976	-3.85767
A_55_P2101585	Cd55	0.17541	0.0171486	0.333671	10.1395	2.69316	0.0348828	0.47976	-3.8577
A_52_P485450	Vta1	0.297553	0.0290566	0.56605	9.85228	2.69283	0.0348985	0.47976	-3.85784
A_51_P110814	Nudt9	0.26532	0.0258696	0.504769	13.1951	2.69239	0.0349194	0.47976	-3.87924
A_55_P2062543	Kifc5b	0.502881	0.0490305	0.956732	10.7161	2.69237	0.03492	0.47976	-3.85803
A_51_P245275	H2afx	0.230512	0.0224704	0.438554	13.9226	2.69232	0.0349226	0.47976	-3.85805
A_52_P476075	Clspn	0.410548	0.0399124	0.781183	8.83161	2.69154	0.0349597	0.47976	-3.85838
A_51_P466162	C1qbp	0.245043	0.0238035	0.466283	13.6134	2.6913	0.0349707	0.47976	-3.85848
A_55_P2063041	Prelid3b	0.209813	0.0203796	0.399246	9.7672	2.69128	0.0349717	0.47976	-3.85849
A_51_P168632	Prim1	0.422608	0.0410446	0.804171	12.6603	2.69125	0.0349732	0.47976	-3.8585
A_55_P1968178	Smagp	-0.302524	-0.575713	-0.0293357	10.8708	-2.6908	0.0349947	0.47976	-3.85869
A_51_P101137	Samd14	0.462807	0.0448658	0.880748	11.9782	2.69072	0.0349985	0.47976	-3.85872
A_51_P106859	Lsm10	-0.20585	-0.391766	-0.0199335	10.9862	-2.6904	0.0350136	0.47976	-3.86589
A_51_P314264	Ssr2	-0.23342	-0.444281	-0.0225584	12.2786	-2.68982	0.0350408	0.47976	-3.8591
A_55_P1967295	Pemt	-0.937824	-1.78512	-0.0905297	12.5835	-2.68949	0.0350566	0.47976	-3.85924
A_55_P2018002	Abcg4	0.47742	0.0460821	0.908757	11.3851	2.68947	0.0350577	0.47976	-3.85925
A_55_P2010758	Npm3	0.340318	0.0328396	0.647796	8.49888	2.68939	0.0350614	0.47976	-3.85928
A_51_P224311	Popdc2	0.45615	0.0438223	0.868478	10.3579	2.68812	0.0351218	0.47976	-3.85982
A_55_P2120652	Snrpa1	0.280246	0.0268545	0.533638	12.2678	2.68739	0.0351565	0.47976	-3.86012
A_51_P272553	Bhlhe40	-0.626171	-1.19239	-0.0599479	9.91137	-2.68713	0.0351689	0.47976	-3.86023
A_55_P2122718	Gpr19	0.308344	0.0295034	0.587185	9.43974	2.68697	0.0351765	0.47976	-3.8603
A_55_P2068772	Ncbp2	0.358924	0.0343377	0.683511	9.28246	2.68692	0.0351786	0.47976	-3.86032
A_52_P578768	Slc38a9	0.264782	0.0252819	0.504283	9.20718	2.68637	0.035205	0.47976	-3.86055
A_66_P132037	Jmjd4	0.207931	0.0198449	0.396017	8.47709	2.68625	0.035211	0.47976	-3.8606
A_52_P126825	Cramp1l	0.275998	0.0262375	0.525758	10.8362	2.68513	0.0352642	0.47976	-3.86107
A_55_P2053810	NA	0.365959	0.0347869	0.697131	8.51464	2.68511	0.0352652	0.47976	-3.86108
A_55_P1982414	NA	0.26095	0.0247929	0.497107	8.42531	2.68497	0.0352718	0.47976	-3.86114
A_55_P2459897	A2m	-0.522172	-0.994778	-0.0495658	10.4133	-2.68471	0.0352843	0.47976	-3.86125
A_55_P1992884	NA	0.371434	0.0351778	0.70769	8.332	2.68407	0.0353146	0.47976	-3.86152
A_51_P480233	Nmral1	0.330655	0.0313062	0.630004	10.9171	2.68399	0.0353187	0.47976	-3.86156
A_55_P2119032	Rasl2-9	0.651059	0.0616401	1.24048	11.5825	2.68398	0.0353191	0.47976	-3.86156
A_51_P171200	Golm1	0.339908	0.0321804	0.647635	12.2261	2.68397	0.0353195	0.47976	-3.86156
A_55_P2038273	NA	0.368664	0.0348858	0.702443	9.25392	2.68384	0.0353261	0.47976	-3.86162
A_55_P2161342	Pkib	0.578975	0.0547266	1.10322	11.111	2.68353	0.0353409	0.47976	-3.86175
A_55_P1978866	NA	-0.423968	-0.807862	-0.0400734	12.2619	-2.68352	0.0353413	0.47976	-3.86175
A_66_P135391	Igfbp2	-1.47581	-2.81255	-0.139062	11.4179	-2.68265	0.0353828	0.47976	-3.86212
A_55_P2004606	Serpina4-ps1	-0.873432	-1.66468	-0.0821837	8.64378	-2.68225	0.0354019	0.47976	-3.86229
A_51_P368009	E2f2	0.306613	0.0288161	0.584409	14.401	2.68192	0.0354177	0.47976	-3.86243
A_55_P2025174	Rps27a	0.202729	0.0190289	0.386429	15.802	2.68157	0.0354345	0.47976	-3.86257
A_55_P1985945	NA	0.377637	0.0353901	0.719883	13.9785	2.68113	0.0354557	0.47976	-3.86276
A_55_P2037116	Ran	0.262031	0.024497	0.499565	15.8012	2.68046	0.0354877	0.47976	-3.86304
A_55_P1990134	Cox18	0.24721	0.0230921	0.471328	9.11579	2.68023	0.0354988	0.47976	-3.86314
A_55_P2174905	Cuta	-0.210893	-0.402134	-0.0196523	12.2162	-2.67957	0.0355308	0.47976	-3.86342
A_55_P2080451	NA	0.422004	0.0392492	0.804759	12.407	2.67904	0.0355563	0.47976	-3.86364
A_55_P2043009	Psmg2	0.288996	0.0267739	0.551218	11.2881	2.67797	0.0356079	0.47976	-3.86409
A_55_P2100375	Col11a1	0.346957	0.0319982	0.661915	8.57383	2.67673	0.0356676	0.47976	-3.86461
A_55_P2075769	Ube2n	0.263975	0.0242947	0.503656	9.54165	2.67617	0.0356949	0.47976	-3.86485
A_51_P411770	Nip7	0.177429	0.0162835	0.338575	12.1738	2.67541	0.0357319	0.47976	-3.86518
A_51_P112308	Tcim	-0.475485	-0.907367	-0.0436024	10.3467	-2.67519	0.0357424	0.47976	-3.87222
A_55_P2089655	Eif2s2	0.304252	0.0278994	0.580606	13.3943	2.67518	0.0357428	0.47976	-3.86527
A_55_P1970120	Vopp1	0.363914	0.0333696	0.694459	13.4698	2.67517	0.035743	0.47976	-3.86527
A_55_P2040371	Rnaset2a	-0.301899	-0.576211	-0.0275864	13.4834	-2.67423	0.0357887	0.47976	-3.86567
A_55_P2087225	Hnrnpa3	0.247127	0.0225754	0.471678	11.0296	2.67416	0.0357922	0.47976	-3.8657
A_55_P2145800	NA	0.250405	0.0228078	0.478001	8.32952	2.67337	0.0358304	0.47976	-3.86603
A_55_P1973213	Trmt61a	0.378928	0.0344897	0.723365	9.96857	2.67318	0.0358397	0.47976	-3.86611
A_52_P233335	Pphln1	0.24188	0.0219792	0.461782	9.86441	2.67274	0.0358613	0.47976	-3.8663
A_51_P492765	Wdr75	0.352803	0.0320435	0.673562	10.8974	2.67261	0.0358674	0.47976	-3.86635
A_55_P2076994	Defa-rs10	0.259931	0.0235811	0.496281	8.58916	2.6723	0.0358824	0.47976	-3.86649
A_51_P428483	Fgb	-0.50661	-0.967272	-0.0459488	17.6197	-2.67224	0.0358855	0.47976	-3.86651
A_55_P2194064	NA	0.226429	0.0204623	0.432397	8.35147	2.67127	0.0359326	0.47976	-3.86692
A_51_P501018	Nek2	0.296873	0.0268088	0.566937	9.07135	2.67108	0.035942	0.47976	-3.867
A_55_P2010038	Tnfsf9	-0.188428	-0.359859	-0.0169977	8.02402	-2.6708	0.0359557	0.47976	-3.86712
A_66_P103957	Bbs7	0.449242	0.0404884	0.857995	9.59886	2.67056	0.0359674	0.47976	-3.86722
A_55_P2049086	Map3k7	0.238348	0.0214175	0.455278	10.8951	2.66977	0.0360058	0.47976	-3.86756
A_55_P2091928	Raet1b	0.370941	0.0332774	0.708604	9.81315	2.66934	0.0360269	0.47976	-3.86774
A_51_P203955	Gbp2	-0.248528	-0.474879	-0.0221768	9.21176	-2.66794	0.0360954	0.47976	-3.86833
A_66_P119376	Kctd12	0.287952	0.0256941	0.55021	10.0606	2.66793	0.0360957	0.47976	-3.86833
A_51_P377856	Gstt3	-0.242584	-0.463573	-0.0215962	10.6544	-2.66733	0.0361251	0.47976	-3.86859
A_55_P2019690	Slc43a1	0.441864	0.0393129	0.844415	12.7638	2.66717	0.036133	0.47976	-3.86866
A_51_P395555	Vkorc1	-0.397752	-0.760212	-0.0352927	13.9654	-2.66647	0.0361675	0.47976	-3.86895
A_55_P2029106	Bmf	-0.827437	-1.58153	-0.0733431	9.2881	-2.6662	0.0361806	0.47976	-3.86907
A_66_P122729	Zmat2	0.244221	0.021624	0.466818	11.2667	2.66592	0.0361944	0.47976	-3.86919
A_55_P1955227	Rabac1	-0.462167	-0.883431	-0.0409018	12.9947	-2.66579	0.0362005	0.47976	-3.86924
A_55_P2409570	Luc7l2	0.264413	0.0232384	0.505587	14.4131	2.664	0.0362886	0.47976	-3.87
A_52_P650379	Strap	0.361616	0.0316885	0.691543	10.584	2.66325	0.0363255	0.47976	-3.87032
A_55_P2052719	Nadk2	0.641239	0.0560618	1.22642	12.8379	2.66266	0.0363547	0.47976	-3.87057
A_55_P1977245	Slc22a13	0.204705	0.0178469	0.391563	8.27497	2.66195	0.0363898	0.47976	-3.87087
A_51_P331328	Gpihbp1	-0.744526	-1.42421	-0.0648451	11.2754	-2.66169	0.0364025	0.47976	-3.87098
A_55_P2170139	Rheb	0.20923	0.0182108	0.400249	10.8897	2.66152	0.0364109	0.47976	-3.87105
A_55_P2060333	S100a5	0.712736	0.061925	1.36355	10.909	2.66107	0.0364331	0.47976	-3.87124
A_55_P1956762	Sgms1	0.256202	0.0222442	0.49016	9.00481	2.6609	0.0364418	0.47976	-3.87131
A_51_P200667	Clmn	-0.288947	-0.552875	-0.0250194	8.71538	-2.66021	0.0364757	0.47976	-3.87161
A_55_P2072391	Acp1	0.456862	0.0395478	0.874177	9.76226	2.66014	0.0364791	0.47976	-3.87164
A_55_P2077079	Rab29	-0.18001	-0.344439	-0.0155803	9.63077	-2.66011	0.0364808	0.47976	-3.87165
A_55_P2066707	Trim27	0.28403	0.0245006	0.543559	12.1324	2.65926	0.0365229	0.47976	-3.87201
A_55_P2116988	1700024P12Rik	0.507737	0.0437455	0.971729	12.0096	2.65896	0.0365377	0.47976	-3.87214
A_55_P2067563	NA	-0.203226	-0.389006	-0.017447	8.50894	-2.65807	0.0365821	0.47976	-3.87252
A_66_P131530	Rpp30	0.230412	0.0196448	0.44118	8.49441	2.65635	0.0366674	0.47976	-3.87325
A_66_P132613	C230057M02Rik	0.34934	0.0297722	0.668908	9.77083	2.65625	0.0366725	0.47976	-3.87329
A_55_P2040341	NA	0.37111	0.0315481	0.710673	9.00219	2.65563	0.0367035	0.47976	-3.87355
A_55_P2391065	Cep128	0.237247	0.0201518	0.454343	8.35169	2.65542	0.0367136	0.47976	-3.87364
A_55_P2142451	Echdc2	-0.457654	-0.876488	-0.0388198	12.1981	-2.65508	0.0367305	0.47976	-3.87378
A_51_P296036	Nrbp2	-0.360942	-0.691339	-0.0305454	9.55258	-2.65451	0.0367589	0.47976	-3.87403
A_55_P1961014	Selenbp1	-0.422501	-0.809276	-0.0357256	15.0438	-2.65431	0.0367689	0.47976	-3.87411
A_55_P2148370	NA	0.610662	0.0515797	1.16974	9.37678	2.65405	0.0367823	0.47976	-3.87423
A_55_P1989728	C2cd2l	0.249671	0.0210715	0.478271	11.8809	2.65385	0.0367922	0.47976	-3.87431
A_51_P138772	Ddx27	0.358919	0.0301545	0.687684	10.8176	2.65274	0.0368476	0.47976	-3.87478
A_55_P1984118	Gfra4	0.521686	0.0437211	0.999651	10.3358	2.65214	0.0368776	0.47976	-3.87504
A_55_P1963529	Abcb10	0.476518	0.0398671	0.913169	13.5805	2.65172	0.0368985	0.47976	-3.87521
A_55_P2069306	Ptpn18	-0.402304	-0.770988	-0.0336194	12.2914	-2.65144	0.0369124	0.47976	-3.87533
A_55_P2142439	Echdc2	-0.357305	-0.684752	-0.0298571	10.5188	-2.65143	0.0369132	0.47976	-3.87534
A_52_P73369	Hnrnpu	0.225854	0.0187724	0.432936	12.507	2.65014	0.0369777	0.47976	-3.87588
A_55_P1956734	NA	0.656407	0.0543827	1.25843	10.7393	2.64937	0.0370166	0.47976	-3.87621
A_55_P2024391	NA	0.280787	0.0232616	0.538313	9.82462	2.64935	0.0370174	0.47976	-3.87622
A_52_P259402	Dsg3	0.935736	0.0772445	1.79423	8.39218	2.6485	0.0370602	0.47976	-3.87658
A_55_P1990490	Recql	0.31438	0.0258932	0.602867	9.035	2.64796	0.0370873	0.47976	-3.87681
A_51_P189916	Nol12	0.233533	0.019192	0.447874	11.5092	2.64744	0.0371138	0.47976	-3.87704
A_55_P2041270	Arhgef1	-0.238365	-0.457151	-0.0195788	11.5681	-2.64732	0.03712	0.47976	-3.87709
A_52_P459929	Itga1	-0.309602	-0.593787	-0.0254166	8.9887	-2.64719	0.0371263	0.47976	-3.87714
A_55_P1983769	Birc5	0.429771	0.0352649	0.824278	11.0953	2.64708	0.0371321	0.47976	-3.87719
A_52_P305995	Ammecr1	0.593665	0.0486988	1.13863	10.1076	2.64701	0.0371356	0.47976	-3.87722
A_55_P1998811	NA	-0.349327	-0.670116	-0.0285372	11.0048	-2.64603	0.0371849	0.47976	-3.87764
A_66_P134481	Skp2	0.346603	0.0283108	0.664894	8.89533	2.646	0.0371865	0.47976	-3.87765
A_55_P2023081	Dnaja2	0.251124	0.0204288	0.48182	9.78553	2.64504	0.0372348	0.47976	-3.87806
A_51_P288479	Slc25a29	-0.200548	-0.384786	-0.0163106	8.29077	-2.64499	0.0372376	0.47976	-3.87808
A_55_P2051094	Rorc	-0.289542	-0.555568	-0.0235169	8.40923	-2.64467	0.0372535	0.47976	-3.87821
A_55_P2178496	Fam53b	0.418705	0.0339412	0.803468	11.3679	2.64422	0.0372766	0.47976	-3.87841
A_51_P479321	Acss1	0.413178	0.0334728	0.792884	13.2482	2.64408	0.0372838	0.47976	-3.87847
A_66_P133112	Gm14635	0.433171	0.0349524	0.831389	9.12397	2.64315	0.037331	0.47976	-3.87887
A_51_P502082	Rrm1	0.441089	0.0355733	0.846604	12.915	2.64303	0.0373369	0.47976	-3.87892
A_55_P1983868	NA	0.306032	0.0246004	0.587464	8.82185	2.64227	0.0373754	0.47976	-3.87924
A_52_P338956	Aspg	-0.532625	-1.02257	-0.0426821	8.58118	-2.64155	0.0374118	0.47976	-3.87955
A_55_P2063396	Zfand2a	0.193917	0.0155196	0.372314	9.97303	2.64126	0.0374269	0.47976	-3.87967
A_66_P115996	Kyat1	-0.260968	-0.501137	-0.0207983	11.911	-2.64029	0.0374759	0.47976	-3.88008
A_55_P2006579	Rbbp6	0.227833	0.0180824	0.437583	9.60388	2.63935	0.0375241	0.47976	-3.88049
A_55_P2070869	Lcn2	-0.381509	-0.732748	-0.0302707	13.8481	-2.63928	0.0375274	0.47976	-3.88051
A_55_P1965416	Atp9a	-0.686748	-1.31923	-0.0542679	12.5302	-2.63836	0.0375746	0.47976	-3.88091
A_55_P1987494	Gabrr2	0.394147	0.0310504	0.757243	11.0112	2.63766	0.0376102	0.47976	-3.88121
A_55_P2171273	Mier3	0.32933	0.0258973	0.632762	8.96713	2.63726	0.037631	0.47976	-3.88138
A_55_P2141699	Rnf149	0.430839	0.0338613	0.827817	12.3138	2.63713	0.0376373	0.47976	-3.88143
A_66_P120347	Sstr5	0.315903	0.0247503	0.607057	11.149	2.63643	0.0376733	0.47976	-3.88173
A_55_P2116650	A130040M12Rik	-0.597025	-1.1473	-0.0467499	12.1484	-2.63631	0.0376796	0.47976	-3.88179
A_55_P2092826	Anxa1	-0.341497	-0.656313	-0.0266811	13.4201	-2.63581	0.0377053	0.47976	-3.882
A_52_P582261	Ikzf5	0.45261	0.035317	0.869903	10.209	2.63552	0.0377199	0.47976	-3.88212
A_55_P2083988	Lmo2	0.371777	0.029006	0.714549	13.2791	2.63549	0.0377214	0.47976	-3.88213
A_55_P2171033	NA	0.348983	0.0271666	0.670799	8.92676	2.63499	0.037747	0.47976	-3.88235
A_55_P1957747	Inip	0.28376	0.0220856	0.545434	9.28	2.63495	0.037749	0.47976	-3.88236
A_55_P1989928	Lin52	0.198611	0.0154512	0.38177	9.18378	2.63485	0.0377542	0.47976	-3.88241
A_51_P473888	Il6st	-0.403369	-0.775359	-0.0313792	10.0351	-2.63484	0.0377547	0.47976	-3.88241
A_52_P600318	Scamp2	-0.202513	-0.389294	-0.0157314	10.5233	-2.63452	0.0377711	0.47976	-3.88255
A_55_P2001290	Ube2e3	0.251982	0.0195249	0.48444	12.4918	2.63396	0.0377998	0.47976	-3.88279
A_52_P655265	Bora	0.238483	0.0184757	0.45849	8.56569	2.63393	0.0378018	0.47976	-3.8828
A_52_P150114	NA	0.399298	0.0309173	0.767679	8.29747	2.6338	0.0378081	0.47976	-3.88286
A_55_P2013928	Dhrs13	0.36615	0.0283479	0.703953	9.92437	2.63378	0.0378092	0.47976	-3.88287
A_52_P220783	Tmem229b	-0.298511	-0.57392	-0.0231013	10.1964	-2.63369	0.037814	0.47976	-3.88291
A_55_P2058992	Vamp4	-0.218886	-0.420844	-0.0169277	8.66622	-2.63354	0.0378218	0.47976	-3.88297
A_55_P1971769	NA	0.251269	0.0194127	0.483125	12.8097	2.63332	0.0378331	0.47976	-3.88306
A_55_P2202043	C430045I18Rik	0.338486	0.0261269	0.650845	8.82075	2.63311	0.0378435	0.47976	-3.88315
A_55_P2070940	Krtap20-2	0.686893	0.0530061	1.32078	11.0452	2.63306	0.0378464	0.47976	-3.88317
A_55_P1996946	Cdc20	0.280758	0.0216301	0.539885	12.9069	2.6327	0.0378649	0.47976	-3.88333
A_55_P2036250	Cr1l	0.260025	0.0200185	0.500032	12.5973	2.63254	0.037873	0.47976	-3.8834
A_55_P2140195	Gm15517	0.700344	0.0538872	1.3468	13.4143	2.63242	0.0378793	0.47976	-3.88345
A_55_P1961736	Rcan2	-0.195502	-0.375965	-0.0150391	8.44303	-2.63237	0.037882	0.47976	-3.88347
A_52_P350616	Mrm1	0.411848	0.0315825	0.792113	11.2401	2.63168	0.0379174	0.47976	-3.88376
A_51_P295312	Gabarap	-0.365622	-0.703271	-0.0279726	12.1276	-2.63117	0.0379435	0.47976	-3.88398
A_52_P504330	Ankib1	0.222521	0.0170089	0.428034	9.23378	2.63097	0.0379538	0.47976	-3.88407
A_51_P263246	Dusp8	0.346006	0.0264187	0.665594	9.08569	2.63074	0.0379662	0.47976	-3.88417
A_55_P2007022	Adgre5	-0.516422	-0.993429	-0.0394161	12.0692	-2.63066	0.0379702	0.47976	-3.8842
A_55_P2152009	Tesc	-0.387155	-0.744941	-0.0293695	9.8165	-2.62933	0.0380388	0.47976	-3.88477
A_52_P512817	Shisa5	-0.783003	-1.50666	-0.0593458	11.9668	-2.62914	0.0380487	0.47976	-3.88485
A_55_P2151855	Acp1	0.411378	0.0311055	0.791651	13.0619	2.62863	0.0380751	0.47976	-3.88507
A_55_P2020128	Dhrs3	-0.357786	-0.688598	-0.0269749	13.156	-2.62801	0.0381074	0.47976	-3.88534
A_55_P2133485	Gapvd1	0.359285	0.0269816	0.691589	11.1964	2.62717	0.038151	0.47976	-3.8857
A_51_P513449	Pogz	0.217314	0.0163083	0.41832	9.59288	2.62701	0.0381589	0.47976	-3.88576
A_55_P2143324	Dyrk1b	0.27682	0.0207418	0.532898	8.93148	2.62669	0.0381759	0.47976	-3.8859
A_66_P105307	Adnp	0.265237	0.0197908	0.510684	11.7901	2.6258	0.0382222	0.47976	-3.88629
A_52_P574190	Psmd12	0.2154	0.016044	0.414756	13.2562	2.62542	0.0382415	0.47976	-3.88644
A_66_P132446	Usp15	0.529203	0.0394141	1.01899	8.37486	2.62541	0.0382425	0.47976	-3.88645
A_55_P2230688	Pigm	0.179744	0.0132917	0.346197	8.84407	2.6239	0.0383208	0.47976	-3.8871
A_55_P2036813	H2bu2	0.269747	0.0199266	0.519567	11.261	2.62369	0.0383321	0.47976	-3.88719
A_52_P143477	Tgoln1	-0.382179	-0.736215	-0.0281438	10.8769	-2.62303	0.0383663	0.47976	-3.88747
A_66_P130654	Abcg4	0.483406	0.0355536	0.931258	10.8044	2.62277	0.0383799	0.47976	-3.88758
A_55_P1957219	Ptma	0.335342	0.0244647	0.646219	14.9236	2.62109	0.0384678	0.47976	-3.8883
A_52_P590392	Rab10	0.266029	0.0193392	0.512718	11.6062	2.62036	0.0385061	0.47976	-3.88862
A_55_P1975843	NA	-0.308605	-0.594805	-0.0224044	11.9625	-2.62009	0.0385204	0.47976	-3.88874
A_55_P2091446	Trim33	0.219397	0.0159195	0.422874	9.00417	2.61998	0.0385262	0.47976	-3.88878
A_55_P2166011	Tmem128	0.250107	0.0180371	0.482176	9.492	2.61873	0.0385917	0.47976	-3.88932
A_52_P555672	Vrk1	0.347884	0.0250816	0.670686	9.73452	2.61867	0.0385947	0.47976	-3.88934
A_55_P2105820	Tbc1d31	0.249946	0.0179904	0.481901	9.77394	2.61833	0.0386126	0.47976	-3.88949
A_55_P1968628	NA	0.446461	0.0320648	0.860856	9.68645	2.61789	0.0386359	0.47976	-3.88968
A_51_P407165	Abhd5	-0.797361	-1.53762	-0.0570995	10.3722	-2.6173	0.038667	0.47976	-3.88993
A_66_P107680	Med8	0.243117	0.0173886	0.468846	8.68374	2.61705	0.0386799	0.47976	-3.89004
A_66_P129800	Rab8b	0.228527	0.0162864	0.440768	11.7185	2.61633	0.038718	0.47976	-3.89035
A_55_P1979341	Cyba	-0.321828	-0.620912	-0.0227436	13.654	-2.61465	0.0388067	0.47976	-3.89107
A_52_P561377	Fam160b1	-0.189806	-0.366203	-0.0134088	11.5131	-2.61458	0.0388105	0.47976	-3.8911
A_55_P2185667	NA	0.274277	0.0192453	0.52931	7.96925	2.61323	0.0388815	0.47976	-3.89168
A_55_P2136101	Meis3	0.465133	0.0326081	0.897659	9.17097	2.61306	0.0388908	0.47976	-3.89176
A_52_P219473	Cdc6	0.562075	0.0393895	1.08476	9.30821	2.61299	0.0388947	0.47976	-3.89179
A_55_P1999847	Nutf2	0.203866	0.0142765	0.393456	13.3818	2.61285	0.0389021	0.47976	-3.89185
A_55_P2023118	Prss28	0.226742	0.0158615	0.437622	8.12007	2.61264	0.0389133	0.47976	-3.89194
A_55_P1957954	Rsu1	-0.205561	-0.396744	-0.0143782	10.8581	-2.61261	0.0389145	0.47976	-3.89195
A_51_P101660	Ncbp3	0.176258	0.0123146	0.340202	8.31551	2.61239	0.0389263	0.47976	-3.89868
A_51_P400581	Anp32e	0.316134	0.0220852	0.610182	9.91773	2.61237	0.0389273	0.47976	-3.89205
A_55_P2091323	Wdr26	0.383476	0.0267657	0.740187	10.2135	2.6122	0.0389366	0.47976	-3.89213
A_55_P1958840	Itga6	-0.469176	-0.905749	-0.0326029	10.8973	-2.61133	0.0389825	0.47976	-3.8925
A_51_P361220	Fzd4	-0.411652	-0.794744	-0.0285588	9.64155	-2.61101	0.0389994	0.47976	-3.89264
A_55_P1998072	NA	0.388698	0.0267908	0.750605	8.50344	2.60975	0.0390667	0.47976	-3.89318
A_51_P424781	Sf3b6	0.199934	0.0136726	0.386194	12.6475	2.60824	0.0391472	0.47976	-3.89383
A_52_P93933	Mcl1	0.257721	0.0175952	0.497847	11.239	2.60792	0.0391642	0.47976	-3.89397
A_55_P1988246	NA	0.3782	0.0257064	0.730694	11.8181	2.60707	0.0392092	0.47976	-3.89434
A_66_P133642	NA	0.97365	0.0657954	1.88151	10.9042	2.60597	0.0392682	0.47976	-3.89481
A_55_P2045482	NA	-0.205879	-0.39787	-0.0138882	14.9451	-2.60564	0.0392859	0.47976	-3.89495
A_51_P391716	Ermap	0.514871	0.0347291	0.995013	13.1153	2.60563	0.0392868	0.47976	-3.89496
A_51_P151126	Cd52	-0.366056	-0.707461	-0.0246514	12.9025	-2.60532	0.0393031	0.47976	-3.89509
A_55_P1961302	NA	0.269797	0.0181571	0.521437	11.9561	2.6052	0.0393096	0.47976	-3.89514
A_55_P1970389	Srsf10	0.445012	0.0298859	0.860138	10.2165	2.6048	0.0393309	0.47976	-3.89532
A_51_P362176	Fgg	-0.288289	-0.557222	-0.0193562	17.506	-2.60476	0.0393332	0.47976	-3.89533
A_55_P1977563	Galk2	-0.176445	-0.341122	-0.0117675	8.45247	-2.60351	0.0394005	0.47976	-3.89588
A_55_P2160322	Anapc15	0.27948	0.0186085	0.540352	8.88431	2.6032	0.039417	0.47976	-3.89601
A_55_P1972541	Zfp960	0.305885	0.0202985	0.591472	9.85784	2.60258	0.0394503	0.47976	-3.89628
A_55_P2096834	Fbxl19	0.221782	0.0147062	0.428858	11.3854	2.60244	0.039458	0.47976	-3.89634
A_51_P199135	Cd83	-0.646811	-1.25075	-0.0428731	8.7838	-2.60237	0.0394618	0.47976	-3.89637
A_52_P151853	Tpd52	-0.272912	-0.527762	-0.018063	8.82309	-2.60209	0.0394764	0.47976	-3.89649
A_55_P1978726	NA	0.504307	0.033348	0.975267	10.9729	2.60193	0.0394854	0.47976	-3.89656
A_55_P2149906	NA	0.414419	0.027316	0.801521	14.1518	2.60134	0.0395172	0.47976	-3.89681
A_55_P2169539	NA	0.490342	0.0323202	0.948364	8.38361	2.60133	0.0395173	0.47976	-3.89681
A_55_P2042870	Aoc2	0.366782	0.024154	0.70941	14.7207	2.60117	0.0395262	0.47976	-3.89688
A_65_P19780	Klf9	-0.838484	-1.62184	-0.0551261	9.49254	-2.60086	0.0395426	0.47976	-3.89702
A_52_P196105	Ttyh3	-0.320307	-0.619583	-0.0210309	10.9735	-2.60062	0.0395556	0.47976	-3.89712
A_51_P123134	Ercc6l	0.336177	0.0220036	0.65035	8.92948	2.60005	0.0395865	0.47976	-3.91039
A_55_P2408355	BB166591	0.490476	0.0319449	0.949008	11.0425	2.59915	0.0396349	0.47976	-3.89775
A_51_P114910	Cstb	-0.251848	-0.487321	-0.0163755	12.112	-2.59885	0.0396513	0.47976	-3.89789
A_55_P1997141	Mybl2	0.45766	0.029746	0.885574	12.5062	2.59878	0.0396551	0.47976	-3.89792
A_55_P2078845	Qk	0.230528	0.0149754	0.446081	10.8235	2.59868	0.0396603	0.47976	-3.89796
A_51_P281246	Cep57	0.289438	0.0187323	0.560143	9.53439	2.59801	0.0396966	0.47976	-3.89825
A_51_P359636	Lgals3bp	-0.359324	-0.695399	-0.0232479	12.0206	-2.59796	0.0396998	0.47976	-3.89827
A_55_P1983006	Hdac5	-0.429627	-0.831494	-0.0277601	11.9127	-2.59772	0.0397125	0.47976	-3.89837
A_51_P192800	Grn	-0.272816	-0.528007	-0.0176257	11.6812	-2.5977	0.0397137	0.47976	-3.89838
A_55_P2064171	NA	0.504712	0.0325832	0.97684	11.2244	2.59756	0.039721	0.47976	-3.89844
A_55_P2056293	Sf3b4	0.25137	0.0162195	0.486521	8.49028	2.59747	0.039726	0.47976	-3.89848
A_55_P1961094	Tmem230	0.180331	0.0116299	0.349033	10.5802	2.59738	0.0397309	0.47976	-3.89852
A_55_P2182921	NA	0.360361	0.0231114	0.697611	8.94815	2.59639	0.0397848	0.47976	-3.89895
A_51_P214306	Haus4	0.270704	0.0173534	0.524054	11.8371	2.59631	0.0397892	0.47976	-3.89899
A_51_P405476	Fcer1g	-0.377587	-0.731008	-0.0241674	12.6979	-2.59603	0.0398043	0.47976	-3.89911
A_55_P2000813	Cops2	0.537181	0.0343112	1.04005	10.198	2.59566	0.0398241	0.47976	-3.89926
A_55_P2035677	Srp19	0.332246	0.0211033	0.643389	11.2646	2.59468	0.0398777	0.47976	-3.89969
A_55_P1967592	Ccnk	0.257602	0.0163408	0.498863	12.2555	2.59445	0.0398902	0.47976	-3.89979
A_55_P2016346	Eif3d	0.209817	0.0132493	0.406384	14.4289	2.59365	0.0399335	0.47976	-3.90013
A_66_P116632	Mafg	0.325771	0.020499	0.631043	12.6679	2.59304	0.0399671	0.47976	-3.9004
A_51_P300655	Tbccd1	0.431015	0.0271022	0.834927	9.96483	2.59291	0.0399738	0.47976	-3.90045
A_51_P140607	Ints13	0.259602	0.0163102	0.502893	10.6384	2.59277	0.0399817	0.47976	-3.90052
A_55_P2097518	Zdhhc22	0.38391	0.0240388	0.743781	15.9397	2.59218	0.0400137	0.47976	-3.90077
A_51_P483473	St3gal5	0.256748	0.0160373	0.497458	14.0333	2.59176	0.0400367	0.47976	-3.90095
A_55_P2025143	Tlk1	0.361358	0.0225074	0.700208	11.6901	2.59127	0.0400635	0.47976	-3.90117
A_52_P460957	Crem	-0.291062	-0.564017	-0.0181077	8.649	-2.59107	0.0400746	0.47976	-3.90125
A_51_P275101	Chst11	0.235706	0.0146625	0.456749	8.47979	2.59105	0.0400755	0.47976	-3.90126
A_55_P2012815	Acvr2b	-0.194678	-0.377269	-0.0120876	10.633	-2.59073	0.040093	0.47976	-3.9014
A_55_P2005135	Tardbp	0.304121	0.0188545	0.589387	9.56523	2.59047	0.0401072	0.47976	-3.90151
A_51_P505823	Endod1	0.475175	0.0294011	0.920949	11.6869	2.59013	0.0401257	0.47976	-3.90166
A_55_P2019719	Oas2	-0.320287	-0.620866	-0.0197084	8.69581	-2.58919	0.0401772	0.47976	-3.90207
A_55_P1965757	Eme2	0.202541	0.0124593	0.392623	9.5304	2.58914	0.0401801	0.47976	-3.90209
A_52_P152283	Gabpa	0.284584	0.0174784	0.551689	9.79997	2.58887	0.0401948	0.47976	-3.90221
A_51_P357685	Dhx16	0.27073	0.0165978	0.524863	11.3391	2.58857	0.0402115	0.47976	-3.90234
A_52_P613498	4833420G17Rik	0.194962	0.0119317	0.377992	11.1609	2.58827	0.0402277	0.47976	-3.90247
A_55_P2003673	Mtmr12	0.186106	0.0113491	0.360864	10.1837	2.58767	0.0402608	0.47976	-3.90273
A_55_P2163837	Med14	0.229147	0.0139608	0.444334	8.86918	2.58751	0.0402694	0.47976	-3.90279
A_55_P2158458	Iqcc	0.198153	0.0120146	0.384291	9.2023	2.58671	0.0403136	0.47976	-3.90314
A_51_P169047	Tdp2	0.31631	0.0191292	0.613491	9.76841	2.58628	0.0403374	0.47976	-3.90333
A_51_P410949	Polr3g	0.370275	0.0223604	0.71819	9.05841	2.58604	0.0403506	0.47976	-3.90343
A_55_P1963389	NA	0.251582	0.0151828	0.487981	10.3625	2.58593	0.0403566	0.47976	-3.90348
A_55_P2089488	Coq10b	0.263544	0.0158984	0.511189	9.07877	2.58586	0.0403602	0.47976	-3.90351
A_52_P671661	Mak16	0.243132	0.0146538	0.471611	8.99191	2.58571	0.0403685	0.47976	-3.90358
A_55_P2155921	Hace1	0.32794	0.0197227	0.636157	8.79813	2.58536	0.0403882	0.47976	-3.90373
A_55_P1995007	Arhgap11a	0.478952	0.0287447	0.929159	9.53503	2.58501	0.0404072	0.47976	-3.90388
A_55_P2211341	Map3k4	-0.221096	-0.428946	-0.0132453	11.6029	-2.58471	0.0404236	0.47976	-3.90401
A_55_P2045931	Btnl10	0.449107	0.0267768	0.871437	10.5897	2.58393	0.0404669	0.47976	-3.90435
A_55_P2075200	Tor3a	-0.317236	-0.615632	-0.0188396	9.28302	-2.58328	0.0405027	0.47976	-3.90463
A_55_P1975181	Acyp1	0.460493	0.0273039	0.893681	8.42739	2.58303	0.0405169	0.47976	-3.90474
A_66_P108474	NA	0.303525	0.0179669	0.589083	8.12177	2.58275	0.040532	0.47976	-3.90486
A_51_P486068	Zfp280b	0.344286	0.0203158	0.668256	9.60423	2.58225	0.0405601	0.47976	-3.90508
A_51_P299062	Kel	0.548291	0.0321564	1.06442	13.6035	2.58126	0.0406149	0.47976	-3.90551
A_55_P2026635	Asnsd1	0.231162	0.0134714	0.448853	12.2959	2.58024	0.0406715	0.47976	-3.90595
A_55_P1952324	NA	0.332768	0.0193877	0.646149	8.85159	2.5802	0.0406737	0.47976	-3.90597
A_55_P2096340	Rnf170	0.425847	0.0247357	0.826958	9.6138	2.57972	0.0407005	0.47976	-3.90618
A_55_P1977812	Cd244a	0.425823	0.0247284	0.826917	9.03706	2.57968	0.0407026	0.47976	-3.9062
A_55_P2133895	Hnrnph2	0.224899	0.0130175	0.43678	10.1388	2.57916	0.0407316	0.47976	-3.90642
A_55_P2063266	Piga	0.281207	0.0161502	0.546263	10.6553	2.57793	0.0408001	0.47976	-3.90696
A_51_P205545	Creld1	-0.247698	-0.481215	-0.0141803	8.80836	-2.57742	0.0408281	0.47976	-3.90718
A_51_P492298	Aqp2	0.694402	0.0397229	1.34908	10.8251	2.5773	0.0408348	0.47976	-3.90723
A_51_P120461	Riox2	0.247367	0.0141328	0.4806	10.098	2.57711	0.0408457	0.47976	-3.94747
A_55_P2021841	Calm3	0.27069	0.0154595	0.525922	13.8474	2.57705	0.040849	0.47976	-3.90734
A_51_P165704	Mcm7	0.370263	0.0210915	0.719434	13.5605	2.57665	0.0408715	0.47976	-3.90752
A_55_P2137431	Rtel1	0.292976	0.0165939	0.569357	10.8322	2.57576	0.040921	0.47976	-3.9079
A_55_P2039601	Drosha	0.335635	0.0189462	0.652324	10.959	2.57524	0.0409501	0.47976	-3.90813
A_55_P2157922	Ndufaf1	0.329169	0.0185802	0.639758	11.0855	2.57523	0.0409506	0.47976	-3.90813
A_51_P347240	Lrr1	0.354238	0.0199296	0.688546	8.91977	2.57473	0.0409789	0.47976	-3.90835
A_52_P106259	Egfr	-0.855927	-1.66379	-0.0480632	9.79186	-2.57443	0.0409953	0.47976	-3.91491
A_52_P454994	Pi4ka	0.233766	0.0130769	0.454455	12.2771	2.57385	0.0410279	0.47976	-3.90873
A_55_P2096367	NA	-0.23161	-0.450284	-0.012936	13.272	-2.57361	0.0410412	0.47976	-3.90884
A_55_P2015989	Rpl22	0.220455	0.0122758	0.428633	15.9889	2.57315	0.041067	0.47976	-3.90904
A_55_P2325729	Arhgap1	0.330454	0.0183122	0.642595	10.9129	2.57242	0.0411081	0.47976	-3.90935
A_65_P01319	Pde4b	-0.635177	-1.23516	-0.0351976	8.48307	-2.57242	0.0411083	0.47976	-3.90936
A_51_P369200	Tpx2	0.432283	0.0239264	0.840639	11.5141	2.57224	0.0411182	0.47976	-3.90943
A_55_P2090142	Kcna7	0.267752	0.0147454	0.520759	8.83892	2.57149	0.0411608	0.47976	-3.90976
A_55_P2028821	Hnrnpf	0.26031	0.0142846	0.506335	13.9918	2.57095	0.0411907	0.47976	-3.91
A_55_P2016851	Lce1a2	0.588035	0.032196	1.14387	11.5325	2.57062	0.0412096	0.47976	-3.91014
A_66_P119155	NA	-0.377702	-0.734828	-0.0205771	10.9305	-2.56988	0.0412514	0.47976	-3.91046
A_55_P2016852	Zyx	-0.410881	-0.799418	-0.0223441	12.7294	-2.56961	0.0412665	0.47976	-3.91058
A_55_P2085806	Paxx	-0.294826	-0.573642	-0.0160099	10.6383	-2.5694	0.0412784	0.47976	-3.91067
A_55_P2016486	Tmem131	0.21241	0.0114414	0.413379	11.4011	2.56821	0.0413457	0.47976	-3.91119
A_51_P109171	Os9	-0.221752	-0.431566	-0.0119384	12.4233	-2.56813	0.04135	0.47976	-3.91123
A_51_P381749	Prelid3b	0.214175	0.0115206	0.416829	12.6455	2.568	0.0413571	0.47976	-3.91128
A_55_P2081349	Focad	0.271857	0.0145701	0.529145	10.3151	2.56747	0.0413871	0.47976	-3.91151
A_52_P598714	Afg3l1	0.220564	0.0118201	0.429308	10.0361	2.56746	0.0413878	0.47976	-3.91152
A_55_P1998797	NA	0.279237	0.0149465	0.543527	13.1099	2.56729	0.0413976	0.47976	-3.91159
A_51_P447545	Igfbp1	-0.829092	-1.6139	-0.0442885	16.5602	-2.56699	0.0414142	0.47976	-3.91172
A_65_P20683	NA	0.786904	0.041768	1.53204	10.6421	2.56608	0.0414663	0.47976	-3.91212
A_55_P2048022	Gm6578	0.187382	0.00990881	0.364855	11.6198	2.56554	0.0414968	0.47976	-3.91236
A_52_P276935	Dnajb6	0.374506	0.0197995	0.729212	11.5396	2.5655	0.0414987	0.47976	-3.91237
A_55_P2260052	Gm17753	0.449777	0.0236803	0.875874	8.49916	2.56491	0.0415324	0.47976	-3.91263
A_65_P03364	Dennd4a	0.441349	0.0232131	0.859484	8.75924	2.56477	0.0415405	0.47976	-3.91269
A_51_P249051	Pycr2	0.222612	0.011696	0.433528	13.4154	2.56462	0.0415492	0.47976	-3.91276
A_55_P2022699	NA	0.536445	0.0281206	1.04477	8.89477	2.56429	0.0415675	0.47976	-3.9129
A_55_P1982494	H2al1m	0.354313	0.0184716	0.690154	8.69671	2.56352	0.0416117	0.47976	-3.91324
A_55_P2077613	Fam102a	-0.548912	-1.06932	-0.0285085	10.9712	-2.56298	0.041642	0.47976	-3.91347
A_55_P2108808	Tubgcp4	0.197807	0.0102571	0.385357	8.5045	2.56276	0.0416547	0.47976	-3.91357
A_51_P232371	Stab1	-0.274752	-0.535257	-0.0142466	11.6864	-2.56276	0.0416549	0.47976	-3.91357
A_55_P1989772	Sqor	-0.416808	-0.812048	-0.0215681	10.7819	-2.56247	0.0416713	0.47976	-3.9137
A_55_P1985259	C2cd3	0.207421	0.0106516	0.404191	8.50284	2.56141	0.0417319	0.47976	-3.91416
A_55_P2133427	Vkorc1	-0.398741	-0.777109	-0.0203719	12.4088	-2.5607	0.0417723	0.47976	-3.91447
A_55_P2169010	Ndfip1	-0.176454	-0.343896	-0.00901151	11.0622	-2.56064	0.0417755	0.47976	-3.9145
A_66_P108567	Xrcc6	0.277377	0.0140016	0.540752	12.2435	2.55905	0.0418667	0.47976	-3.91519
A_55_P1985793	Dock6	-0.430905	-0.840076	-0.0217337	11.1917	-2.55894	0.0418731	0.47976	-3.91524
A_51_P237575	Akirin1	0.237821	0.0118904	0.463752	10.9336	2.55775	0.041941	0.47976	-3.91576
A_55_P1961567	Ypel3	0.506937	0.0253322	0.988541	14.4641	2.55768	0.0419451	0.47976	-3.91579
A_52_P15008	Mapkapk2	-0.300355	-0.58573	-0.0149789	10.1267	-2.55741	0.0419606	0.47976	-3.91591
A_55_P1986902	Med23	0.235356	0.0117349	0.458977	8.84832	2.55738	0.0419622	0.47976	-3.91592
A_51_P334308	Tspan14	-0.235026	-0.458458	-0.0115932	11.7964	-2.55595	0.0420446	0.47976	-3.91655
A_66_P112855	AI413582	-0.20874	-0.407191	-0.0102901	10.9671	-2.55587	0.0420494	0.47976	-3.91659
A_55_P2472435	Gbp3	-0.213838	-0.417153	-0.0105241	8.50572	-2.55565	0.042062	0.47976	-3.91668
A_52_P490863	Nop10	-0.179639	-0.35044	-0.00883754	12.981	-2.5556	0.0420649	0.47976	-3.9167
A_51_P469568	Cldn13	0.418154	0.0205563	0.815752	11.8549	2.5555	0.0420706	0.47976	-3.91675
A_55_P2076360	NA	0.278825	0.0136413	0.544008	8.4683	2.55487	0.042107	0.47976	-3.91702
A_55_P2067976	Gmeb1	0.288561	0.0139771	0.563145	9.77142	2.55356	0.0421824	0.47976	-3.9176
A_51_P303749	Depdc1b	0.414248	0.0200045	0.808492	11.2983	2.55317	0.042205	0.47976	-3.91777
A_55_P2140449	B3galt4	-0.177709	-0.346907	-0.0085101	8.23296	-2.55208	0.0422675	0.47976	-3.91824
A_55_P1998411	Chchd3	0.277282	0.0131664	0.541397	11.7513	2.551	0.0423303	0.47976	-3.91872
A_66_P139703	NA	-0.744343	-1.45339	-0.0352978	9.44046	-2.55084	0.0423399	0.47976	-3.91879
A_66_P125212	Mapk1ip1l	0.33924	0.0160616	0.662418	11.5331	2.55063	0.0423517	0.47976	-3.91888
A_55_P2040170	Pmp22	-0.694252	-1.35578	-0.0327252	11.5218	-2.55007	0.042384	0.47976	-3.91912
A_51_P405668	2026-03-05	0.32797	0.0154486	0.64049	11.839	2.54999	0.0423892	0.47976	-3.91916
A_55_P1998688	Gm2012	0.19368	0.00911081	0.37825	8.02994	2.54982	0.0423991	0.47976	-3.91924
A_51_P415905	Pola1	0.546927	0.0256113	1.06824	10.847	2.54925	0.0424321	0.47976	-3.91949
A_55_P1996988	Tent4b	0.295414	0.0137703	0.577057	10.7543	2.54867	0.0424654	0.47976	-3.91974
A_55_P2014927	Zfp341	0.280672	0.0130331	0.54831	9.57539	2.5482	0.0424931	0.47976	-3.91995
A_55_P2065726	Snx29	0.261348	0.0120975	0.510598	8.52468	2.54781	0.0425158	0.47976	-3.92012
A_55_P2151601	Samd9l	-0.277362	-0.541888	-0.0128351	9.81665	-2.54777	0.0425179	0.47976	-3.92013
A_55_P2093974	Mphosph10	0.346479	0.0160282	0.67693	8.97834	2.54773	0.0425203	0.47976	-3.92015
A_55_P2327177	Exoc8	0.21703	0.0100128	0.424047	8.85482	2.5474	0.0425397	0.47976	-3.9203
A_55_P1956843	NA	0.279158	0.0128453	0.545471	13.9316	2.54707	0.0425586	0.47976	-3.92044
A_55_P2006975	NA	0.449065	0.0206139	0.877516	9.72958	2.54678	0.0425757	0.47976	-3.92057
A_52_P88695	Dgka	-0.253648	-0.49566	-0.0116357	9.16576	-2.5467	0.0425805	0.47976	-3.9206
A_55_P1996082	Zfp936	0.332693	0.0152261	0.65016	9.81309	2.54641	0.0425972	0.47976	-3.92073
A_52_P310981	Eif4e	0.184759	0.00845492	0.361062	11.5221	2.5464	0.0425978	0.47976	-3.92074
A_51_P241769	Rhd	0.45507	0.0207707	0.889369	15.1019	2.54608	0.0426164	0.47976	-3.92087
A_55_P2153621	Ahnak	-0.275959	-0.539378	-0.0125398	9.83677	-2.54554	0.0426478	0.47976	-3.92111
A_51_P464738	Slc2a1	0.515982	0.0233693	1.00859	14.2997	2.54514	0.0426712	0.47976	-3.92129
A_51_P313157	Arhgef5	-0.326519	-0.63829	-0.0147473	9.29837	-2.54481	0.0426908	0.47976	-3.92143
A_55_P2098598	Btg1	-0.511418	-0.999785	-0.0230507	12.319	-2.54456	0.0427053	0.47976	-3.92154
A_55_P1975650	Fbxo33	0.269223	0.0120324	0.526414	9.41068	2.54355	0.0427644	0.47976	-3.92199
A_52_P447196	Col4a6	0.242778	0.0108364	0.47472	8.48586	2.5434	0.0427734	0.47976	-3.92205
A_51_P367060	Ifrd1	0.292532	0.0129964	0.572069	11.3483	2.54284	0.0428059	0.47976	-3.9223
A_51_P335981	Narf	0.446201	0.0198009	0.8726	10.5072	2.54271	0.0428137	0.47976	-3.92236
A_52_P267824	Ces2g	0.459096	0.0203565	0.897835	9.96736	2.54261	0.0428194	0.47976	-3.9224
A_55_P1968365	NA	0.253574	0.0111862	0.495962	8.2802	2.54201	0.0428547	0.47976	-3.92266
A_55_P2108404	NA	0.326873	0.0143713	0.639374	11.2692	2.54162	0.0428778	0.47976	-3.92284
A_55_P2004797	Tacc2	-0.435056	-0.85109	-0.0190222	10.1454	-2.54097	0.0429157	0.47976	-3.92312
A_52_P82247	Cycs	0.31803	0.0138382	0.622223	12.0982	2.54041	0.0429487	0.47976	-3.92337
A_51_P107782	Kdsr	-0.294379	-0.576012	-0.0127462	8.88355	-2.53984	0.0429821	0.47976	-3.94249
A_66_P139295	Tomm40	0.400112	0.0172483	0.782976	12.326	2.53934	0.0430118	0.47976	-3.92384
A_55_P2116235	NA	0.204047	0.00879076	0.399304	14.591	2.53927	0.043016	0.47976	-3.92387
A_51_P152826	Golt1b	0.283475	0.0121933	0.554757	10.0004	2.53909	0.0430266	0.47976	-3.92395
A_55_P2027822	Sgf29	0.251743	0.0108046	0.492681	11.4624	2.53884	0.0430414	0.47976	-3.92406
A_55_P1998354	Wbp4	0.181659	0.00774076	0.355578	8.50796	2.53802	0.0430896	0.47976	-3.92442
A_66_P132888	Dhfr	0.347906	0.0148156	0.680996	9.18384	2.53795	0.0430937	0.47976	-3.92445
A_55_P2087567	Olfr373	0.320455	0.0136126	0.627296	8.77448	2.53767	0.0431103	0.47976	-3.92457
A_55_P2080592	Spata31d1b	1.02365	0.0434692	2.00384	11.063	2.53763	0.0431125	0.47976	-3.92459
A_55_P2116054	Caprin1	0.228556	0.00955579	0.447556	8.42586	2.5359	0.0432152	0.47976	-3.92535
A_66_P113884	NA	0.284263	0.0117934	0.556732	8.16642	2.53504	0.0432656	0.47976	-3.92573
A_55_P2091858	Hipk2	0.359976	0.0149293	0.705022	10.6058	2.53501	0.0432679	0.47976	-3.92575
A_55_P2186808	NA	0.453541	0.0187935	0.888288	12.1788	2.53491	0.0432735	0.47976	-3.92579
A_55_P2094292	Erp27	0.373078	0.0154255	0.73073	9.56203	2.53467	0.0432877	0.47976	-3.92589
A_55_P1956488	Dmtn	0.590802	0.024318	1.15729	11.1159	2.53418	0.0433169	0.47976	-3.92611
A_55_P1973941	Slc7a5	0.482662	0.0198557	0.945469	10.0032	2.53412	0.0433205	0.47976	-3.92614
A_51_P459661	Lipa	-0.207047	-0.405585	-0.00850879	11.2171	-2.53401	0.0433271	0.47976	-3.92618
A_55_P1954266	Zfp672	0.258224	0.0104747	0.505974	9.85182	2.5326	0.0434105	0.47976	-3.9268
A_55_P2118799	Rmi1	0.204665	0.00827445	0.401055	8.69947	2.53225	0.0434317	0.47976	-3.92696
A_55_P2002723	Inpp5a	-0.551373	-1.08048	-0.0222614	10.0475	-2.5321	0.0434404	0.47976	-3.92702
A_55_P1997275	Xpnpep1	0.202567	0.00815242	0.396982	13.2689	2.53176	0.0434606	0.47976	-3.92717
A_55_P1970536	NA	0.296892	0.0119422	0.581843	8.10377	2.53171	0.043464	0.47976	-3.9272
A_51_P190765	Rtca	0.205054	0.00820168	0.401906	10.2661	2.53111	0.0434996	0.47976	-3.92746
A_55_P2052623	Pgap2	-0.476429	-0.933915	-0.0189429	10.4035	-2.53048	0.0435369	0.47976	-3.92774
A_55_P1964664	Fus	0.19804	0.00785726	0.388223	13.3537	2.53026	0.0435503	0.47976	-3.92784
A_55_P2174582	Urah	-0.392237	-0.768975	-0.0154987	12.9102	-2.52983	0.0435757	0.47976	-3.92802
A_51_P150763	Ropn1l	-0.238597	-0.467853	-0.00934121	10.2655	-2.52888	0.0436329	0.47976	-3.92845
A_55_P2065513	Ebf1	-0.283726	-0.556591	-0.0108605	8.5564	-2.52658	0.0437703	0.47976	-3.92946
A_55_P2082185	NA	0.276392	0.010563	0.542222	13.5535	2.52642	0.0437799	0.47976	-3.92953
A_55_P2038262	Phf11b	-0.203907	-0.400036	-0.00777764	8.36522	-2.52623	0.0437916	0.47976	-3.92962
A_55_P2083401	Acp1	0.365649	0.0138429	0.717456	12.6555	2.52548	0.0438365	0.47976	-3.92995
A_52_P213181	Cul4b	0.204606	0.00769704	0.401515	9.38038	2.52485	0.0438743	0.47976	-3.93022
A_51_P173100	Pttg1ip	-0.210959	-0.413983	-0.00793488	11.7609	-2.52484	0.0438752	0.47976	-3.93023
A_52_P480939	Tnpo1	0.26767	0.0100308	0.525309	11.0375	2.52447	0.0438971	0.47976	-3.93039
A_51_P125135	Cdca5	0.329648	0.012333	0.646962	11.6989	2.52431	0.0439069	0.47976	-3.93046
A_55_P2092329	Adrm1	0.324641	0.0120984	0.637184	11.6622	2.52393	0.0439299	0.47976	-3.93063
A_55_P1986158	Klhdc4	0.248664	0.00919875	0.488129	11.5065	2.52321	0.0439732	0.47976	-3.93095
A_51_P357573	Cald1	-0.223418	-0.438573	-0.00826352	10.0341	-2.5232	0.0439742	0.47976	-3.93096
A_55_P2043798	Mrto4	0.320467	0.0116477	0.629286	11.6378	2.52152	0.0440755	0.47976	-3.9317
A_55_P2045367	G630025P09Rik	-0.322972	-0.634338	-0.0116063	8.19348	-2.52045	0.0441404	0.47976	-3.93217
A_52_P114282	Armcx5	0.240349	0.00862978	0.472068	8.91081	2.52037	0.0441453	0.47976	-3.93221
A_51_P365964	Tor1a	-0.182944	-0.359343	-0.00654568	12.0003	-2.52004	0.0441651	0.47976	-3.93235
A_52_P150565	Usp39	0.27388	0.00971765	0.538042	9.13855	2.51926	0.0442124	0.47976	-3.9327
A_55_P2161773	Mpp3	0.452318	0.016002	0.888633	9.34861	2.51899	0.0442288	0.47976	-3.93282
A_51_P459070	Aplf	0.367886	0.0129653	0.722807	10.0062	2.51863	0.0442502	0.47976	-3.93297
A_55_P2182392	Adat3	0.250731	0.00881932	0.492643	9.3114	2.51846	0.044261	0.47976	-3.93305
A_55_P2134735	Fdxacb1	0.262622	0.00922502	0.516018	9.20599	2.51833	0.0442686	0.47976	-3.93311
A_55_P2145136	NA	0.494293	0.0173604	0.971225	9.44019	2.51832	0.0442694	0.47976	-3.93311
A_55_P1992839	Dsn1	0.473512	0.0165847	0.93044	10.3752	2.51807	0.0442847	0.47976	-3.93322
A_55_P2021570	C87414	0.183468	0.00640473	0.360531	8.17503	2.51776	0.0443031	0.47976	-3.93336
A_55_P2035613	Tmbim1	-0.329122	-0.646818	-0.0114257	11.2023	-2.51726	0.0443338	0.47976	-3.93358
A_55_P2105220	Hscb	0.28707	0.00990473	0.564236	12.7861	2.5167	0.0443675	0.47976	-3.93383
A_55_P2110671	NA	0.350345	0.0120871	0.688603	12.5655	2.5167	0.0443679	0.47976	-3.93383
A_55_P2155572	NA	0.274288	0.00944523	0.53913	13.4972	2.51653	0.0443782	0.47976	-3.9339
A_55_P2143522	Fstl3	-0.49729	-0.97747	-0.0171095	8.70815	-2.51645	0.044383	0.47976	-3.93394
A_52_P161495	Bcl6	-0.31287	-0.615065	-0.0106759	9.26126	-2.51571	0.044428	0.47976	-3.93427
A_55_P1967335	NA	0.262344	0.00891204	0.515776	10.7338	2.51532	0.044452	0.47976	-3.93444
A_51_P286460	H2ac8	0.433422	0.0146966	0.852147	8.47435	2.51516	0.0444619	0.47976	-3.93451
A_52_P817257	Smim22	-0.470208	-0.924526	-0.0158897	11.5204	-2.51485	0.0444803	0.47976	-3.93465
A_55_P2340101	NA	0.50425	0.0169814	0.991518	11.2067	2.51455	0.0444988	0.47976	-3.93478
A_55_P1957598	Atad2b	0.218527	0.0073553	0.429699	10.7954	2.51451	0.0445016	0.47976	-3.9348
A_55_P1961531	Nemp1	0.26432	0.00876194	0.519877	9.68042	2.51318	0.0445826	0.47976	-3.93539
A_51_P324640	C330018D20Rik	0.352956	0.0116929	0.69422	10.3342	2.51313	0.0445859	0.47976	-3.93541
A_55_P2144305	Gm3211	0.27649	0.00903758	0.543943	8.60602	2.51198	0.0446562	0.47976	-3.93592
A_55_P2101696	Gnat2	0.341117	0.0111043	0.67113	9.0584	2.51163	0.0446775	0.47976	-3.93607
A_55_P1985514	Dlg3	-0.392181	-0.771598	-0.0127637	10.4045	-2.51161	0.0446787	0.47976	-3.93608
A_55_P2037081	Zfp979	0.187415	0.00609216	0.368737	8.59162	2.51151	0.0446849	0.47976	-3.93613
A_66_P103477	Nkapd1	0.168322	0.00544136	0.331203	9.0647	2.51105	0.0447135	0.47976	-3.93633
A_55_P2145543	Eef2k	0.212005	0.00684494	0.417166	8.93292	2.51094	0.0447199	0.47976	-3.93638
A_55_P2120615	Ssh3	-0.380259	-0.748324	-0.0121947	8.87632	-2.51038	0.0447545	0.47976	-3.93663
A_55_P1992487	NA	0.360471	0.0115337	0.709409	14.1237	2.51019	0.0447662	0.47976	-3.93671
A_55_P1986983	Gne	-0.395616	-0.778598	-0.0126339	11.5778	-2.51003	0.044776	0.47976	-3.93679
A_55_P2414924	Luc7l	0.258557	0.00824212	0.508872	8.90133	2.50988	0.0447851	0.47976	-3.93685
A_52_P330540	Mis18a	0.292671	0.00925316	0.576088	10.2559	2.5092	0.0448268	0.47976	-3.93715
A_55_P2121760	NA	0.265941	0.00840626	0.523476	8.27994	2.50918	0.0448279	0.47976	-3.93716
A_55_P2110245	Fignl1	0.448916	0.0141717	0.88366	12.6847	2.50908	0.0448343	0.47976	-3.93721
A_51_P223036	Fbxo30	0.424726	0.0133783	0.836074	9.98648	2.5089	0.0448455	0.47976	-3.93729
A_66_P112024	NA	-0.329539	-0.648723	-0.010355	10.9317	-2.5087	0.0448576	0.47976	-3.93737
A_52_P570266	Psmb10	-0.247943	-0.488182	-0.00770483	13.1754	-2.5078	0.0449131	0.47976	-3.93777
A_51_P302377	Fgfbp1	-0.297973	-0.586728	-0.00921794	8.287	-2.50744	0.0449354	0.47976	-3.93793
A_52_P145349	Stradb	0.449727	0.0137884	0.885665	10.6667	2.50673	0.0449795	0.47976	-3.93825
A_55_P2143204	Pbxip1	-0.295256	-0.581518	-0.00899338	9.27732	-2.50621	0.0450114	0.47976	-3.93848
A_51_P401504	Col9a2	0.291219	0.00886764	0.57357	8.81878	2.50618	0.0450129	0.47976	-3.93849
A_55_P2093689	Pold3	0.332768	0.00993807	0.655598	11.6869	2.50467	0.0451065	0.47976	-3.93916
A_55_P2145557	NA	-0.360805	-0.710841	-0.0107684	13.0794	-2.50462	0.0451096	0.47976	-3.93918
A_55_P1965050	Cks2	0.329152	0.00979437	0.64851	11.783	2.50439	0.0451238	0.47976	-3.93929
A_51_P174081	Zdhhc14	0.279299	0.00827799	0.550321	8.84495	2.50409	0.0451427	0.47976	-3.93942
A_55_P1977096	Elk4	0.371028	0.0109259	0.731131	10.6731	2.5036	0.0451732	0.47976	-3.93964
A_55_P2180884	Psmd10	0.324961	0.00954123	0.64038	9.84778	2.50337	0.0451871	0.47976	-3.93974
A_55_P2062678	Hmox2	-0.209983	-0.413809	-0.00615724	9.79192	-2.50327	0.0451933	0.47976	-3.93978
A_55_P1979432	Prdx2	0.282628	0.00823869	0.557018	16.0822	2.50283	0.0452208	0.47976	-3.93998
A_51_P517870	Nfatc1	-0.265924	-0.524106	-0.00774276	9.00598	-2.50274	0.0452263	0.47976	-3.94002
A_52_P211223	Cdca2	0.354527	0.0102443	0.698809	9.41257	2.50217	0.0452616	0.47976	-3.94027
A_55_P1961499	Ly6c1	-0.436812	-0.861072	-0.0125525	9.7949	-2.50176	0.0452871	0.47976	-3.94046
A_51_P156631	Glrx5	0.341945	0.00980708	0.674082	14.8768	2.50162	0.0452961	0.47976	-3.94052
A_55_P1965467	2300009A05Rik	0.460485	0.0132054	0.907764	10.5492	2.50161	0.0452966	0.47976	-3.94052
A_55_P2064257	Dnaic2	-0.368953	-0.72733	-0.0105752	8.36909	-2.50157	0.045299	0.47976	-3.94054
A_52_P253567	Hsd3b6	-0.411116	-0.810522	-0.0117096	8.74616	-2.50111	0.0453278	0.47976	-3.94075
A_55_P2041310	NA	0.390519	0.011061	0.769977	9.10668	2.5007	0.0453533	0.47976	-3.94093
A_52_P595954	Nelfa	0.264689	0.00748771	0.521891	10.1691	2.50061	0.0453589	0.47976	-3.94097
A_55_P2109922	NA	0.631859	0.0178731	1.24584	9.94762	2.5006	0.0453593	0.47976	-3.94097
A_55_P2138333	Mad2l1	0.262636	0.00741957	0.517852	8.43441	2.50051	0.0453651	0.47976	-3.94101
A_51_P486618	Akr1b10	-0.25507	-0.502933	-0.00720552	10.3154	-2.50051	0.0453652	0.47976	-3.94101
A_51_P349825	1700021F05Rik	0.245744	0.00688174	0.484606	11.7063	2.49988	0.0454046	0.47976	-3.94129
A_51_P365019	Gclc	0.424621	0.011835	0.837406	11.8111	2.49954	0.0454258	0.47976	-3.94145
A_51_P202050	Dtx1	-0.293093	-0.578038	-0.00814706	7.85676	-2.49934	0.0454378	0.47976	-3.94153
A_51_P435968	Tnfaip8	0.357652	0.00984109	0.705464	10.3071	2.49862	0.0454829	0.47976	-3.94185
A_66_P100365	NA	0.199953	0.00549678	0.394409	8.55553	2.49856	0.045487	0.47976	-3.94188
A_51_P428505	Krtcap2	-0.244902	-0.483194	-0.00661032	13.6256	-2.49728	0.0455671	0.47976	-3.94245
A_55_P2128263	Phf21a	-0.368558	-0.727249	-0.00986751	10.175	-2.49672	0.0456022	0.47976	-3.9427
A_55_P2019814	Rnf20	0.230022	0.00612275	0.45392	11.3807	2.49632	0.0456272	0.47976	-3.94288
A_55_P2008576	Ubr2	0.300316	0.00797311	0.592659	8.44842	2.49614	0.0456383	0.47976	-3.94296
A_55_P2183055	E4f1	0.301983	0.00801073	0.595955	10.3342	2.49608	0.0456418	0.47976	-3.94298
A_51_P356931	Orc1	0.30211	0.00798032	0.59624	8.62167	2.4958	0.0456598	0.47976	-3.94311
A_55_P2015238	Dctn4	0.173103	0.0045544	0.341652	11.0702	2.49553	0.0456767	0.47976	-3.94323
A_51_P215097	Klf16	0.391656	0.0101333	0.773179	9.26678	2.49441	0.0457471	0.47976	-3.94373
A_55_P2001593	Rnf180	0.497771	0.0128644	0.982678	9.56837	2.49433	0.0457517	0.47976	-3.94376
A_55_P2065113	Gm11559	0.394474	0.0101617	0.778787	9.63974	2.49412	0.0457652	0.47976	-3.94386
A_55_P2098335	Map2k4	0.304679	0.00782387	0.601533	8.64043	2.49391	0.0457783	0.47976	-3.94395
A_55_P2090943	Larp4	0.325006	0.00830369	0.641707	11.9456	2.49358	0.0457992	0.47976	-3.9441
A_51_P239113	Zfp35	0.199342	0.00507298	0.393611	10.7595	2.49332	0.0458154	0.47976	-3.94421
A_55_P2020577	Pcolce	-0.479406	-0.946651	-0.0121615	12.43	-2.49312	0.0458284	0.47976	-3.9443
A_55_P1996299	Pofut1	0.16525	0.00417169	0.326328	11.6492	2.4928	0.0458483	0.47976	-3.94445
A_55_P1959541	NA	0.216555	0.00545362	0.427657	10.3512	2.49264	0.0458581	0.47976	-3.94452
A_55_P2058851	Fancf	0.382804	0.00963014	0.755977	10.0792	2.49258	0.0458624	0.47976	-3.94455
A_51_P208361	Ak3	-0.327246	-0.646286	-0.00820556	11.8635	-2.49237	0.0458757	0.47976	-3.94464
A_52_P466147	Rarres2	-0.363258	-0.71745	-0.00906662	12.7339	-2.49207	0.0458943	0.47976	-3.94477
A_55_P1977071	Fam110a	0.405425	0.010111	0.800738	10.646	2.49202	0.0458975	0.47976	-3.94479
A_55_P2066613	Lcp1	-0.185699	-0.366785	-0.00461391	9.995	-2.49178	0.0459125	0.47976	-3.9449
A_55_P2000823	Rbm39	0.190309	0.00469623	0.375922	13.0947	2.49135	0.0459398	0.47976	-3.94509
A_51_P114616	Batf	-0.201021	-0.397115	-0.00492672	8.9598	-2.49092	0.045967	0.47976	-3.95128
A_55_P2008417	Mnd1	0.27256	0.00664237	0.538478	9.92633	2.49057	0.0459893	0.47976	-3.94544
A_55_P2133220	Arhgef39	0.290436	0.00706636	0.573805	10.6553	2.49046	0.0459958	0.47976	-3.94549
A_55_P2032559	NA	0.415058	0.0100462	0.82007	14.164	2.49014	0.0460161	0.47976	-3.94563
A_51_P502798	Nxpe4	0.300825	0.00724943	0.594401	8.74488	2.48987	0.0460332	0.47976	-3.94575
A_55_P1987156	Crhr2	0.31	0.00746898	0.612531	8.43077	2.48986	0.046034	0.47976	-3.94576
A_55_P2337138	Ago2	0.406971	0.00978876	0.804153	11.9203	2.48976	0.0460406	0.47976	-3.9458
A_66_P106716	Akap8	0.210916	0.00507251	0.416759	9.45703	2.48975	0.046041	0.47976	-3.94581
A_52_P298548	Nbn	0.23705	0.00568949	0.46841	8.7432	2.48962	0.0460489	0.47976	-3.94586
A_51_P271865	Clec4f	-0.509603	-1.00702	-0.0121902	11.2471	-2.48942	0.0460618	0.47976	-3.94595
A_55_P1957088	Fam53b	0.252842	0.00595629	0.499727	12.486	2.48849	0.0461206	0.47976	-3.94637
A_55_P1953053	NA	0.211675	0.00496724	0.418383	10.7311	2.48826	0.0461353	0.47976	-3.94647
A_55_P2011237	NA	0.467711	0.0109595	0.924462	15.579	2.48817	0.0461408	0.47976	-3.94651
A_55_P2062029	Tsen34	-0.420852	-0.831858	-0.00984521	13.2751	-2.48808	0.0461471	0.47976	-3.94655
A_51_P478610	Asb6	0.380804	0.00881544	0.752792	10.9338	2.48745	0.0461865	0.47976	-3.94683
A_51_P258078	Nop2	0.322983	0.00745586	0.63851	11.9552	2.48729	0.0461971	0.47976	-3.9469
A_55_P2021358	Klhl15	0.236692	0.00546388	0.46792	8.3691	2.48729	0.0461971	0.47976	-3.9469
A_55_P2142251	H3c15	0.384994	0.00884188	0.761147	8.7119	2.48699	0.0462162	0.47976	-3.94704
A_55_P2122849	NA	0.354264	0.00795188	0.700577	11.0737	2.48566	0.0463003	0.48004	-3.94763
A_52_P366653	Hnrnph3	0.243152	0.00545684	0.480847	8.44865	2.48565	0.046301	0.48004	-3.94763
A_55_P2004201	NA	0.318772	0.00707299	0.630471	12.2201	2.48501	0.0463421	0.48004	-3.94792
A_52_P683306	Fam13b	0.208614	0.00461659	0.412611	8.59481	2.48486	0.0463516	0.48004	-3.94799
A_55_P2348815	Casd1	-0.226235	-0.447575	-0.00489443	9.11141	-2.4836	0.0464319	0.48004	-3.94855
A_55_P2138529	Mrpl40	0.210816	0.00454661	0.417085	11.9987	2.48343	0.0464428	0.48004	-3.94863
A_66_P128918	Hacl1	-0.594647	-1.17648	-0.0128108	11.4817	-2.48337	0.0464466	0.48004	-3.94865
A_55_P2074972	Zswim6	-0.196439	-0.388662	-0.00421661	8.09647	-2.48317	0.0464593	0.48004	-3.94874
A_55_P1973970	Krt73	0.302147	0.00642891	0.597866	9.17374	2.4827	0.0464898	0.48004	-3.94896
A_55_P2063251	Dusp3	-0.308966	-0.6114	-0.00653213	9.50794	-2.48235	0.0465117	0.48004	-3.94911
A_55_P2048101	Gm6762	-0.163697	-0.323938	-0.00345619	8.12124	-2.48228	0.0465164	0.48004	-3.94914
A_55_P1963764	2026-09-01	0.53109	0.0111252	1.05106	9.28446	2.48186	0.0465432	0.480061	-3.94933
A_55_P2073709	Tfdp2	0.4606	0.00913221	0.912068	11.1737	2.47902	0.0467254	0.480628	-3.9506
A_55_P2111302	Cp	-0.82108	-1.62598	-0.0161783	13.8826	-2.47871	0.0467454	0.480628	-3.95074
A_51_P400585	Api5	0.228237	0.00444693	0.452028	10.7928	2.47815	0.0467811	0.480628	-3.95099
A_55_P2004801	Tacc3	0.392266	0.00758892	0.776943	12.9004	2.47781	0.0468035	0.480628	-3.95114
A_55_P1964509	Lcn12	0.338202	0.00651578	0.669889	9.74697	2.4776	0.0468166	0.480628	-3.95123
A_55_P2003789	Taf4	0.250446	0.00481945	0.496073	10.1415	2.47755	0.0468202	0.480628	-3.95126
A_55_P2169529	NA	0.294531	0.00563497	0.583426	8.98114	2.47727	0.0468384	0.480628	-3.95138
A_55_P1954820	D1Ertd622e	0.475754	0.00908199	0.942427	12.2014	2.47716	0.0468453	0.480628	-3.95143
A_55_P2091116	Kbtbd12	0.202903	0.00386244	0.401944	8.14246	2.47702	0.046854	0.480628	-3.95149
A_55_P2085412	Ankle1	0.418721	0.00796856	0.829474	9.7844	2.47701	0.0468549	0.480628	-3.9515
A_55_P2155654	Pvt1	0.266744	0.00504876	0.52844	8.50071	2.47675	0.0468717	0.480628	-3.95162
A_52_P362111	Fam3c	-0.309958	-0.614278	-0.00563746	11.465	-2.47488	0.0469922	0.481205	-3.95245
A_52_P527800	Emilin2	0.296246	0.00532157	0.58717	11.4765	2.47432	0.0470288	0.481205	-3.9527
A_52_P534583	Ahsp	0.307761	0.00545865	0.610064	16.8685	2.47375	0.0470658	0.481205	-3.95296
A_55_P1998631	Capg	-0.428268	-0.849053	-0.00748273	11.5546	-2.47308	0.0471089	0.481205	-3.95326
A_55_P1961210	Trp53inp2	-0.529988	-1.05078	-0.0091998	11.5579	-2.47279	0.0471275	0.481205	-3.95339
A_51_P419959	Eaf1	0.318295	0.00551194	0.631079	10.3533	2.47269	0.0471342	0.481205	-3.95343
A_55_P2106175	Gch1	-0.227138	-0.450346	-0.00392985	10.9137	-2.47265	0.0471368	0.481205	-3.95345
A_51_P446510	Emp3	-0.280956	-0.557124	-0.00478926	10.1206	-2.47201	0.0471785	0.481205	-3.95374
A_55_P2169356	Gm1966	-0.195938	-0.388566	-0.00331003	8.40353	-2.47162	0.0472035	0.481205	-3.95391
A_51_P234174	Pms2	0.242254	0.00408533	0.480423	9.53307	2.47155	0.0472083	0.481205	-3.95394
A_51_P414243	Pomgnt2	-0.226572	-0.449377	-0.00376664	10.7524	-2.47095	0.0472474	0.481205	-3.95421
A_55_P2156345	Zfp51	0.283062	0.00470268	0.561422	9.0763	2.47092	0.0472492	0.481205	-3.95423
A_55_P2160198	NA	0.207727	0.00340175	0.412052	10.3141	2.47032	0.047288	0.481205	-3.95449
A_51_P505521	NA	0.387392	0.00630753	0.768476	13.1395	2.47009	0.0473034	0.481205	-3.9546
A_55_P1992421	Hmgb3	0.324154	0.00522463	0.643083	12.9978	2.46968	0.0473302	0.481205	-3.95479
A_55_P1959137	Usp32	0.426717	0.00684138	0.846592	12.8315	2.46946	0.0473441	0.481205	-3.95488
A_51_P481569	Ddx42	0.181303	0.00281466	0.359791	11.3059	2.46819	0.0474273	0.481205	-3.95545
A_51_P295816	Cep192	0.301027	0.0046401	0.597414	9.51309	2.46791	0.0474454	0.481205	-3.95558
A_55_P1998506	Aplf	0.310264	0.00475204	0.615776	8.68189	2.46767	0.0474614	0.481205	-3.95569
A_55_P1970695	NA	0.229252	0.00350345	0.455001	8.6602	2.46758	0.047467	0.481205	-3.95573
A_52_P629895	Adh1	-1.17521	-2.33277	-0.0176453	13.7981	-2.46691	0.0475108	0.481205	-3.95603
A_51_P293069	Flvcr1	0.286009	0.00426667	0.567752	9.29777	2.46667	0.0475266	0.481205	-3.95614
A_55_P1954418	NA	0.182894	0.00270184	0.363086	11.728	2.4663	0.0475505	0.481205	-3.9563
A_55_P2088131	Zfp975	-0.33605	-0.667173	-0.0049269	9.78887	-2.46603	0.0475687	0.481205	-3.95642
A_55_P2076048	Nuf2	0.297151	0.00430073	0.590001	10.1272	2.46556	0.0475996	0.481205	-3.95664
A_51_P113773	Slx1b	0.317495	0.0045636	0.630427	9.14833	2.46531	0.0476159	0.481205	-3.95675
A_52_P445474	Lmtk2	0.201493	0.0028633	0.400123	8.38351	2.4649	0.0476427	0.481205	-3.95693
A_52_P208613	Fancb	0.255001	0.00357573	0.506427	9.05601	2.46443	0.0476735	0.481205	-3.95714
A_66_P121770	Ilf2	0.174682	0.00239764	0.346966	10.4885	2.46369	0.0477222	0.481205	-3.95747
A_55_P2102240	Nprl3	0.317338	0.00433243	0.630344	9.63182	2.4635	0.0477342	0.481205	-3.95756
A_55_P2067112	Gm4924	0.268089	0.00364007	0.532538	10.0514	2.46332	0.0477465	0.481205	-3.95764
A_55_P2169149	Washc3	-0.192708	-0.382859	-0.00255795	10.5642	-2.46256	0.0477965	0.481205	-3.95798
A_55_P2106666	Adcy9	-0.21938	-0.435875	-0.00288588	9.40913	-2.46226	0.047816	0.481205	-3.95812
A_55_P2023607	Ikzf1	0.465745	0.00590597	0.925584	8.98361	2.46108	0.0478939	0.481205	-3.95865
A_55_P2000618	Gm12690	0.280506	0.00350987	0.557502	8.74354	2.46066	0.0479216	0.481205	-3.95884
A_51_P223709	Pask	0.335289	0.00416097	0.666416	9.89053	2.4604	0.0479384	0.481205	-3.95895
A_55_P1979986	Crcp	0.259848	0.00321382	0.516483	10.832	2.4603	0.0479454	0.481205	-3.959
A_52_P50478	Rnf123	0.498622	0.00603595	0.991208	10.714	2.45965	0.0479886	0.481205	-3.95929
A_51_P144512	Rbm19	0.258099	0.00311609	0.513081	10.4028	2.45957	0.0479939	0.481205	-3.95933
A_55_P2052081	Eif1ad	0.251547	0.00296323	0.500131	12.5421	2.45884	0.0480422	0.481205	-3.95966
A_55_P2143516	NA	0.351703	0.00413131	0.699275	10.2186	2.45875	0.0480477	0.481205	-3.95969
A_55_P2033932	Zzz3	0.203894	0.00236938	0.405419	9.24767	2.45844	0.0480684	0.481205	-3.95983
A_55_P2003586	Unkl	0.418747	0.00477922	0.832715	9.0765	2.45792	0.0481026	0.481205	-3.96007
A_51_P455906	Pold4	-0.242085	-0.48142	-0.0027492	9.30948	-2.45778	0.048112	0.481205	-3.96013
A_55_P2069221	Prr11	0.214102	0.00218028	0.426023	8.56664	2.45487	0.0483054	0.481205	-3.96144
A_66_P128293	Pheta2	0.496468	0.00500629	0.98793	11.3234	2.45462	0.0483219	0.481205	-3.96155
A_55_P2025790	Fanci	0.36919	0.00365926	0.73472	9.38909	2.4542	0.0483503	0.481205	-3.96174
A_55_P2055763	Gm5878	0.384923	0.00379691	0.76605	10.715	2.45408	0.0483582	0.481205	-3.9618
A_51_P378667	Wrap53	0.259609	0.00248806	0.516731	11.4219	2.45338	0.0484045	0.481205	-3.96211
A_52_P109403	Cebpz	0.39348	0.00375759	0.783202	9.93497	2.4533	0.0484101	0.481205	-3.96215
A_51_P155747	Scyl3	0.190022	0.00179478	0.378248	8.47529	2.45304	0.0484274	0.481205	-3.96227
A_55_P2169445	Mfsd6	-0.337367	-0.671565	-0.00316805	9.44459	-2.4529	0.0484364	0.481205	-3.96233
A_55_P2022987	Psmd2	0.208593	0.00185451	0.415332	13.67	2.45167	0.0485191	0.481205	-3.96288
A_55_P2024431	Gaa	-0.209221	-0.416583	-0.0018586	12.9972	-2.45165	0.0485203	0.481205	-3.96289
A_52_P450188	Mtmr4	0.203645	0.00174552	0.405544	9.22533	2.45088	0.0485719	0.481205	-3.96324
A_55_P2165334	Nde1	0.201719	0.00169196	0.401745	12.1272	2.45042	0.0486023	0.481205	-3.96344
A_55_P2041090	Tyw5	0.1885	0.00154235	0.375458	10.2259	2.44992	0.0486363	0.481205	-3.96367
A_52_P574697	Khdrbs1	0.241089	0.00194264	0.480235	11.9414	2.44961	0.048657	0.481205	-3.96381
A_55_P2018666	Thrsp	-0.370675	-0.73841	-0.00294031	8.13072	-2.4493	0.0486777	0.481205	-3.96395
A_52_P161707	Cand1	0.178306	0.00140099	0.355212	8.95122	2.44911	0.0486902	0.481205	-3.96404
A_66_P130582	Ncoa1	-0.278123	-0.554075	-0.00217116	9.49242	-2.44899	0.0486986	0.481205	-3.96409
A_52_P304947	Cenpn	0.254868	0.00196774	0.507768	8.83805	2.44878	0.0487128	0.481205	-3.96419
A_55_P2005941	Plcxd1	0.326889	0.00249005	0.651287	10.9929	2.44852	0.0487299	0.481205	-3.9643
A_55_P2079089	Fuca1	-0.302317	-0.602334	-0.00230079	10.5671	-2.44851	0.0487311	0.481205	-3.96431
A_55_P2022231	Gm826	0.477905	0.00362915	0.95218	8.69446	2.44846	0.0487338	0.481205	-3.96433
A_55_P2020361	Lzts3	0.496677	0.00371562	0.989638	11.6582	2.44819	0.0487525	0.481205	-3.96445
A_55_P1991920	Dhx32	0.271582	0.00199687	0.541168	9.6918	2.44787	0.0487738	0.481205	-3.9646
A_66_P128702	Nup43	0.275398	0.00202484	0.54877	9.9771	2.44787	0.0487739	0.481205	-3.9646
A_52_P412452	Cntn6	0.317703	0.00233546	0.633071	8.40493	2.44787	0.0487741	0.481205	-3.9646
A_55_P2097808	P4ha1	-0.232404	-0.463103	-0.00170411	8.62545	-2.44782	0.0487772	0.481205	-3.96462
A_55_P2381538	NA	0.2356	0.00172195	0.469478	9.49236	2.44776	0.0487811	0.481205	-3.96465
A_52_P6828	Xk	0.602425	0.00432759	1.20052	10.313	2.44745	0.0488019	0.481205	-3.96479
A_55_P2042146	Fech	0.276022	0.00196998	0.550073	15.6798	2.44734	0.0488096	0.481205	-3.96484
A_55_P2105808	Wdr62	0.619774	0.00426849	1.23528	13.6227	2.44672	0.048851	0.481205	-3.96511
A_52_P5549	Fam133b	0.248465	0.00162028	0.49531	9.96523	2.44582	0.0489118	0.481205	-3.96552
A_55_P2061991	Pnldc1	0.588756	0.00379994	1.17371	10.5876	2.44566	0.0489229	0.481205	-3.9656
A_52_P131836	Bysl	0.379974	0.00236869	0.757579	11.6452	2.44511	0.0489595	0.481205	-3.96584
A_55_P2002122	Rgs12	0.262962	0.00159417	0.52433	11.6982	2.44469	0.048988	0.481205	-3.96603
A_55_P1993512	NA	0.46644	0.00274152	0.930139	10.4933	2.44424	0.0490187	0.481205	-3.96624
A_51_P161929	Tspo2	0.374753	0.00218289	0.747323	14.7098	2.44411	0.0490275	0.481205	-3.9663
A_55_P1986556	Minpp1	0.391829	0.00220285	0.781455	11.36	2.44361	0.0490612	0.481205	-3.96652
A_52_P276525	Ankrd9	0.452423	0.00246649	0.90238	10.6597	2.44319	0.0490895	0.481205	-3.96671
A_52_P372165	Rpsa	0.271308	0.00147176	0.541145	8.7053	2.44312	0.049094	0.481205	-3.96674
A_55_P1963900	Mib2	-0.444735	-0.88708	-0.00238988	10.2467	-2.443	0.0491025	0.481205	-3.9668
A_55_P1986103	Suco	0.227582	0.00116903	0.453995	8.46597	2.44242	0.0491419	0.481205	-3.96706
A_55_P1999102	Pi16	-0.315499	-0.62941	-0.001588	10.0057	-2.44216	0.0491591	0.481205	-3.96717
A_51_P256682	Kpna1	0.39625	0.00198771	0.790512	9.88787	2.44212	0.049162	0.481205	-3.96719
A_51_P436878	Sertad1	-0.340623	-0.679649	-0.00159806	10.8749	-2.44132	0.049216	0.481205	-3.96755
A_52_P551011	Smim1	0.463459	0.00214929	0.924769	12.9331	2.44119	0.049225	0.481205	-3.96761
A_55_P2104597	Kctd9	0.287999	0.00132417	0.574674	12.1888	2.44109	0.0492316	0.481205	-3.96766
A_55_P1983450	S100a4	-0.357246	-0.712852	-0.00164021	8.78645	-2.44108	0.0492327	0.481205	-3.96766
A_55_P2183692	Rgs19	-0.202994	-0.405098	-0.00088952	9.14979	-2.44057	0.0492676	0.481205	-3.9679
A_52_P363216	Gcnt2	-0.379697	-0.757737	-0.00165656	8.97928	-2.44052	0.0492708	0.481205	-3.96792
A_55_P1992762	Kdelr1	-0.21215	-0.423414	-0.000884963	9.72658	-2.44005	0.0493027	0.481205	-3.96813
A_55_P2140843	NA	0.429524	0.0017733	0.857274	9.65074	2.43994	0.0493098	0.481205	-3.96818
A_55_P2136209	Ublcp1	0.208876	0.000803027	0.416949	9.77834	2.43925	0.0493571	0.481205	-3.96849
A_55_P2147402	NA	0.183494	0.000702815	0.366285	8.21991	2.43921	0.0493595	0.481205	-3.96851
A_51_P260548	Glg1	-0.202792	-0.404848	-0.000736594	12.0807	-2.43873	0.0493925	0.481205	-3.96873
A_51_P245789	Pcolce2	-0.21947	-0.438167	-0.000771844	10.0269	-2.43845	0.0494118	0.481205	-3.96885
A_55_P2151461	NA	0.211502	0.000736509	0.422267	12.9955	2.43836	0.0494176	0.481205	-3.96889
A_55_P2249055	NA	0.270348	0.000837772	0.539858	9.97603	2.43742	0.0494815	0.481457	-3.96932
A_51_P309589	2700099C18Rik	0.251952	0.000639739	0.503265	8.80275	2.43606	0.049575	0.481457	-3.96994
A_55_P2052170	NA	0.174329	0.000437998	0.34822	12.3202	2.43599	0.0495795	0.481457	-3.96997
A_51_P509971	Plekho1	-0.3984	-0.795851	-0.000949406	11.0816	-2.43568	0.0496011	0.481457	-3.97011
A_52_P117420	Tacc1	0.235408	0.000507939	0.470308	10.3017	2.43513	0.0496387	0.481457	-3.97036
A_55_P1963489	NA	0.348973	0.000725534	0.69722	9.59361	2.43493	0.0496519	0.481457	-3.97044
A_55_P2057380	NA	0.364352	0.000679652	0.728025	8.6944	2.43441	0.0496876	0.481457	-3.97068
A_55_P2053838	Tnfaip3	-0.254377	-0.50828	-0.000473237	9.14635	-2.4344	0.0496885	0.481457	-3.97069
A_51_P125368	Hars	0.333613	0.000612827	0.666613	10.7138	2.43434	0.0496924	0.481457	-3.97071
A_55_P2006467	Serf2	-0.294303	-0.588067	-0.000540282	14.7091	-2.43434	0.0496926	0.481457	-3.97071
A_55_P2059025	U2af1	0.186609	0.000285044	0.372933	13.5232	2.43359	0.0497441	0.481713	-3.97105
A_55_P1997766	Acp5	0.313798	0.000398804	0.627197	15.2226	2.43296	0.0497871	0.481713	-3.97134
A_55_P2040628	Gid8	0.199529	0.000201997	0.398855	13.0767	2.43233	0.0498304	0.481713	-3.97162
A_55_P2040367	Bola3	0.372818	0.000358604	0.745277	12.5353	2.43221	0.0498388	0.481713	-3.97168
[truncated: 17,330 more rows]
