# Supplementary material for: Prenatal arsenic exposure and gene expression in fetal liver, heart, lung, and placenta
Source: Toxicology. Author manuscript; Available in PMC 2026 Apr 20. (PMC13094789; doi:10.1016/j.tox.2026.154420)
Supplement: MMC6 [file NIHMS2151723-supplement-MMC6.xlsx]

## Sheet: mmc6
	ID	logFC	CI.L	CI.R	AveExpr	t	P.Value	adj.P.Val	B
A_55_P2008619	Lancl2	1.97665	1.53831	2.41499	11.3727	13.2987	0.000418605	0.709265	-4.29078
A_55_P2279807	NA	-0.587648	-0.802231	-0.373064	9.58513	-6.85917	0.000694267	0.709265	-3.81536
A_55_P1997141	Mybl2	0.62908	0.372753	0.885406	10.3063	6.14699	0.00119176	0.709265	-3.84263
A_66_P127175	Ankrd16	-0.523271	-0.749144	-0.297399	10.9376	-5.80248	0.00157577	0.709265	-3.85878
A_55_P1962707	NA	0.589395	0.329766	0.849024	11.7553	5.68596	0.00173688	0.709265	-3.86477
A_51_P296036	Nrbp2	-0.556526	-0.819986	-0.293066	9.86065	-5.2908	0.00244412	0.709265	-3.88737
A_51_P187901	Nop56	0.617573	0.319492	0.915655	9.8963	5.18924	0.0026764	0.709265	-3.89381
A_55_P2016712	Msl1	1.24214	0.751442	1.73283	11.9896	7.46535	0.00293994	0.709265	-4.30806
A_51_P438805	Txnip	-0.646865	-0.966943	-0.326786	12.388	-5.06183	0.00300466	0.709265	-3.9023
A_55_P2135035	NA	0.538749	0.27144	0.806058	8.58187	5.04805	0.00304287	0.709265	-3.90324
A_52_P56397	Aunip	0.892496	0.44883	1.33616	8.87886	5.03849	0.0030697	0.709265	-3.9039
A_52_P76034	Rcc2	0.544082	0.269318	0.818846	11.9285	4.95969	0.00330155	0.709265	-3.90945
A_55_P1958464	NA	0.630606	0.311168	0.950044	10.8494	4.9445	0.00334854	0.709265	-3.91054
A_55_P2112997	Ddx18	0.475167	0.233987	0.716346	10.822	4.93464	0.00337943	0.709265	-3.91125
A_51_P518621	H3c1	0.686342	0.333354	1.03933	8.43555	4.87002	0.00359027	0.709265	-3.91599
A_66_P115053	Anp32b	0.582126	0.281594	0.882658	13.268	4.8515	0.00365346	0.709265	-3.91737
A_52_P157880	Gm1947	0.638773	0.307754	0.969792	9.22066	4.8333	0.00371679	0.709265	-3.91875
A_55_P2002376	Srm	0.629118	0.296463	0.961772	10.4345	4.73685	0.00407428	0.709265	-3.9262
A_55_P2143041	Phgdh	0.730928	0.342967	1.11889	10.6052	4.71885	0.00414524	0.709265	-3.92762
A_55_P2054300	Alg8	0.837015	0.387076	1.28695	9.51078	4.6594	0.00439002	0.709265	-3.93242
A_55_P1956847	Nolc1	0.54029	0.248098	0.832482	11.1294	4.63137	0.00451113	0.709265	-3.93472
A_55_P2093770	NA	-0.630266	-0.972518	-0.288014	10.5441	-4.61241	0.00459522	0.709265	-3.9363
A_51_P300709	Srm	0.705256	0.320369	1.09014	10.8446	4.58948	0.00469934	0.709265	-3.93822
A_51_P170758	Grwd1	0.510104	0.226311	0.793897	9.60723	4.50203	0.00512197	0.709265	-3.94573
A_55_P1964174	Nme1	0.398268	0.172218	0.624318	10.7138	4.41287	0.00559816	0.709265	-3.95371
A_55_P1972263	Nop56	0.998157	0.424331	1.57198	11.49	4.35682	0.00592341	0.709265	-3.95889
A_51_P215077	Mgst3	-0.594974	-0.943262	-0.246687	10.3556	-4.27869	0.00641332	0.709265	-3.96633
A_55_P2046411	NA	0.565353	0.234139	0.896566	12.2957	4.27525	0.00643595	0.709265	-3.96667
A_52_P372032	Ddx21	0.471885	0.187433	0.756336	9.42135	4.15507	0.00728587	0.709265	-3.97867
A_55_P2108773	Tedc1	0.781341	0.30869	1.25399	9.34967	4.14047	0.0073975	0.709265	-3.98017
A_55_P1980020	Rsl1d1	0.511613	0.202112	0.821114	12.7532	4.14029	0.00739895	0.709265	-3.98019
A_51_P466162	C1qbp	0.694098	0.272423	1.11577	12.6579	4.12281	0.00753528	0.709265	-3.982
A_51_P241769	Rhd	0.593708	0.230673	0.956743	8.60442	4.09614	0.0077488	0.709265	-3.9848
A_55_P2133187	NA	0.412088	0.157788	0.666388	8.60327	4.05877	0.00805964	0.709265	-3.98877
A_51_P172752	Gpatch4	0.484742	0.184142	0.785342	11.0177	4.03898	0.00822999	0.709265	-3.99091
A_51_P106059	Traf4	1.03886	0.393463	1.68426	11.4881	4.03163	0.00829429	0.709265	-4.02425
A_55_P2067960	Cplx2	-0.393873	-0.63893	-0.148816	14.6206	-4.02569	0.00834667	0.709265	-3.99235
A_55_P2121521	H3c11	0.792017	0.298104	1.28593	8.541	4.01638	0.00842955	0.709265	-3.99337
A_55_P2002702	Ddx18	0.463229	0.174235	0.752223	10.3355	4.01474	0.00844424	0.709265	-3.99355
A_55_P1974317	Surf6	0.354712	0.133367	0.576056	9.41094	4.01381	0.00845255	0.709265	-3.99365
A_55_P1964658	NA	0.68142	0.255403	1.10744	12.2565	4.00625	0.00852069	0.709265	-3.99448
A_55_P2130535	Dnmt3b	0.425897	0.158544	0.693249	10.092	3.98997	0.00866965	0.709265	-3.99627
A_55_P2105512	Nop56	0.969939	0.358597	1.58128	12.0792	3.97384	0.0088202	0.709265	-3.99807
A_51_P159402	Gcat	0.341942	0.126262	0.557622	10.3678	3.97094	0.00884754	0.709265	-3.99839
A_52_P279152	Vamp8	-0.480701	-0.784558	-0.176844	12.4745	-3.96238	0.0089289	0.709265	-3.99935
A_55_P2158697	H4c9	0.475389	0.172533	0.778245	9.40823	3.93154	0.00922909	0.709265	-4.00283
A_55_P1958160	Sgce	-0.524698	-0.859055	-0.190342	10.8929	-3.93052	0.00923917	0.709265	-4.00295
A_55_P2056342	Mgst3	-0.717292	-1.17545	-0.259136	11.1942	-3.92132	0.00933106	0.709265	-4.004
A_55_P2076001	Rbm12	0.622087	0.219524	1.02465	10.8839	3.87051	0.00985749	0.709265	-4.00987
A_52_P131836	Bysl	0.381211	0.133663	0.628759	10.4118	3.85707	0.0100023	0.709265	-4.01145
A_55_P2027327	Usp1	0.493409	0.172875	0.813942	11.2652	3.85553	0.010019	0.709265	-4.01163
A_52_P569549	Lig4	0.556905	0.190925	0.922884	9.34704	3.81131	0.0105135	0.709265	-4.01689
A_52_P278354	Bmp7	0.732028	0.250324	1.21373	9.13581	3.80626	0.0105718	0.709265	-4.0175
A_55_P2102454	NA	0.419028	0.142408	0.695648	10.5079	3.7941	0.0107134	0.709265	-4.01897
A_55_P2185273	Umps	0.396686	0.133643	0.659729	11.5473	3.77721	0.0109138	0.709265	-4.02103
A_51_P133562	Serpina6	0.524064	0.172262	0.875866	8.09223	3.73109	0.0114827	0.709265	-4.02672
A_66_P108019	Heatr1	0.357303	0.116675	0.597932	11.2953	3.71912	0.0116358	0.709265	-4.02822
A_51_P314111	Psip1	0.358318	0.116734	0.599901	10.7988	3.71493	0.0116899	0.709265	-4.02875
A_52_P108346	Myc	0.800524	0.259594	1.34145	9.30682	3.70667	0.0117975	0.709265	-4.02979
A_51_P134007	Ncl	0.880538	0.284972	1.4761	13.1013	3.70312	0.011844	0.709265	-4.03023
A_55_P1958245	Tcof1	0.455725	0.142645	0.768805	10.273	3.64584	0.0126246	0.709265	-4.03757
A_51_P496751	Nop58	0.751334	0.235167	1.2675	12.0749	3.6458	0.0126251	0.709265	-4.03758
A_55_P2069083	Galnt12	0.7305	0.2273	1.2337	9.66772	3.63605	0.0127637	0.709265	-4.03885
A_51_P154684	Alyref	1.48416	0.667214	2.30111	12.4582	6.53727	0.0127842	0.709265	-4.41174
A_55_P1997791	Fbl	0.74996	0.232153	1.26777	12.0813	3.62761	0.0128851	0.709265	-4.03995
A_51_P185906	Abi3	0.98308	0.303335	1.66282	9.22479	3.62237	0.012961	0.709265	-4.04064
A_51_P162176	Trappc3	0.620383	0.190977	1.04979	10.2149	3.61861	0.0130159	0.709265	-4.04113
A_65_P05358	NA	0.379325	0.116081	0.64257	12.2543	3.60913	0.0131552	0.709265	-4.04238
A_51_P393426	Pros1	-0.673265	-1.14103	-0.205498	10.6893	-3.60501	0.0132163	0.709265	-4.04292
A_52_P579640	Rrs1	0.572207	0.173665	0.97075	10.032	3.59608	0.0133499	0.709265	-4.04411
A_51_P113784	Prpf19	0.503167	0.152568	0.853766	9.0057	3.59461	0.0133721	0.709265	-4.0443
A_55_P1985001	NA	-0.598308	-1.01597	-0.180642	9.33104	-3.58795	0.0134728	0.709265	-4.04519
A_55_P2186929	NA	0.597415	0.179442	1.01539	10.6245	3.57996	0.0135948	0.709265	-4.04626
A_55_P2069554	Brix1	0.365381	0.108593	0.622168	11.7431	3.56387	0.0138443	0.709265	-4.04842
A_55_P2131766	Rsrp1	-0.715313	-1.21814	-0.212483	13.7223	-3.56308	0.0138567	0.709265	-4.04853
A_55_P2038303	NA	0.55539	0.164638	0.946142	9.70574	3.55998	0.0139054	0.709265	-4.04894
A_55_P2124701	NA	0.361099	0.105687	0.616512	12.7005	3.54107	0.0142067	0.709265	-4.05151
A_55_P2004016	Crispld2	-0.94914	-1.62275	-0.275527	10.6827	-3.52915	0.0144004	0.709265	-4.05314
A_55_P2098683	St7l	-0.333072	-0.569709	-0.0964343	10.5556	-3.52537	0.0144624	0.709265	-4.05366
A_55_P2148243	Wdr12	0.446387	0.129012	0.763762	10.2215	3.52281	0.0145046	0.709265	-4.05401
A_55_P2064321	Lama5	-0.561736	-0.961332	-0.16214	14.167	-3.52096	0.0145351	0.709265	-4.05426
A_51_P237383	Rnase4	-0.586639	-1.00448	-0.168802	9.34578	-3.51653	0.0146087	0.709265	-4.05487
A_55_P2056325	Anxa3	-0.629667	-1.07856	-0.180772	10.1238	-3.51331	0.0146624	0.709265	-4.05532
A_51_P189269	Mbnl2	-0.30424	-0.522129	-0.0863503	9.72804	-3.49728	0.014933	0.709265	-4.05754
A_52_P167278	Mthfd1l	0.717907	0.202803	1.23301	10.0996	3.49079	0.0150441	0.709265	-4.05844
A_52_P106739	Ddx46	0.358896	0.0994733	0.618319	10.5625	3.46506	0.0154938	0.709265	-4.06205
A_55_P2007500	Tmem151b	1.01457	0.280279	1.74886	8.41279	3.4607	0.0155716	0.709265	-4.06267
A_51_P455997	Meg3	-1.08951	-1.87905	-0.299969	11.8648	-3.45627	0.015651	0.709265	-4.06329
A_55_P1957613	Ak2	0.300222	0.0824362	0.518007	13.5011	3.45274	0.0157146	0.709265	-4.06379
A_55_P2118362	Tmem121	0.974789	0.266351	1.68323	8.724	3.44635	0.0158304	0.709265	-4.0647
A_51_P248044	Lamb2	-0.403835	-0.69784	-0.10983	11.2072	-3.44033	0.0159405	0.709265	-4.06556
A_52_P681705	Zfp955b	0.739378	0.1986	1.28016	9.84922	3.42451	0.0162337	0.709265	-4.06783
A_55_P2140151	Flcn	-0.492604	-0.853176	-0.132032	10.9411	-3.42181	0.0162842	0.709265	-4.06822
A_51_P462448	Gpx4	-0.4855	-0.843027	-0.127973	14.6357	-3.40119	0.0166769	0.709265	-4.0712
A_55_P2027392	Gpr146	-0.605026	-1.05092	-0.159135	10.1197	-3.39856	0.0167276	0.709265	-4.07158
A_55_P2118784	Rcor2	0.587318	0.154074	1.02056	10.0077	3.3954	0.016789	0.709265	-4.07204
A_55_P2433438	Tcf12	0.304174	0.0787823	0.529565	9.18466	3.38014	0.0170886	0.709265	-4.07427
A_55_P2055199	Airn	-0.385311	-0.671402	-0.0992194	10.227	-3.37331	0.0172246	0.709265	-4.07528
A_51_P133612	Cdt1	1.02078	0.262397	1.77916	12.1223	3.37128	0.0172654	0.709265	-4.07558
A_52_P18807	Eif3c	0.297537	0.0762351	0.518838	13.6688	3.36749	0.0173415	0.709265	-4.07613
A_51_P398878	Uck2	0.69508	0.177629	1.21253	11.4976	3.36446	0.0174026	0.709265	-4.07658
A_55_P2168628	Sac3d1	0.340402	0.0866374	0.594167	11.7068	3.35978	0.0174976	0.709265	-4.07727
A_55_P1957459	Lilrb4a	-0.307492	-0.536887	-0.0780967	8.95433	-3.35737	0.0175467	0.709265	-4.07763
A_55_P1971159	NA	0.624807	0.157161	1.09245	9.70629	3.34641	0.0177722	0.709265	-4.07926
A_66_P100565	Ccdc107	-0.47354	-0.828254	-0.118827	12.9135	-3.34372	0.0178281	0.709265	-4.07966
A_66_P125212	Mapk1ip1l	0.328647	0.0817594	0.575534	11.7248	3.33412	0.0180289	0.709265	-4.0811
A_55_P1989452	Nenf	-0.328432	-0.575169	-0.0816954	13.5369	-3.33397	0.018032	0.709265	-4.08112
A_55_P1953169	Saa3	-0.726578	-1.27303	-0.18013	8.44724	-3.3303	0.0181095	0.709265	-4.08167
A_55_P2152926	Mybbp1a	0.356037	0.0880243	0.624049	12.483	3.32729	0.0181733	0.709265	-4.08212
A_55_P2006525	Adamtsl4	-0.484101	-0.84856	-0.119642	8.99106	-3.32688	0.0181819	0.709265	-4.08218
A_52_P399934	Dusp2	0.957402	0.234843	1.67996	10.1843	3.31872	0.0183562	0.709265	-4.08341
A_51_P313761	Shmt2	0.522758	0.12752	0.917995	10.599	3.31278	0.0184843	0.709265	-4.08431
A_55_P1984113	Nup62	0.304727	0.0742844	0.535171	13.1886	3.31206	0.0184999	0.709265	-4.08442
A_51_P163261	Gm6985	0.439761	0.106863	0.772659	9.6617	3.30868	0.0185732	0.709265	-4.08493
A_66_P131979	Cdc6	0.732623	0.176898	1.28835	8.5916	3.30195	0.0187203	0.709265	-4.08595
A_55_P2054342	2810408I11Rik	0.532065	0.127928	0.936202	8.87177	3.29751	0.0188182	0.709265	-4.08663
A_52_P295313	Wdr46	0.287689	0.0689211	0.506457	11.1672	3.29374	0.0189015	0.709265	-4.0872
A_51_P245796	Ddit4	-0.932114	-1.64167	-0.222562	12.6285	-3.2903	0.0189781	0.709265	-4.08773
A_55_P1963309	G3bp1	0.791858	0.188816	1.3949	12.6254	3.28889	0.0190095	0.709265	-4.08795
A_55_P1998066	Tmem121	0.959079	0.227763	1.69039	8.73501	3.28473	0.0191027	0.709265	-4.08858
A_52_P249424	Vegfa	-0.73336	-1.29293	-0.173792	10.1665	-3.28258	0.0191511	0.709265	-4.08891
A_51_P430973	Paqr7	-0.446892	-0.788753	-0.105031	9.18174	-3.27419	0.019341	0.709265	-4.0902
A_51_P492765	Wdr75	0.371064	0.0866762	0.655452	10.6949	3.26805	0.0194814	0.709265	-4.09115
A_55_P1969396	NA	0.474389	0.110721	0.838058	10.9872	3.26723	0.0195001	0.709265	-4.09128
A_51_P325485	Utp3	0.368976	0.0858791	0.652073	12.1004	3.26447	0.0195635	0.709265	-4.0917
A_55_P2130610	Smc3	0.398162	0.0915359	0.704788	12.2646	3.25238	0.0198446	0.709265	-4.09358
A_51_P435333	Dctn2	-0.4479	-0.792913	-0.102887	11.0473	-3.25159	0.0198631	0.709265	-4.0937
A_55_P2032659	Tox	0.624285	0.143041	1.10553	8.40746	3.24914	0.0199206	0.709265	-4.09408
A_52_P639774	Gart	0.594435	0.134845	1.05403	8.9754	3.23954	0.0201477	0.709265	-4.09558
A_55_P2111950	Dnajc7	0.993487	0.221198	1.76578	12.2169	3.22205	0.0205691	0.709265	-4.09833
A_55_P2076871	Lef1	1.78258	0.395628	3.16953	9.91554	3.21913	0.0206407	0.709265	-4.09879
A_51_P437144	Dynll2	0.357047	0.078949	0.635145	11.8565	3.21572	0.0207242	0.709265	-4.09933
A_51_P344008	Slc25a20	0.312763	0.0689895	0.556536	8.44641	3.21351	0.0207786	0.709265	-4.09968
A_55_P2058628	Hnrnpa3	1.45094	0.311145	2.59074	10.4547	3.1884	0.0214079	0.709265	-4.10368
A_55_P2008538	Chmp4b	-1.96578	-3.51161	-0.419964	12.9109	-3.18513	0.0214914	0.709265	-4.1042
A_55_P2186005	Sphk1	-0.558105	-0.997143	-0.119067	9.02658	-3.18394	0.0215219	0.709265	-4.10439
A_55_P2012498	Cdca7	1.53541	0.326195	2.74462	11.6115	3.18032	0.0216148	0.709265	-4.10497
A_51_P500344	Mat2a	0.4302	0.0905398	0.76986	13.4731	3.17231	0.0218222	0.709265	-4.10626
A_55_P2059686	Rcc1	0.846138	0.177691	1.51459	11.2526	3.17047	0.0218701	0.709265	-4.10656
A_51_P340402	Eefsec	0.401163	0.0841082	0.718218	9.49685	3.16911	0.0219058	0.709265	-4.10678
A_55_P1975322	NA	0.485158	0.101681	0.868636	10.5927	3.16879	0.021914	0.709265	-4.10683
A_51_P324228	Satb1	1.79998	0.3753	3.22467	9.50514	3.16446	0.0220275	0.709265	-4.10753
A_51_P231738	Dnajc4	-0.296615	-0.53156	-0.0616695	10.6509	-3.16211	0.0220897	0.709265	-4.10791
A_55_P2129319	Mre11a	0.463733	0.0956653	0.831801	9.85513	3.15566	0.0222603	0.709265	-4.10896
A_55_P1994275	Gar1	0.898501	0.185344	1.61166	12.3692	3.15561	0.0222616	0.709265	-4.10897
A_55_P1978316	Adamts14	-0.375493	-0.674656	-0.0763294	10.1688	-3.14372	0.0225807	0.709265	-4.11091
A_55_P2084122	Dus4l	0.384409	0.0775328	0.691286	8.82764	3.13748	0.0227501	0.709265	-4.11193
A_55_P2236382	D8Ertd158e	-0.438975	-0.79185	-0.0860992	10.0758	-3.11579	0.0233497	0.709265	-4.1155
A_55_P2038273	NA	0.879447	0.172085	1.58681	9.68622	3.114	0.0234	0.709265	-4.11579
A_52_P515769	Pcdh12	-0.41954	-0.757185	-0.0818942	12.0811	-3.11216	0.0234517	0.709265	-4.1161
A_51_P214269	Epha1	1.09149	0.212725	1.97026	9.84389	3.11098	0.0234851	0.709265	-4.1163
A_66_P102163	NA	1.26755	0.246907	2.2882	9.67364	3.11058	0.0234964	0.709265	-4.11636
A_55_P2095488	Syncrip	0.377745	0.0734114	0.682078	9.58559	3.10885	0.0235454	0.709265	-4.11665
A_55_P1993365	NA	1.19142	0.230739	2.15209	9.39619	3.10625	0.0236191	0.709265	-4.11708
A_51_P514961	Tiparp	-0.281724	-0.508933	-0.0545154	10.512	-3.10563	0.0236368	0.709265	-4.11718
A_55_P2075359	Eif4a3l1	0.402492	0.0778443	0.72714	12.3016	3.10524	0.0236478	0.709265	-4.11725
A_55_P1996223	Sf3b4	0.290144	0.0559633	0.524325	11.7751	3.10322	0.0237053	0.709265	-4.11758
A_52_P595954	Nelfa	0.420573	0.0805229	0.760624	10.0651	3.09777	0.0238615	0.709265	-4.11849
A_55_P1966573	Gemin4	0.626021	0.119536	1.13251	10.3602	3.0958	0.0239182	0.709265	-4.11882
A_55_P2005190	Herc4	-0.310617	-0.562262	-0.0589721	10.9417	-3.09163	0.0240385	0.709265	-4.11952
A_51_P421846	Ech1	-0.429603	-0.77884	-0.0803652	11.2074	-3.08103	0.0243476	0.709265	-4.12129
A_55_P1969845	Lrpprc	0.370058	0.0688584	0.671258	11.7034	3.07727	0.0244585	0.709265	-4.12193
A_55_P1985670	Exosc3	0.333287	0.0612518	0.605322	9.66967	3.06862	0.0247153	0.709265	-4.12339
A_51_P169920	Noc2l	0.376248	0.0686929	0.683804	10.5397	3.06409	0.0248511	0.709265	-4.12415
A_52_P302345	Cyp4v3	-0.543174	-0.987404	-0.0989435	8.77473	-3.06253	0.0248979	0.709265	-4.12442
A_52_P184149	Mthfd2	0.337009	0.0607452	0.613272	8.76721	3.0554	0.0251138	0.709265	-4.12563
A_55_P1989321	Sat1	-0.717331	-1.30581	-0.128856	11.3213	-3.05311	0.0251836	0.709265	-4.12602
A_55_P1952379	Fkbp5	1.05853	0.187901	1.92916	11.1074	3.04523	0.025425	0.709265	-4.12736
A_51_P501248	Sphk1	-0.771911	-1.40757	-0.136248	11.6848	-3.04152	0.0255398	0.709265	-4.12799
A_55_P2179020	Mrpl15	0.329279	0.0578584	0.600699	10.0609	3.03859	0.0256307	0.709265	-4.1285
A_66_P117659	Nfatc3	0.29956	0.0525499	0.546571	9.4508	3.03752	0.0256639	0.709265	-4.12868
A_51_P175232	Fbxl4	-0.37269	-0.680188	-0.0651923	9.29684	-3.03568	0.0257213	0.709265	-4.12899
A_51_P483329	Sdad1	0.373085	0.0649616	0.681208	10.7966	3.03273	0.0258136	0.709265	-4.1295
A_51_P122238	Uchl5	0.625164	0.108635	1.14169	11.1682	3.03144	0.0258539	0.709265	-4.17286
A_51_P326191	Serpina3g	0.739061	0.128315	1.34981	8.64091	3.03089	0.0258713	0.709265	-4.12982
A_55_P2032912	NA	-0.405307	-0.740249	-0.0703641	13.8904	-3.03085	0.0258727	0.709265	-4.12982
A_52_P432580	NA	-0.367095	-0.670493	-0.0636961	12.2961	-3.0305	0.0258834	0.709265	-4.12988
A_52_P574190	Psmd12	0.295377	0.0510038	0.539751	12.9837	3.02742	0.0259804	0.709265	-4.13041
A_55_P2029592	Dus2	0.275413	0.0474759	0.50335	9.31135	3.02635	0.0260142	0.709265	-4.1306
A_55_P1995512	Tmem139	-0.487983	-0.892283	-0.0836837	10.5604	-3.0231	0.0261174	0.709265	-4.13116
A_51_P362903	Mrps22	0.310832	0.0530379	0.568626	10.8034	3.01997	0.0262168	0.709265	-4.1317
A_66_P118124	Fxyd3	-0.392858	-0.718769	-0.0669469	10.3781	-3.01916	0.0262425	0.709265	-4.13184
A_55_P2084696	H2ac1	0.416057	0.0706671	0.761446	8.48696	3.01713	0.0263077	0.709265	-4.13219
A_52_P625431	Hnrnpa0	0.280724	0.0472679	0.51418	8.73653	3.01179	0.0264791	0.709265	-4.13311
A_55_P2145136	NA	0.441414	0.074121	0.808706	8.23474	3.01012	0.0265329	0.709265	-4.1334
A_55_P2053923	Rab17	-0.350521	-0.642263	-0.0587787	8.37942	-3.0093	0.0265596	0.709265	-4.13355
A_55_P2064038	NA	0.894288	0.149506	1.63907	8.94906	3.00745	0.0266194	0.709265	-4.13387
A_55_P2020128	Dhrs3	-0.459085	-0.841631	-0.0765391	13.2503	-3.0058	0.026673	0.709265	-4.13415
A_55_P2060567	Ddx39	0.643669	0.10669	1.18065	12.3838	3.00231	0.0267866	0.709265	-4.13476
A_55_P2033680	NA	0.346481	0.0573203	0.635643	9.31432	3.00117	0.0268238	0.709265	-4.13496
A_51_P126198	Dapk2	-0.693626	-1.27427	-0.112982	10.5379	-2.99203	0.0271244	0.709265	-4.13655
A_51_P171772	Bcl11b	1.03724	0.168841	1.90564	8.35035	2.99165	0.0271372	0.709265	-4.13662
A_55_P2029417	2610318N02Rik	0.971545	0.153534	1.78956	9.03141	2.97478	0.0277021	0.709265	-4.13958
A_51_P214796	Suz12	0.274892	0.0432908	0.506493	10.5759	2.97284	0.0277678	0.709265	-4.13992
A_51_P396708	Med21	-0.248847	-0.458537	-0.0391569	10.6397	-2.97238	0.0277833	0.709265	-4.14
A_51_P408946	Ccne1	1.01599	0.156219	1.87576	10.7045	2.95976	0.0282159	0.709265	-4.14224
A_55_P1972018	H4c3	1.1922	0.181248	2.20314	10.5061	2.95372	0.0284256	0.709265	-4.14331
A_55_P2066727	Serpinb6a	-0.547901	-1.01261	-0.0831902	13.3895	-2.95304	0.0284492	0.709265	-4.14343
A_66_P120567	Anxa1	-0.340526	-0.629587	-0.0514656	11.8489	-2.95061	0.0285341	0.709265	-4.14386
A_55_P2173982	Rrm2	0.462891	0.0699194	0.855862	12.3914	2.95031	0.0285446	0.709265	-4.14391
A_51_P504442	Sf3a1	0.287967	0.0434009	0.532533	11.0732	2.94915	0.0285853	0.709265	-4.14412
A_51_P396917	Zfyve21	-0.480111	-0.887888	-0.0723344	11.1124	-2.94897	0.0285918	0.709265	-4.14415
A_51_P513449	Pogz	0.362875	0.054622	0.671128	9.90817	2.94849	0.0286084	0.709265	-4.14424
A_65_P08521	Ssrp1	0.635153	0.0953416	1.17496	9.77244	2.94704	0.0286593	0.709265	-4.1445
A_55_P2086475	NA	0.647045	0.0958318	1.19826	12.0631	2.94012	0.0289038	0.709265	-4.14573
A_51_P375187	Rpf2	0.722505	0.106828	1.33818	10.9124	2.93926	0.0289343	0.709265	-4.14589
A_51_P349662	Taf5l	0.275582	0.0407385	0.510425	10.5968	2.93916	0.0289381	0.709265	-4.14591
A_55_P1957474	Pus7	0.401064	0.0591305	0.742997	9.90531	2.9378	0.0289863	0.709265	-4.14615
A_52_P644674	Trappc6b	-0.272409	-0.504684	-0.040134	11.0828	-2.93744	0.0289991	0.709265	-4.14621
A_55_P2090924	Tbc1d8b	0.318875	0.0469751	0.590774	8.56146	2.93739	0.0290009	0.709265	-4.14622
A_66_P115323	Utp4	0.295476	0.0434788	0.547474	10.2464	2.93682	0.0290214	0.709265	-4.14633
A_51_P236197	Polr1a	0.393865	0.0578209	0.729908	10.3469	2.93563	0.0290636	0.709265	-4.14654
A_51_P508191	Vps26c	-0.420738	-0.779884	-0.061593	11.5358	-2.93422	0.0291142	0.709265	-4.14679
A_52_P589169	Aopep	-0.387554	-0.718752	-0.0563565	10.263	-2.93086	0.0292345	0.709265	-4.14739
A_55_P2122633	Airn	-0.56073	-1.04004	-0.0814216	11.4713	-2.93014	0.0292603	0.709265	-4.14752
A_55_P1957618	Ak2	0.397065	0.0574016	0.736728	9.76614	2.92795	0.0293395	0.709265	-4.14792
A_55_P2075048	Atic	0.344943	0.04983	0.640055	10.0331	2.92758	0.0293525	0.709265	-4.14798
A_51_P371882	Ccdc71	0.504905	0.0726839	0.937126	11.8916	2.92586	0.0294147	0.709265	-4.14829
A_55_P2006975	NA	0.678573	0.0973183	1.25983	9.79607	2.92402	0.0294815	0.709265	-4.14862
A_55_P2073789	NA	-0.581055	-1.07891	-0.083199	9.62005	-2.92324	0.02951	0.709265	-4.14877
A_52_P164136	Arrdc3	-0.541461	-1.00548	-0.0774403	9.8879	-2.92267	0.0295304	0.709265	-4.14887
A_65_P20249	Prkcb	0.958951	0.136786	1.78112	8.46625	2.92138	0.0295776	0.709265	-4.1491
A_51_P420400	Lef1	1.29024	0.183858	2.39663	8.92901	2.92089	0.0295952	0.709265	-4.14919
A_51_P342871	S100a10	-0.41223	-0.765795	-0.058665	13.0808	-2.92025	0.0296185	0.709265	-4.1493
A_55_P1962811	Anp32b	0.437796	0.0621194	0.813473	13.962	2.91882	0.0296706	0.709265	-4.14956
A_55_P1989698	Mmp11	-0.353118	-0.656401	-0.0498342	11.1521	-2.91623	0.0297657	0.709265	-4.15003
A_55_P2014640	Knop1	0.453151	0.0636852	0.842617	11.3728	2.91423	0.0298389	0.709265	-4.15039
A_51_P369636	Hat1	0.489796	0.0686415	0.91095	10.1184	2.91289	0.0298882	0.709265	-4.15063
A_55_P2181444	NA	-0.268145	-0.498838	-0.0374521	12.7796	-2.91129	0.0299472	0.709265	-4.15092
A_51_P405565	Msh6	0.962648	0.133862	1.79143	12.0404	2.90921	0.0300239	0.709265	-4.1513
A_55_P2041397	Ezh2	0.813463	0.111163	1.51576	10.4198	2.90112	0.0303251	0.709265	-4.15277
A_51_P363719	Stx7	-0.338723	-0.631261	-0.0461852	10.7384	-2.9001	0.0303633	0.709265	-4.15296
A_51_P483118	Hmga1	0.927212	0.12622	1.7282	14.412	2.89935	0.0303912	0.709265	-4.15309
A_66_P113884	NA	0.635871	0.0856205	1.18612	8.5474	2.8944	0.0305775	0.709265	-4.15399
A_55_P2014337	Bach1	-0.324335	-0.605073	-0.0435969	10.7855	-2.89363	0.0306068	0.709265	-4.15413
A_65_P19780	Klf9	-0.543715	-1.01547	-0.0719571	10.3036	-2.88671	0.0308697	0.709265	-4.1554
A_51_P102257	Tns1	-0.460699	-0.860483	-0.0609146	8.96857	-2.8863	0.030885	0.709265	-4.15547
A_55_P2389528	D130061D10Rik	-0.302014	-0.564184	-0.0398445	8.50912	-2.88533	0.0309222	0.709265	-4.15565
A_55_P2202539	BC028789	0.413312	0.0543474	0.772276	8.15852	2.88388	0.0309777	0.709265	-4.15592
A_55_P2123502	Jam2	-0.314554	-0.588016	-0.0410914	9.46221	-2.88103	0.031087	0.709265	-4.15644
A_55_P2075358	NA	0.454537	0.0589814	0.850092	12.4521	2.87814	0.0311982	0.709265	-4.15697
A_51_P479052	Tars	0.392298	0.0497525	0.734844	11.6766	2.86846	0.0315745	0.709265	-4.15875
A_66_P108567	Xrcc6	1.10812	0.139998	2.07624	11.7543	2.86687	0.0316367	0.709265	-4.15905
A_55_P2027496	Adck5	-0.347847	-0.652361	-0.0433336	11.9568	-2.86109	0.0318638	0.709265	-4.16012
A_51_P400581	Anp32e	0.968843	0.120502	1.81718	9.4708	2.86044	0.0318896	0.709265	-4.16024
A_55_P2064292	Col7a1	-0.612236	-1.14867	-0.075799	8.94151	-2.85858	0.0319632	0.709265	-4.16058
A_55_P1977875	Arglu1	0.268415	0.033188	0.503641	10.7535	2.85805	0.0319842	0.709265	-4.16068
A_55_P2133165	Wwc1	-0.492376	-0.924265	-0.0604866	10.7551	-2.85545	0.0320875	0.709265	-4.16116
A_55_P1955078	Igflr1	-0.278116	-0.522104	-0.0341271	8.99732	-2.855	0.0321054	0.709265	-4.16124
A_55_P2052016	Crispld2	-0.83417	-1.56691	-0.101432	10.3234	-2.85139	0.0322497	0.709265	-4.16192
A_55_P2435563	Etl4	-0.353986	-0.665392	-0.0425803	8.65689	-2.84715	0.0324199	0.709265	-4.16271
A_55_P2151897	NA	0.388424	0.0464572	0.730392	15.3713	2.84494	0.032509	0.709265	-4.16312
A_52_P398211	NA	0.729686	0.0868823	1.37249	8.63853	2.8432	0.032579	0.709265	-4.16344
A_55_P2125588	Pdgfa	-0.542089	-1.02044	-0.0637335	13.0483	-2.83838	0.0327749	0.709265	-4.16434
A_55_P2173188	Kank3	-0.482083	-0.907631	-0.0565356	9.5467	-2.83742	0.0328138	0.709265	-4.16452
A_55_P2161342	Pkib	0.890913	0.104427	1.6774	11.7144	2.83723	0.0328217	0.709265	-4.16456
A_51_P150802	Mpv17	-0.387168	-0.729569	-0.0447661	10.6619	-2.83213	0.0330304	0.709265	-4.16551
A_52_P620748	Ncl	0.330815	0.0379225	0.623707	8.96131	2.82896	0.0331609	0.709265	-4.1661
A_55_P2020443	Hnrnpa3	0.770248	0.0880395	1.45246	9.9731	2.8279	0.0332048	0.709265	-4.1663
A_55_P2035205	Nifk	0.312701	0.035728	0.589675	11.8157	2.82776	0.0332107	0.709265	-4.16633
A_55_P2031167	Efna1	-0.58351	-1.10074	-0.0662772	13.0544	-2.82561	0.0332994	0.709265	-4.16673
A_51_P246166	Wfdc18	0.534223	0.0604505	1.008	8.26897	2.82425	0.0333559	0.709265	-4.16699
A_55_P2063336	Tedc1	0.767191	0.085516	1.44887	9.96494	2.81888	0.0335797	0.709265	-4.168
A_55_P2141301	Synj2bp	0.286474	0.0318935	0.541055	10.3594	2.81845	0.0335977	0.709265	-4.16808
A_51_P234308	Rpa2	0.607783	0.0676542	1.14791	9.34101	2.81839	0.0336001	0.709265	-4.16809
A_51_P196972	Slc4a1	0.61094	0.0679365	1.15394	10.5126	2.81803	0.0336151	0.709265	-4.16816
A_55_P2091974	Gpr137	-0.434062	-0.819892	-0.0482319	10.2652	-2.81777	0.0336261	0.709265	-4.16821
A_55_P2037962	Trpm6	-0.691175	-1.3059	-0.0764493	9.75322	-2.81616	0.0336938	0.709265	-4.16851
A_52_P657435	Psmc5	0.434245	0.0479689	0.820521	12.1206	2.81571	0.0337128	0.709265	-4.1686
A_55_P2048813	NA	0.940385	0.103634	1.77714	12.1829	2.81488	0.0337475	0.709265	-4.16876
A_52_P584078	Pop1	0.558462	0.0615082	1.05542	10.0973	2.81467	0.0337562	0.709265	-4.1688
A_55_P2065268	NA	0.558236	0.0610797	1.05539	9.47562	2.81239	0.0338525	0.709265	-4.16923
A_55_P2144210	Snx5	0.32724	0.0357295	0.618751	11.9095	2.81166	0.0338833	0.709265	-4.16936
A_51_P341010	Ercc8	0.360645	0.0391623	0.682127	9.72205	2.80978	0.0339626	0.709265	-4.16972
A_55_P2021821	Prmt1	1.20485	0.130413	2.27928	12.7705	2.80868	0.0340093	0.709265	-4.16993
A_55_P2010161	Fastkd5	0.420768	0.0447091	0.796828	10.2516	2.80245	0.0342749	0.709265	-4.17111
A_55_P2053202	Itsn2	-0.264504	-0.500927	-0.0280805	10.5289	-2.80215	0.0342873	0.709265	-4.17117
A_52_P552589	Map4k1	0.728616	0.0771007	1.38013	9.06547	2.80107	0.0343336	0.709265	-4.17137
A_55_P2046262	Phgdh	0.588468	0.0613013	1.11563	11.3076	2.79592	0.0345551	0.709265	-4.17235
A_55_P2061273	Tbx6	-0.302867	-0.574571	-0.031163	8.08085	-2.79194	0.0347273	0.709265	-4.17311
A_55_P2112991	Slc4a3	-0.52003	-0.986815	-0.0532452	8.8847	-2.79037	0.0347955	0.709265	-4.17341
A_55_P2033255	NA	-0.366589	-0.696072	-0.0371054	14.9588	-2.78674	0.034954	0.709265	-4.1741
A_55_P2173457	1700097N02Rik	1.4466	0.146198	2.747	10.7123	2.78626	0.0349749	0.709265	-4.17419
A_51_P500718	Dck	0.516456	0.0521773	0.980735	8.36839	2.78615	0.0349795	0.709265	-4.17421
A_55_P2145034	Swt1	-0.473563	-0.899327	-0.0477992	10.3544	-2.78586	0.0349923	0.709265	-4.17427
A_55_P2021476	NA	-0.293183	-0.556862	-0.0295026	13.8917	-2.78491	0.0350338	0.709265	-4.17445
A_55_P1993503	Adora2b	-0.354683	-0.673872	-0.0354933	8.65494	-2.78318	0.0351096	0.709265	-4.17478
A_52_P677147	Prmt5	0.310177	0.0309019	0.589452	10.3677	2.78181	0.0351699	0.709265	-4.17504
A_51_P324572	Ctnna1	-0.414588	-0.787948	-0.041228	14.9965	-2.78124	0.0351948	0.709265	-4.17515
A_51_P230987	Pi4k2b	-0.367242	-0.698137	-0.0363484	10.3929	-2.7798	0.0352583	0.709265	-4.17543
A_66_P109296	NA	0.420752	0.041263	0.800242	10.6702	2.77701	0.0353819	0.709265	-4.17596
A_55_P2058962	Mcm10	1.02924	0.100906	1.95758	9.55283	2.77691	0.035386	0.709265	-4.17598
A_51_P292566	Xpot	0.411382	0.0403129	0.782452	10.583	2.77678	0.0353922	0.709265	-4.17601
A_51_P307243	Ppp5c	0.374839	0.0364838	0.713195	10.5906	2.77474	0.0354825	0.709265	-4.1764
A_51_P515496	Rbm17	0.323979	0.0314881	0.61647	11.541	2.77431	0.0355017	0.709265	-4.17648
A_51_P151254	Slc35b3	-0.553012	-1.05229	-0.0537332	9.78406	-2.77423	0.0355054	0.709265	-4.1765
A_55_P2057528	Arl4d	-0.635611	-1.21034	-0.0608846	9.70536	-2.77001	0.0356935	0.709265	-4.17731
A_51_P241861	Tcirg1	-0.354416	-0.675135	-0.0336979	8.70122	-2.76783	0.0357907	0.709265	-4.17773
A_52_P14666	NA	0.36569	0.0346126	0.696767	8.35322	2.76652	0.0358496	0.709265	-4.17798
A_51_P159503	Rnf213	-0.369483	-0.704059	-0.034908	10.6788	-2.76599	0.0358733	0.709265	-4.17808
A_55_P1956989	BC004004	-0.346406	-0.66028	-0.0325321	13.3014	-2.76427	0.0359509	0.709265	-4.17842
A_55_P1954768	NA	0.518924	0.0485859	0.989262	8.91745	2.7634	0.0359901	0.709265	-4.17858
A_55_P2158107	Ddx31	0.2761	0.0256283	0.526572	9.90489	2.76095	0.0361009	0.709265	-4.17906
A_55_P2120652	Snrpa1	0.667778	0.0611472	1.27441	11.901	2.75713	0.036274	0.709265	-4.17979
A_55_P2077526	NA	-0.328946	-0.628238	-0.0296543	14.4517	-2.75284	0.0364701	0.709265	-4.18063
A_55_P2015232	NA	-0.25253	-0.482331	-0.0227288	9.8864	-2.7524	0.0364902	0.709265	-4.18071
A_55_P1969885	NA	0.299712	0.0268822	0.572541	9.10739	2.75146	0.0365333	0.709265	-4.18089
A_55_P2100120	Nme1	0.422517	0.0377828	0.807252	11.6927	2.75064	0.0365708	0.709265	-4.18105
A_51_P389531	Prmt1	0.875198	0.0776617	1.67273	9.83344	2.74857	0.0366661	0.709265	-4.18146
A_55_P1971889	F3	-0.724837	-1.38539	-0.0642872	11.2984	-2.74843	0.0366722	0.709265	-4.18148
A_55_P2091230	NA	0.917617	0.0808591	1.75438	11.5883	2.7467	0.0367519	0.709265	-4.18182
A_55_P2035495	Zbtb20	-0.290906	-0.556355	-0.0254572	9.08228	-2.74487	0.0368365	0.709265	-4.18217
A_55_P1968993	NA	0.33798	0.0295498	0.64641	10.6584	2.74463	0.0368476	0.709265	-4.18222
A_55_P2106039	Map3k6	-0.284708	-0.54468	-0.0247362	9.84743	-2.74299	0.0369239	0.709265	-4.18254
A_55_P1953063	Hspe1	0.533008	0.046126	1.01989	10.9765	2.74196	0.0369718	0.709265	-4.18274
A_51_P519555	Gnb1l	0.455408	0.0393056	0.871511	10.178	2.74126	0.0370039	0.709265	-4.18288
A_55_P2160682	Set	0.521147	0.0448197	0.997474	10.4888	2.74034	0.0370467	0.709265	-4.18306
A_55_P2080902	NA	0.617685	0.0529375	1.18243	8.43046	2.73945	0.0370884	0.709265	-4.18323
A_55_P1973995	NA	0.586954	0.0500842	1.12382	10.9379	2.73833	0.0371407	0.709265	-4.18345
A_52_P113916	NA	0.479036	0.0407962	0.917276	9.33914	2.73783	0.0371639	0.709265	-4.18355
A_51_P410451	Tube1	0.609743	0.0518986	1.16759	8.73702	2.73769	0.0371705	0.709265	-4.18357
A_52_P599624	Pfas	0.38844	0.0330309	0.743848	8.48111	2.73745	0.0371818	0.709265	-4.18362
A_55_P2124085	NA	0.511826	0.0433068	0.980346	10.8982	2.73618	0.0372409	0.709265	-4.18387
A_55_P1964154	Asah1	-0.239657	-0.45919	-0.0201229	9.13304	-2.73425	0.0373315	0.709265	-4.18424
A_55_P1967443	NA	0.479299	0.039972	0.918627	9.90873	2.73256	0.0374112	0.709265	-4.18458
A_55_P2173968	Ctdspl	-0.516144	-0.989424	-0.0428634	13.7084	-2.73151	0.0374605	0.709265	-4.18478
A_52_P164161	Cyp51	0.407349	0.0336712	0.781026	8.588	2.73036	0.0375147	0.709265	-4.18501
A_51_P518163	Rrp9	0.249901	0.0200258	0.479777	8.90203	2.72287	0.0378702	0.709265	-4.18647
A_51_P406020	Abhd4	-0.325539	-0.625283	-0.0257952	14.0843	-2.72021	0.0379968	0.709265	-4.18699
A_52_P368306	Tmem100	-0.545902	-1.04869	-0.0431152	8.68513	-2.71945	0.0380334	0.709265	-4.18714
A_52_P445387	Clk4	-0.3351	-0.644065	-0.026134	10.4357	-2.71653	0.0381737	0.709265	-4.18772
A_51_P104747	Gtf2h4	0.311349	0.0238941	0.598804	10.8674	2.71286	0.0383503	0.709265	-4.18844
A_55_P2097840	NA	0.936885	0.0714847	1.80229	9.05016	2.71156	0.0384133	0.709265	-4.1887
A_55_P1985554	B4galt4	-0.338629	-0.651437	-0.0258219	8.9825	-2.71143	0.0384199	0.709265	-4.18872
A_55_P2002703	NA	0.366943	0.0279357	0.70595	9.59526	2.71107	0.0384374	0.709265	-4.1888
A_55_P1964068	Slc25a38	-0.425729	-0.819095	-0.0323639	10.4726	-2.71074	0.0384532	0.709265	-4.18886
A_55_P2095047	Mat2a	0.280659	0.0212251	0.540094	8.47113	2.70958	0.0385092	0.709265	-4.18909
A_52_P282500	Kif21b	0.67423	0.0509371	1.29752	10.3685	2.70936	0.0385202	0.709265	-4.18913
A_55_P2025687	Muc4	-0.258647	-0.498381	-0.0189119	9.36457	-2.70225	0.0388669	0.709265	-4.19054
A_55_P2148370	NA	1.02147	0.0745363	1.9684	9.32729	2.70182	0.0388882	0.709265	-4.19062
A_66_P105075	Mmp11	-0.381292	-0.735083	-0.0275012	10.0624	-2.69936	0.0390089	0.709265	-4.19111
A_55_P1961210	Trp53inp2	-0.429794	-0.828631	-0.0309576	12.3221	-2.69908	0.0390228	0.709265	-4.19117
A_55_P2019512	Mocs2	-0.247269	-0.476905	-0.0176325	11.2237	-2.69699	0.0391261	0.709265	-4.19158
A_55_P2047461	Fcho1	1.05651	0.0752146	2.03781	8.74119	2.69665	0.039143	0.709265	-4.19165
A_66_P135882	Rrp1	0.372789	0.0258553	0.719723	12.801	2.69133	0.0394067	0.709265	-4.1927
A_66_P118696	Nup107	0.626712	0.0434189	1.21001	11.9428	2.69111	0.0394176	0.709265	-4.19275
A_55_P1956898	NA	0.324761	0.0223483	0.627175	11.8592	2.68976	0.0394847	0.709265	-4.19302
A_55_P2076278	NA	0.267625	0.0182837	0.516966	16.7506	2.68833	0.0395563	0.709265	-4.1933
A_55_P2063256	Lgals4	-0.456432	-0.881843	-0.0310215	8.29701	-2.68731	0.0396072	0.709265	-4.1935
A_52_P431859	Aopep	-0.493906	-0.954326	-0.0334858	10.0046	-2.68683	0.0396314	0.709265	-4.1936
A_55_P2122709	Arhgef3	-0.836637	-1.61676	-0.0565137	10.1395	-2.68611	0.0396674	0.709265	-4.19374
A_66_P135534	Zfp950	-0.236223	-0.456566	-0.0158793	8.51837	-2.68517	0.0397146	0.709265	-4.19393
A_55_P2155931	Tnfsfm13	-0.304439	-0.588629	-0.0202489	9.17884	-2.68313	0.0398172	0.709265	-4.19434
A_55_P2128646	Gmnn	0.603041	0.0398153	1.16627	9.88629	2.68173	0.0398879	0.709265	-4.19462
A_55_P2168823	NA	0.558136	0.0367782	1.07949	11.82	2.68136	0.0399066	0.709265	-4.19469
A_52_P635182	Rras	-0.567957	-1.09853	-0.0373829	11.6362	-2.68114	0.0399174	0.709265	-4.19474
A_51_P514256	Tubb2b	1.25629	0.0822016	2.43038	10.0077	2.68003	0.0399737	0.709265	-4.19496
A_55_P1986526	Cdh26	0.314812	0.0205058	0.609117	9.29885	2.67918	0.0400165	0.709265	-4.19513
A_51_P234174	Pms2	0.313531	0.0203256	0.606736	9.21948	2.6783	0.0400613	0.709265	-4.1953
A_52_P621588	Ifnlr1	-0.530283	-1.02628	-0.0342889	9.83649	-2.67782	0.0400854	0.709265	-4.1954
A_52_P410685	Krt7	-0.651094	-1.26026	-0.0419294	11.8263	-2.67707	0.0401237	0.709265	-4.19555
A_55_P2166384	Cnot1	0.263964	0.016966	0.510962	11.9222	2.67671	0.0401418	0.709265	-4.19562
A_66_P114451	Adgrg6	-0.516168	-0.99926	-0.0330762	11.1795	-2.67616	0.0401699	0.709265	-4.19573
A_55_P2094896	Phyhd1	-0.312745	-0.605513	-0.0199762	10.6642	-2.67557	0.0401999	0.709265	-4.19585
A_55_P2083963	Phgr1	-1.10008	-2.13008	-0.0700898	9.06517	-2.67511	0.0402233	0.709265	-4.19594
A_52_P89099	Nolc1	0.295009	0.0187575	0.571261	8.2821	2.67474	0.0402422	0.709265	-4.19602
A_55_P2000280	Mthfd1l	0.343595	0.0216663	0.665524	8.48108	2.67324	0.0403187	0.709265	-4.19632
A_51_P322640	Ccl24	0.456709	0.0287263	0.884691	8.01721	2.67278	0.0403418	0.709265	-4.19641
A_52_P514061	Padi4	0.440784	0.0276116	0.853956	8.09131	2.67205	0.0403792	0.709265	-4.19655
A_51_P259902	Arl6ip5	-0.542863	-1.05191	-0.0338165	11.2858	-2.67106	0.0404301	0.709265	-4.19675
A_51_P246066	Slamf9	-0.276837	-0.536729	-0.0169452	8.14864	-2.66798	0.0405881	0.709265	-4.19737
A_55_P2043798	Mrto4	0.481413	0.0293339	0.933493	11.0246	2.66719	0.0406286	0.709265	-4.19753
A_55_P2081615	Timeless	0.403738	0.0239821	0.783494	8.41295	2.66284	0.0408529	0.709265	-4.1984
A_55_P2202043	C430045I18Rik	-0.239461	-0.464759	-0.0141636	8.3381	-2.66213	0.04089	0.709265	-4.19855
A_51_P344376	Gpr162	0.566325	0.0329834	1.09967	8.16951	2.65957	0.041023	0.709265	-4.19906
A_51_P348548	Ecsit	0.33693	0.0195067	0.654354	11.6729	2.65859	0.0410738	0.709265	-4.19926
A_55_P2122220	Kcnk4	0.324507	0.0182738	0.63074	8.76574	2.65413	0.0413067	0.709265	-4.20016
A_55_P1955998	Nlrp1a	0.662494	0.0372706	1.28772	11.9795	2.65398	0.0413147	0.709265	-4.20019
A_55_P2068260	H3c8	0.50562	0.0283367	0.982903	8.31757	2.65337	0.0413463	0.709265	-4.20031
A_66_P133993	Gm5093	1.49279	0.0822923	2.90329	11.2205	2.6508	0.0414816	0.709265	-4.20083
A_55_P1970806	Mif-ps6	0.813813	0.0445762	1.58305	14.6372	2.64981	0.0415336	0.709265	-4.20103
A_55_P2039180	Zswim8	-0.260229	-0.506236	-0.014222	12.0827	-2.64947	0.0415517	0.709265	-4.2011
A_51_P332602	Surf1	-0.391441	-0.761998	-0.0208839	11.0722	-2.64583	0.0417441	0.709265	-4.20184
A_52_P47255	Gmps	0.354409	0.0188304	0.689987	8.92789	2.64521	0.0417766	0.709265	-4.20196
A_51_P474468	Utp11	0.246275	0.0130698	0.479481	12.2695	2.64504	0.0417858	0.709265	-4.202
A_52_P437084	NA	0.975287	0.0509759	1.8996	13.257	2.6428	0.0419048	0.709265	-4.20245
A_55_P2045066	Eif5a	0.614875	0.0321088	1.19764	12.4978	2.64267	0.0419118	0.709265	-4.20248
A_55_P1988070	Eef1g	0.314809	0.016421	0.613198	11.4091	2.64251	0.0419204	0.709265	-4.20251
A_51_P127297	Hsd11b1	-0.526842	-1.02673	-0.026955	13.0353	-2.63973	0.0420688	0.709265	-4.23378
A_55_P1997225	Agap2	0.35718	0.018134	0.696225	7.98885	2.63863	0.0421273	0.709265	-4.2033
A_55_P2155504	Lck	3.25157	0.160982	6.34215	10.3017	2.63513	0.042315	0.709265	-4.20401
A_51_P521374	Nudt13	-0.255118	-0.497679	-0.0125563	10.0855	-2.63432	0.0423585	0.709265	-4.20418
A_55_P2007640	Eprs	0.321099	0.0156695	0.626528	10.4963	2.63317	0.0424209	0.709265	-4.20441
A_66_P140307	NA	0.578161	0.0278116	1.12851	13.2665	2.63124	0.0425248	0.709265	-4.2048
A_55_P2178127	2026-09-01	0.936433	0.0448004	1.82806	8.71551	2.63052	0.042564	0.709265	-4.20495
A_55_P1956973	Tln1	-0.357709	-0.69833	-0.0170881	14.6943	-2.63032	0.0425746	0.709265	-4.20499
A_55_P2055597	Enpp2	-0.319755	-0.624454	-0.0150552	10.629	-2.62842	0.0426774	0.709265	-4.20538
A_55_P2138333	Mad2l1	0.355315	0.0165772	0.694052	8.10789	2.62724	0.0427416	0.709265	-4.20562
A_51_P404236	Atp6v0b	-0.660453	-1.29018	-0.0307278	10.4998	-2.62689	0.042761	0.709265	-4.20569
A_55_P1975670	Prps1l3	0.498965	0.0231579	0.974772	10.6544	2.62657	0.042778	0.709265	-4.20576
A_55_P2168761	Sf1	0.328558	0.0151394	0.641976	12.8021	2.62566	0.042828	0.709265	-4.20594
A_51_P112627	St6galnac2	-0.539931	-1.0552	-0.024663	11.6775	-2.62455	0.042888	0.709265	-4.24658
A_55_P1978905	NA	0.713582	0.0324449	1.39472	8.36812	2.62398	0.0429196	0.709265	-4.20629
A_51_P202430	Pdap1	0.392512	0.0174176	0.767607	13.6339	2.62097	0.0430838	0.709265	-4.2069
A_55_P2071691	Kank3	-0.514464	-1.0062	-0.0227304	12.1897	-2.62045	0.0431127	0.709265	-4.20701
A_55_P1963645	NA	0.846534	0.0367156	1.65635	11.7956	2.61823	0.0432348	0.709265	-4.20746
A_51_P297165	Sf3a3	0.517952	0.0218394	1.01406	12.9621	2.61493	0.0434167	0.709265	-4.20814
A_55_P2068554	NA	0.543984	0.0229329	1.06503	16.716	2.61491	0.0434179	0.709265	-4.20815
A_51_P388847	Stap2	-0.382011	-0.74794	-0.0160817	9.67142	-2.61474	0.0434269	0.709265	-4.20818
A_52_P378084	NA	0.424578	0.0176282	0.831529	9.1012	2.61317	0.0435143	0.709265	-4.2085
A_51_P312121	Xdh	-0.38367	-0.751706	-0.0156345	9.18889	-2.61107	0.0436306	0.709265	-4.20893
A_55_P1993293	Ndrg3	0.58571	0.0237956	1.14762	10.6496	2.61074	0.0436492	0.709265	-4.209
A_55_P2058359	Macroh2a1	0.280982	0.0113896	0.550575	8.76695	2.61049	0.0436631	0.709265	-4.20905
A_66_P116678	Rps8	0.283717	0.0114916	0.555942	8.83545	2.6104	0.0436679	0.709265	-4.20907
A_55_P2022699	NA	0.891926	0.0350931	1.74876	9.24261	2.60725	0.0438433	0.709265	-4.20972
A_55_P2010962	Surf6	0.240418	0.00942875	0.471406	10.3923	2.60691	0.0438626	0.709265	-4.20979
A_51_P162098	Ndufaf4	0.315612	0.0123666	0.618858	9.72436	2.60681	0.043868	0.709265	-4.20981
A_52_P235278	Pms1	0.305014	0.0117822	0.598245	8.59948	2.60531	0.0439521	0.709265	-4.21012
A_55_P1989858	Thrap3	0.507845	0.0191651	0.996526	11.4329	2.6029	0.0440874	0.709265	-4.21062
A_55_P2023235	Fen1	1.16485	0.0435616	2.28613	12.3083	2.60197	0.0441393	0.709265	-4.21081
A_65_P05252	Cdc25a	0.576291	0.0212678	1.13131	10.1004	2.60064	0.0442142	0.709265	-4.21108
A_51_P394728	Kti12	0.5621	0.0204858	1.10371	9.33034	2.5994	0.0442842	0.709265	-4.21134
A_55_P1962641	Rnf26	0.300265	0.0109168	0.589612	13.2392	2.59917	0.0442976	0.709265	-4.21139
A_55_P2016652	Cdk1	0.934186	0.033809	1.83456	8.67028	2.59872	0.044323	0.709265	-4.21148
A_55_P2092526	Tgif1	-0.230354	-0.452374	-0.00833452	11.6783	-2.59869	0.0443244	0.709265	-4.21148
A_55_P2026738	Rgs4	-0.351026	-0.689838	-0.0122138	8.31963	-2.59496	0.044536	0.709265	-4.21225
A_55_P2119463	Ggh	-0.236645	-0.465078	-0.00821174	11.5078	-2.59471	0.0445504	0.709265	-4.21231
A_55_P2015687	Phf11d	-0.661574	-1.30036	-0.0227912	8.92971	-2.59403	0.0445887	0.709265	-4.21245
A_51_P163958	Spr	0.701157	0.0236927	1.37862	10.7866	2.59226	0.0446895	0.709265	-4.21281
A_52_P313080	Hnrnpab	0.608235	0.0204362	1.19603	12.8975	2.59175	0.0447189	0.709265	-4.21292
A_51_P219721	Ola1	0.47656	0.0158713	0.937249	11.1215	2.59096	0.0447641	0.709265	-4.21308
A_51_P314285	Tmem86a	-0.327608	-0.644717	-0.0104985	9.76881	-2.58759	0.0449569	0.709265	-4.21378
A_55_P1997486	Snu13	0.540071	0.0169867	1.06316	12.0306	2.58601	0.045048	0.709265	-4.21411
A_52_P337427	Izumo4	-0.315831	-0.621773	-0.00988809	8.32031	-2.58562	0.0450702	0.709265	-4.21419
A_52_P476075	Clspn	0.405264	0.0125822	0.797946	8.18754	2.58492	0.0451104	0.709265	-4.21434
A_55_P2046728	C920009B18Rik	-0.494676	-0.974216	-0.0151368	11.4802	-2.58373	0.0451792	0.709265	-4.21458
A_51_P502082	Rrm1	0.481035	0.0142998	0.94777	12.0339	2.58141	0.0453134	0.709265	-4.21507
A_55_P2178496	Fam53b	-0.444558	-0.876001	-0.0131146	9.66708	-2.5808	0.0453484	0.709265	-4.21519
A_52_P552547	Lppos	-0.242361	-0.477878	-0.0068437	8.74693	-2.57745	0.0455432	0.709265	-4.21589
A_51_P453995	Gm11961	0.711453	0.0200195	1.40289	10.3565	2.57719	0.0455584	0.709265	-4.21594
A_66_P108474	NA	0.629296	0.0172573	1.24133	8.29273	2.57529	0.045669	0.709265	-4.21634
A_51_P490817	Me2	0.301635	0.00819906	0.595071	9.07968	2.57465	0.0457063	0.709265	-4.21647
A_55_P2036514	Dis3	0.39039	0.0101346	0.770645	10.0961	2.57142	0.0458955	0.709265	-4.21715
A_55_P2040774	NA	-0.300051	-0.592592	-0.00750893	14.4213	-2.56896	0.0460404	0.709265	-4.21766
A_55_P2280089	4930570B17Rik	0.343883	0.00859668	0.679168	10.1116	2.56889	0.0460445	0.709265	-4.21768
A_55_P2010906	Rbm45	0.335318	0.00827826	0.662358	9.71961	2.56807	0.0460928	0.709265	-4.21785
A_52_P150114	NA	0.812382	0.019469	1.60529	8.65717	2.56617	0.0462051	0.709265	-4.21824
A_55_P2043702	Tfg	0.348862	0.00832739	0.689396	12.7661	2.56592	0.0462199	0.709265	-4.2183
A_51_P403814	Slc4a5	-0.5381	-1.06349	-0.0127102	9.55476	-2.56526	0.0462587	0.709265	-4.21843
A_52_P175066	Cd2ap	-0.377859	-0.746878	-0.0088394	11.5055	-2.56467	0.046294	0.709265	-4.21856
A_52_P97192	Ergic1	0.359317	0.00826042	0.710373	9.83583	2.5636	0.0463569	0.709265	-4.21878
A_55_P2131520	Vash1	-0.255963	-0.506182	-0.00574464	14.566	-2.56217	0.046442	0.709265	-4.21908
A_51_P439452	Insig2	-0.303586	-0.600452	-0.00671886	10.5769	-2.56136	0.0464906	0.709265	-4.21925
A_55_P2097072	Gm7219	0.693521	0.0151691	1.37187	8.51405	2.56068	0.0465309	0.709265	-4.21939
A_51_P174681	Bzw2	0.815671	0.0177885	1.61355	11.1373	2.56051	0.046541	0.709265	-4.21943
A_55_P2361547	2610201A13Rik	0.331231	0.00718171	0.65528	8.65417	2.56018	0.0465607	0.709265	-4.2195
A_55_P2074381	NA	0.371377	0.00749971	0.735253	12.3865	2.55629	0.046793	0.709265	-4.22032
A_55_P2135049	NA	0.568983	0.0114556	1.12651	12.855	2.55613	0.0468026	0.709265	-4.22035
A_55_P1992811	Nudc	0.258151	0.00511293	0.51119	9.7381	2.55528	0.0468538	0.709265	-4.22053
A_55_P2126368	Atad5	0.674797	0.0126102	1.33698	9.10084	2.55237	0.047029	0.709265	-4.22114
A_55_P1976278	Prkcb	1.11093	0.0206967	2.20115	8.76391	2.55222	0.047038	0.709265	-4.22117
A_55_P2163198	NA	0.476407	0.0087721	0.944042	11.2973	2.55165	0.047072	0.709265	-4.22129
A_55_P2055463	Snapin	-0.376465	-0.746004	-0.00692523	11.765	-2.55161	0.0470747	0.709265	-4.2213
A_55_P2161600	Diaph2	-0.394293	-0.781548	-0.00703756	9.82346	-2.55019	0.0471605	0.709265	-4.2216
A_55_P2046793	Eogt	-0.37974	-0.752719	-0.00676128	8.55918	-2.55007	0.0471674	0.709265	-4.22162
A_55_P2100866	NA	0.491132	0.00846649	0.973797	10.2842	2.5486	0.0472563	0.709265	-4.22193
A_55_P1975341	Nasp	0.852909	0.0142066	1.69161	12.2914	2.5471	0.0473478	0.709265	-4.22225
A_55_P2168267	NA	0.536461	0.00888128	1.06404	12.534	2.54683	0.0473637	0.709265	-4.22231
A_51_P407165	Abhd5	-0.303597	-0.602229	-0.0049645	9.06291	-2.54631	0.0473956	0.709265	-4.22242
A_55_P2010758	Npm3	0.537847	0.00874011	1.06695	8.59579	2.54604	0.0474117	0.709265	-4.22247
A_55_P2049141	Cops7b	0.409097	0.00664341	0.81155	8.74669	2.54601	0.0474134	0.709265	-4.22248
A_52_P380369	Phf11d	-0.369954	-0.733979	-0.00592988	8.23914	-2.54547	0.0474466	0.709265	-4.22259
A_55_P2052848	Mif	0.55351	0.00874623	1.09827	15.491	2.54488	0.0474823	0.709265	-4.22272
A_55_P1970536	NA	0.809103	0.0122511	1.60595	8.44129	2.54318	0.0475863	0.709265	-4.22308
A_51_P443508	Ppa1	0.34452	0.00504327	0.683998	11.2233	2.54188	0.0476656	0.709265	-4.22335
A_55_P1958246	Tcof1	0.52431	0.00759014	1.04103	10.9996	2.54146	0.0476912	0.709265	-4.22344
A_55_P2023181	Lsm2	0.584983	0.00844553	1.16152	12.5182	2.54136	0.0476973	0.709265	-4.22346
A_51_P367285	Rnf135	-0.260849	-0.518181	-0.00351622	8.49782	-2.53889	0.0478485	0.709265	-4.22398
A_51_P295420	Zc3h7a	-0.601947	-1.19579	-0.00810451	10.6994	-2.53885	0.047851	0.709265	-4.22399
A_66_P119155	NA	-0.386077	-0.767095	-0.00505952	11.7397	-2.53793	0.0479077	0.709265	-4.22419
A_52_P244702	Tcf7	1.6447	0.0208504	3.26856	9.50064	2.53683	0.0479754	0.709265	-4.22442
A_55_P2171378	Pdzk1ip1	-0.347357	-0.690349	-0.0043654	8.73206	-2.53655	0.0479928	0.709265	-4.22448
A_55_P2048848	Smn1	0.255626	0.00319482	0.508056	10.7519	2.53637	0.0480037	0.709265	-4.22452
A_55_P2060938	NA	0.635378	0.00793093	1.26282	11.5684	2.53633	0.0480062	0.709265	-4.22453
A_55_P1992884	NA	0.891275	0.0104762	1.77207	8.64757	2.53446	0.0481215	0.709265	-4.22492
A_55_P2003931	NA	0.214427	0.00251087	0.426343	7.96093	2.53435	0.0481286	0.709265	-4.22495
A_55_P2060188	NA	0.248146	0.00277133	0.493522	8.15576	2.53296	0.0482144	0.709265	-4.22524
A_55_P2027136	H3c7	1.01696	0.0112389	2.02267	9.26107	2.53266	0.0482329	0.709265	-4.2253
A_55_P2092310	Phgdh	0.582484	0.00516947	1.1598	11.115	2.5271	0.0485786	0.709265	-4.22648
A_55_P2119155	Set	0.504683	0.00443392	1.00493	10.8432	2.52687	0.0485928	0.709265	-4.22653
A_51_P125691	Cdca4	0.501471	0.0043779	0.998564	9.38778	2.52673	0.0486017	0.709265	-4.22656
A_55_P1978608	NA	1.01171	0.00857164	2.01484	9.67793	2.52607	0.0486427	0.709265	-4.2267
A_51_P403760	Braf	-0.405159	-0.807178	-0.00314073	10.0046	-2.52424	0.0487575	0.709265	-4.22709
A_55_P2146525	Camta2	-0.498967	-0.99405	-0.00388343	11.4258	-2.68445	0.0488444	0.709265	-4.29388
A_55_P1980951	1110012L19Rik	-0.242975	-0.484211	-0.00173776	12.0721	-2.52271	0.0488531	0.709265	-4.22742
A_55_P2083411	Cyp4f18	-0.310303	-0.618402	-0.00220371	9.25411	-2.52258	0.0488611	0.709265	-4.22744
A_55_P2073099	Trex1	-0.337315	-0.672404	-0.00222526	11.0861	-2.5213	0.0489417	0.709265	-4.22772
A_55_P1996751	NA	0.625175	0.00403123	1.24632	10.546	2.52092	0.0489654	0.709265	-4.2278
A_55_P2036673	Ddx52	0.322764	0.00189263	0.643634	10.4382	2.51944	0.0490588	0.709265	-4.22811
A_55_P2040988	NA	0.429876	0.00245091	0.857302	9.48255	2.51903	0.0490847	0.709265	-4.2282
A_55_P2013043	Serpinb6b	-1.03608	-2.06666	-0.0055114	12.3388	-2.51806	0.0491458	0.709265	-4.22841
A_52_P533198	Dnajc2	0.295385	0.00135108	0.589418	9.70198	2.51618	0.0492651	0.709265	-4.22881
A_51_P172251	Ifrd2	0.69862	0.00314901	1.39409	10.7339	2.51601	0.0492758	0.709265	-4.22884
A_55_P2108404	NA	0.291643	0.000891868	0.582393	10.7201	2.51235	0.0495081	0.709265	-4.22963
A_51_P163953	Nsg2	1.63558	0.00290129	3.26826	8.77986	2.50912	0.0497144	0.709265	-4.23032
A_51_P330133	Pspc1	0.503269	0.000636155	1.0059	9.17037	2.50784	0.0497964	0.709265	-4.23059
A_55_P2102857	Krtcap3	-0.623078	-1.24543	-0.000728232	10.167	-2.5076	0.0498117	0.709265	-4.23064
A_55_P2169149	Washc3	-0.253802	-0.507371	-0.000233902	11.1897	-2.50698	0.0498515	0.709265	-4.23077
A_52_P763938	NA	-0.232295	-0.464385	-0.000205314	8.34364	-2.50688	0.0498576	0.709265	-4.23079
A_66_P118307	NA	0.559182	0.00047001	1.11789	12.2624	2.50678	0.0498646	0.709265	-4.23082
A_52_P585233	Ccpg1	-0.559083	-1.11801	-0.000156456	10.0142	-2.50537	0.0499549	0.709265	-4.23112
A_55_P2117689	Rmnd1	-0.348974	-0.698106	0.000158763	10.5375	-2.50353	0.0500734	0.709265	-4.23151
A_51_P369252	Ddias	0.41673	-0.000322932	0.833783	8.3421	2.50273	0.050125	0.709265	-4.23169
A_51_P116616	Rbm14	0.732034	-0.00064969	1.46472	12.0303	2.50245	0.0501432	0.709265	-4.23175
A_55_P2176260	NA	0.711402	-0.000701814	1.42351	8.45065	2.5022	0.0501591	0.709265	-4.2318
A_51_P405912	Lmcd1	-0.871564	-1.74447	0.00133843	9.64333	-2.50083	0.0502478	0.709265	-4.23209
A_52_P105138	Frs2	-0.543023	-1.08721	0.0011664	11.7248	-2.65785	0.0503211	0.709265	-4.29752
A_51_P198387	Uckl1	-0.327645	-0.656419	0.00112879	9.96208	-2.49607	0.0505568	0.709265	-4.23312
A_55_P1997866	Mtr	0.406621	-0.00143224	0.814674	10.3741	2.49588	0.0505693	0.709265	-4.23316
A_52_P244463	D16Ertd472e	0.224547	-0.000829261	0.449924	9.00188	2.49545	0.0505969	0.709265	-4.23325
A_55_P1988148	NA	0.327176	-0.00121182	0.655565	8.09654	2.49543	0.0505987	0.709265	-4.23325
A_55_P2095010	NA	0.566609	-0.00233363	1.13555	8.23369	2.4944	0.0506659	0.709265	-4.23348
A_55_P2020461	Hmgn2	0.265456	-0.00120459	0.532117	10.9617	2.49335	0.0507339	0.709265	-4.2337
A_55_P2051874	Psmc2	0.311983	-0.001962	0.625927	13.0405	2.48902	0.0510184	0.709265	-4.23463
A_51_P161890	Fcgrt	-0.290203	-0.582248	0.00184184	10.6454	-2.48887	0.0510278	0.709265	-4.23467
A_55_P2022337	Dhcr7	0.251461	-0.00163282	0.504555	8.40558	2.48851	0.0510517	0.709265	-4.23474
A_51_P179907	Appl2	-0.308397	-0.619076	0.002282	9.15404	-2.48627	0.0511993	0.709265	-4.23523
A_52_P245766	NA	0.50875	-0.00391972	1.02142	9.64144	2.48552	0.051249	0.709265	-4.23539
A_52_P417437	Gab1	-0.264446	-0.530954	0.00206204	8.95587	-2.48529	0.0512641	0.709265	-4.23544
A_51_P215489	Slc37a1	-0.338141	-0.679175	0.0028931	8.77143	-2.48342	0.0513878	0.709265	-4.23584
A_51_P124254	Col4a1	-0.315768	-0.634326	0.00278972	13.6894	-2.48273	0.0514333	0.709265	-4.24499
A_52_P113700	Sfxn1	0.465097	-0.0043208	0.934515	10.993	2.48161	0.0515077	0.709265	-4.23623
A_52_P253004	Ralb	-0.293464	-0.58975	0.0028229	13.8054	-2.48081	0.0515615	0.709265	-4.23641
A_52_P12877	Hspa8	0.36162	-0.00350351	0.726744	11.2394	2.48064	0.0515728	0.709265	-4.23644
A_55_P2430367	Zbtb8b	-0.618974	-1.24407	0.00612174	9.33048	-2.48014	0.0516058	0.709265	-4.23655
A_55_P2067308	NA	0.589682	-0.00620671	1.18557	13.2572	2.47858	0.0517097	0.709265	-4.23689
A_51_P144512	Rbm19	0.267152	-0.00282427	0.537128	9.8786	2.47847	0.0517173	0.709265	-4.23691
A_55_P2027230	NA	0.885871	-0.00975946	1.7815	8.70607	2.47738	0.0517901	0.709265	-4.23715
A_52_P460929	BC048507	0.472142	-0.00522054	0.949504	12.716	2.47728	0.0517967	0.709265	-4.23717
A_55_P1965725	Gapdh	0.483281	-0.00535476	0.971917	11.8662	2.47722	0.0518005	0.709265	-4.23718
A_55_P1970901	Gramd2	-0.376271	-0.756728	0.0041864	8.43043	-2.47711	0.051808	0.709265	-4.23721
A_55_P2131483	Hmgb1-ps7	1.26861	-0.0150328	2.55225	12.3351	2.47534	0.0519266	0.709265	-4.23759
A_55_P1971872	NA	0.309298	-0.00386476	0.622461	8.9466	2.47376	0.0520325	0.709265	-4.23793
A_51_P497100	Lgals4	-0.498415	-1.00306	0.00623301	8.4649	-2.47373	0.0520342	0.709265	-4.23794
A_52_P227307	Mllt1	0.469267	-0.00603771	0.944572	11.1405	2.47285	0.0520934	0.709265	-4.23813
A_51_P305843	Chordc1	0.351611	-0.00458802	0.70781	10.4049	2.47241	0.0521234	0.709265	-4.23823
A_55_P1953608	NA	0.614791	-0.00806441	1.23765	10.7069	2.47224	0.0521346	0.709265	-4.23826
A_55_P2046408	NA	0.303156	-0.00398019	0.610292	8.75851	2.47221	0.0521366	0.709265	-4.23827
A_52_P370203	Jarid2	-0.421454	-0.848491	0.00558326	10.2212	-2.47192	0.052156	0.709265	-4.23833
A_51_P464981	Map1lc3a	-0.336584	-0.677645	0.00447663	10.6644	-2.47179	0.0521647	0.709265	-4.23836
A_51_P251357	Ctps	0.289762	-0.00391775	0.583442	12.1637	2.47126	0.0522009	0.709265	-4.23848
A_55_P2023912	NA	0.612513	-0.00841901	1.23345	11.1747	2.47071	0.0522378	0.709265	-4.2386
A_55_P2113698	Nup205	0.495261	-0.00686716	0.99739	11.157	2.47041	0.0522576	0.709265	-4.23866
A_66_P104118	NA	0.348193	-0.00499622	0.701383	8.36385	2.46924	0.0523371	0.709265	-4.23892
A_52_P380263	Podxl	-0.252399	-0.508441	0.00364251	8.93152	-2.46904	0.0523507	0.709265	-4.23896
A_51_P466964	Pgp	0.335459	-0.00500362	0.675922	11.926	2.46786	0.0524304	0.709265	-4.23922
A_55_P1975380	Nol11	0.433796	-0.00656859	0.874161	10.0574	2.46731	0.0524677	0.709265	-4.23934
A_51_P113274	Hps6	-0.229833	-0.463164	0.00349843	10.489	-2.46712	0.0524808	0.709265	-4.23938
A_55_P1997926	NA	0.610647	-0.00970786	1.231	11.2338	2.46547	0.0525922	0.709265	-4.23973
A_55_P2025155	NA	0.977326	-0.0157005	1.97035	13.7191	2.46507	0.0526198	0.709265	-4.23982
A_51_P195573	Dnmt1	0.320688	-0.00516409	0.64654	9.68544	2.46498	0.0526261	0.709265	-4.23984
A_55_P2093689	Pold3	0.311574	-0.00519654	0.628345	11.3543	2.46358	0.052721	0.709265	-4.24015
A_55_P2033407	Meg3	-0.297081	-0.599172	0.0050111	8.63632	-2.46312	0.0527523	0.709265	-4.24025
A_55_P2110671	NA	1.27331	-0.022434	2.56906	12.851	2.4613	0.0528763	0.709265	-4.24064
A_55_P2064928	Nebl	0.593796	-0.0105342	1.19813	8.04959	2.46101	0.0528965	0.709265	-4.24071
A_51_P116421	Abcc5	-0.346375	-0.698908	0.00615824	10.1889	-2.46092	0.0529028	0.709265	-4.30667
A_55_P1957708	NA	0.240927	-0.00440557	0.48626	8.20269	2.45969	0.0529867	0.709265	-4.24099
A_66_P111689	NA	1.37775	-0.0267802	2.78227	11.2056	2.45691	0.0531774	0.709265	-4.2416
A_55_P1954643	2310081J21Rik	0.5694	-0.01111	1.14991	8.82546	2.45673	0.0531896	0.709265	-4.24164
A_66_P139493	Tmem250-ps	0.841164	-0.0166059	1.69893	11.041	2.45618	0.0532277	0.709265	-4.24176
A_55_P1977008	Gfi1	1.31074	-0.0259015	2.64738	8.42176	2.45613	0.0532309	0.709265	-4.24177
A_51_P415905	Pola1	1.20356	-0.0240344	2.43115	9.82878	2.45563	0.0532655	0.709265	-4.24188
A_55_P2017826	Myb	1.89422	-0.0381716	3.8266	10.3046	2.45519	0.0532957	0.709265	-4.24198
A_55_P1958480	NA	-0.428485	-0.86579	0.00881918	10.9411	-2.45416	0.0533671	0.709265	-4.2422
A_55_P2243828	NA	-0.300356	-0.606974	0.00626132	8.19571	-2.45352	0.053411	0.709265	-4.24234
A_52_P233335	Pphln1	0.298605	-0.00643072	0.60364	10.3649	2.45187	0.0535255	0.709265	-4.2427
A_51_P195153	Gtse1	0.631183	-0.0137946	1.27616	8.73083	2.4511	0.0535786	0.709265	-4.24287
A_52_P5549	Fam133b	0.372293	-0.00822811	0.752814	9.89748	2.45051	0.0536195	0.709265	-4.243
A_55_P2135023	NA	0.58772	-0.0130082	1.18845	11.3685	2.45043	0.0536248	0.709265	-4.24302
A_55_P1972688	Wnk1	-0.33395	-0.675414	0.00751363	12.3105	-2.44956	0.0536857	0.709265	-4.24321
A_55_P1980190	NA	0.267076	-0.00622917	0.54038	11.8034	2.44758	0.0538229	0.709265	-4.24364
A_55_P2076592	NA	0.476741	-0.0111288	0.964611	8.46582	2.44754	0.0538262	0.709265	-4.24365
A_55_P1971769	NA	0.506218	-0.0122187	1.02465	12.1415	2.44564	0.0539585	0.709265	-4.24407
A_51_P220896	Chmp2b	-0.217175	-0.43963	0.00528012	10.2317	-2.44522	0.0539878	0.709265	-4.24416
A_52_P636830	G3bp2	0.217332	-0.00535548	0.440019	10.5473	2.44443	0.0540427	0.709265	-4.24433
A_55_P2016478	Ddx39b	0.259635	-0.00682355	0.526093	9.2912	2.44053	0.0543166	0.709265	-4.24519
A_55_P1999992	Galnt12	0.819927	-0.0219015	1.66176	9.79233	2.43951	0.0543886	0.709265	-4.24541
A_55_P2201822	Naf1	0.506845	-0.013694	1.02738	10.6815	2.43878	0.0544399	0.709265	-4.24557
A_55_P1959828	Slc35g1	0.365845	-0.0101236	0.741813	8.50384	2.43723	0.0545494	0.709265	-4.24591
A_55_P2340206	E230006M18Rik	0.410047	-0.0114984	0.831593	9.03016	2.43635	0.0546114	0.709265	-4.24611
A_55_P1964302	Timm8a1	0.230556	-0.00650759	0.46762	8.52632	2.43591	0.0546422	0.709265	-4.2462
A_55_P2083023	Sac3d1	0.252249	-0.0072832	0.511782	10.928	2.43438	0.0547508	0.709265	-4.24654
A_51_P254045	Traip	0.931643	-0.0276144	1.8909	9.80358	2.43257	0.0548796	0.709265	-4.24694
A_51_P394515	Tkt	1.38669	-0.0414006	2.81477	13.3256	2.43206	0.0549158	0.709265	-4.24705
A_55_P2035315	Rasgef1b	-0.738136	-1.49839	0.022118	10.8124	-2.4318	0.0549341	0.709265	-4.24711
A_55_P2119302	Cspp1	-0.210967	-0.428371	0.00643769	8.47088	-2.4305	0.0550267	0.709265	-4.24739
A_51_P166244	Osbpl1a	-0.350048	-0.710897	0.010801	10.6701	-2.4297	0.055084	0.709265	-4.24757
A_51_P340704	Prpf31	0.351287	-0.0108809	0.713454	12.0985	2.42942	0.0551039	0.709265	-4.24763
A_52_P658122	Ets2	-0.413729	-0.840372	0.0129145	13.0991	-2.42885	0.0551444	0.709265	-4.24776
A_52_P356204	Nostrin	-0.436666	-0.887043	0.0137107	8.99963	-2.42842	0.0551753	0.709265	-4.24785
A_55_P1982628	Tma16	0.265702	-0.00834457	0.539749	9.12122	2.4284	0.0551765	0.709265	-4.24786
A_55_P2062543	Kifc5b	0.625098	-0.0196463	1.26984	9.97804	2.42835	0.0551805	0.709265	-4.24787
A_55_P2415197	2810013P06Rik	-0.281576	-0.572093	0.00894107	8.89268	-2.42758	0.0552351	0.709265	-4.24804
A_55_P2080703	Cstf2	0.424805	-0.0135048	0.863116	8.59744	2.4275	0.0552413	0.709265	-4.24806
A_55_P1952882	Cyp4f18	-0.412308	-0.837922	0.0133066	8.99037	-2.42636	0.0553227	0.709265	-4.24831
A_55_P1997485	NA	0.45318	-0.0147059	0.921067	11.5739	2.42595	0.0553526	0.709265	-4.2484
A_55_P1956687	Rab37	0.404086	-0.0134586	0.821631	8.17945	2.42394	0.0554969	0.709265	-4.24884
A_55_P2036883	H2bc18	1.7584	-0.0595939	3.57639	11.3953	2.42257	0.0555957	0.709265	-4.24915
A_55_P1964225	Elac2	0.431686	-0.0148406	0.878214	9.38072	2.42142	0.055678	0.709265	-4.2494
A_51_P480241	Elf3	-0.414656	-0.843835	0.0145226	9.20039	-2.41992	0.0557871	0.709265	-4.24973
A_55_P2009042	NA	-0.412368	-0.839322	0.0145862	11.3133	-2.4191	0.0558461	0.709265	-4.24991
A_55_P2078516	NA	0.401877	-0.0144025	0.818156	9.39987	2.41801	0.055925	0.709265	-4.25016
A_55_P1979067	A430073D23Rik	-0.523014	-1.06487	0.0188471	13.4132	-2.41755	0.0559585	0.709265	-4.25026
A_55_P2125351	Sema6d	0.524264	-0.01897	1.0675	11.0454	2.4172	0.0559836	0.709265	-4.25033
A_55_P2131190	NA	-0.259729	-0.528921	0.00946427	8.18502	-2.41661	0.0560268	0.709265	-4.25047
A_55_P1963364	NA	0.316408	-0.0117204	0.644537	9.2717	2.41521	0.0561291	0.709265	-4.25078
A_55_P2143885	Etl4	-0.363703	-0.741012	0.0136066	10.4416	-2.41435	0.0561917	0.709265	-4.25097
A_55_P1976709	NA	0.328975	-0.0124438	0.670394	11.5079	2.41338	0.0562621	0.709265	-4.25118
A_51_P387235	Nampt	-0.268283	-0.54677	0.0102032	9.90387	-2.4129	0.056297	0.709265	-4.25129
A_55_P1999849	NA	0.448368	-0.0170594	0.913795	11.9213	2.41286	0.0562998	0.709265	-4.2513
A_52_P617327	Rcan1	-0.282014	-0.574819	0.010791	9.55433	-2.41236	0.0563365	0.709265	-4.25141
A_51_P466829	Pheta1	-0.692216	-1.41106	0.0266317	12.3221	-2.41188	0.056372	0.709265	-4.25152
A_65_P15215	Mrpl15	0.297575	-0.0114682	0.606619	10.9347	2.41172	0.0563832	0.709265	-4.25155
A_52_P400999	Arhgap31	-0.331494	-0.675816	0.012827	11.1459	-2.41136	0.0564097	0.709265	-4.25163
A_66_P107790	Myl12a	-0.597335	-1.21792	0.023246	14.8726	-2.41085	0.0564474	0.709265	-4.25174
A_51_P421804	Timm9	0.288588	-0.0112763	0.588453	9.70098	2.41048	0.0564742	0.709265	-4.25183
A_55_P2069425	Ttll3	-0.600214	-1.22414	0.0237122	8.61905	-2.40948	0.0565477	0.709265	-4.25205
A_55_P2029420	2610318N02Rik	1.14974	-0.046002	2.34548	9.60523	2.40831	0.0566336	0.709265	-4.25231
A_55_P2067942	D16Ertd472e	0.253837	-0.0102041	0.517878	10.2136	2.40787	0.0566658	0.709265	-4.25241
A_51_P472249	Slc7a7	-0.52744	-1.07611	0.0212324	11.0307	-2.40774	0.0566753	0.709265	-4.25243
A_51_P488718	Zfand2b	-0.261722	-0.534386	0.0109428	10.9157	-2.40415	0.0569404	0.709265	-4.25323
A_55_P2069012	Pidd1	0.638215	-0.0269189	1.30335	9.14419	2.4033	0.0570032	0.709265	-4.25342
A_51_P418526	Sfxn1	0.303673	-0.0129029	0.620249	9.87053	2.40258	0.0570563	0.709265	-4.25358
A_52_P606303	Mrpl3	0.280347	-0.0124999	0.573195	12.0267	2.39776	0.0574151	0.709265	-4.25466
A_51_P256827	S100a8	-0.886688	-1.81292	0.0395442	11.4474	-2.39774	0.0574169	0.709265	-4.25466
A_52_P569038	Cnot2	0.445595	-0.0199406	0.911131	11.2359	2.39739	0.0574431	0.709265	-4.25474
A_55_P2043382	Llgl2	-0.620079	-1.26824	0.0280841	11.4191	-2.39614	0.0575357	0.709265	-4.25502
A_55_P1995633	NA	1.23329	-0.0561442	2.52273	12.9106	2.39561	0.0575756	0.709265	-4.25514
A_55_P2139027	Plec	-0.453353	-0.927808	0.0211025	12.4564	-2.39327	0.0577513	0.709265	-4.25566
A_55_P2187266	Pop1	0.517678	-0.0242951	1.05965	10.136	2.39239	0.0578171	0.709265	-4.25586
A_55_P2277014	AA522020	-0.408754	-0.836829	0.0193206	11.663	-2.39162	0.0578748	0.709265	-4.25603
A_55_P2048110	Tmem97	0.285487	-0.013678	0.584651	10.3326	2.39015	0.0579856	0.709265	-4.25636
A_55_P1958517	Parp6	-0.549713	-1.12608	0.0266491	10.5764	-2.38886	0.0580831	0.709265	-4.25665
A_55_P1963777	Gtf3c6	0.410917	-0.0200907	0.841924	11.5813	2.38792	0.0581544	0.709265	-4.25686
A_51_P307325	Rbbp4	0.478818	-0.0234187	0.981054	13.2471	2.38788	0.0581574	0.709265	-4.25687
A_55_P1955587	Hspd1	0.338097	-0.0165455	0.69274	13.3436	2.38782	0.0581621	0.709265	-4.25688
A_51_P464387	Hspb8	-0.804877	-1.64915	0.0393992	9.98974	-2.38779	0.0581644	0.709265	-4.25689
A_55_P2056293	Sf3b4	0.291541	-0.0144011	0.597484	8.51577	2.38677	0.0582412	0.709265	-4.25712
A_66_P106191	Eef2	0.508833	-0.0251771	1.04284	14.998	2.38658	0.0582557	0.709265	-4.25716
A_51_P308961	Hmgcl	-0.507242	-1.03981	0.0253288	11.8137	-2.38555	0.058334	0.709265	-4.25739
A_55_P2047882	Zc3h7b	0.418087	-0.0211267	0.8573	10.2245	2.38419	0.058437	0.709265	-4.25769
A_55_P2098210	4931406P16Rik	-0.231473	-0.474696	0.0117497	12.0278	-2.38367	0.0584765	0.709265	-4.25781
A_52_P480544	Tnpo2	0.282023	-0.0143903	0.578436	8.63714	2.38307	0.0585222	0.709265	-4.25795
A_66_P100561	Bnip2	-0.254974	-0.523042	0.0130928	13.3059	-2.38234	0.0585782	0.709265	-4.25811
A_55_P2038452	NA	-0.281974	-0.578457	0.0145093	8.7479	-2.3821	0.0585966	0.709265	-4.25816
A_51_P495242	Lat	1.53844	-0.0794279	3.1563	8.57774	2.3817	0.0586264	0.709265	-4.25825
A_52_P8043	Srsf2	0.697224	-0.0362534	1.4307	10.2848	2.38087	0.05869	0.709265	-4.25844
A_55_P1977653	Palld	-0.368483	-0.756176	0.0192093	11.7039	-2.38057	0.0587132	0.709265	-4.25851
A_52_P355014	Rbm8a	0.415325	-0.0217481	0.852399	11.8414	2.38004	0.0587535	0.709265	-4.25863
A_55_P2182921	NA	0.463016	-0.0243158	0.950348	9.09773	2.3797	0.0587798	0.709265	-4.2587
A_55_P2077618	Csgalnact1	-0.479802	-0.98498	0.0253756	9.24015	-2.37886	0.0588441	0.709265	-4.25889
A_55_P2158990	Jun	-0.501864	-1.03059	0.0268653	13.339	-2.3774	0.0589555	0.709265	-4.25922
A_55_P1971614	NA	1.29986	-0.0696348	2.66936	11.1178	2.37731	0.0589624	0.709265	-4.25924
A_55_P2068330	Cryzl1	-0.250381	-0.514343	0.0135804	9.17073	-2.37581	0.0590781	0.709265	-4.25958
A_51_P113722	Fbxl14	0.431528	-0.0234952	0.886552	10.8938	2.37534	0.0591141	0.709265	-4.2639
A_51_P436719	Eftud2	0.243265	-0.0133597	0.49989	9.51687	2.37428	0.0591959	0.709265	-4.25992
A_66_P133642	NA	1.31233	-0.0726201	2.69727	11.4672	2.37334	0.0592685	0.709265	-4.26013
A_51_P228295	Mpzl1	-0.430616	-0.885066	0.0238341	13.8536	-2.37331	0.0592706	0.709265	-4.26014
A_55_P2176908	Tdpoz8	0.421319	-0.023565	0.866202	10.6068	2.372	0.0593718	0.709265	-4.26043
A_51_P381749	Prelid3b	0.560238	-0.0313406	1.15182	12.5254	2.37198	0.0593735	0.709265	-4.26044
A_51_P105380	Csta2	-0.328211	-0.674815	0.0183942	9.06922	-2.37175	0.0593913	0.709265	-4.26049
A_52_P190973	Vcl	-0.201344	-0.414052	0.0113648	10.7487	-2.37085	0.0594609	0.709265	-4.26069
A_55_P2081437	NA	0.665169	-0.0376468	1.36799	8.80722	2.3705	0.0594875	0.709265	-4.26077
A_55_P2020090	Pwwp3b	-0.246336	-0.506695	0.0140229	11.1438	-2.36977	0.0595446	0.709265	-4.26094
A_55_P2179296	Mad2l1	0.626819	-0.0388247	1.29246	8.19697	2.5082	0.0596216	0.709265	-4.31887
A_55_P2006255	Txnip	-0.483276	-0.99445	0.027898	8.7424	-2.36797	0.0596839	0.709265	-4.26134
A_55_P2102738	NA	-0.388711	-0.799865	0.0224431	14.4603	-2.36795	0.0596858	0.709265	-4.26135
A_55_P2072035	Thy1	2.89396	-0.167479	5.9554	10.5542	2.36765	0.0597092	0.709265	-4.26142
A_55_P2130256	Polr2l	0.346202	-0.0201116	0.712515	8.98785	2.36716	0.0597475	0.709265	-4.26153
A_55_P2070194	Caprin1	0.443666	-0.0258919	0.913225	11.9634	2.36656	0.059794	0.709265	-4.26166
A_55_P1984069	NA	0.505214	-0.0294839	1.03991	12.991	2.36656	0.059794	0.709265	-4.26166
A_51_P149562	Apbb2	-0.427355	-0.879841	0.0251308	11.793	-2.36556	0.0598718	0.709265	-4.26189
A_55_P2094611	NA	0.651635	-0.0383617	1.34163	8.90733	2.36542	0.059883	0.709265	-4.26192
A_55_P2064412	NA	0.746233	-0.0439574	1.53642	8.68721	2.36534	0.0598893	0.709265	-4.26194
A_51_P364786	U2af1	0.459513	-0.02713	0.946155	9.05218	2.36504	0.0599128	0.709265	-4.26201
A_51_P391159	Ang	-0.280966	-0.578554	0.0166209	8.55613	-2.36478	0.0599329	0.709265	-4.26206
A_55_P2163812	2026-09-04	-0.557917	-1.14893	0.0330947	10.4167	-2.36442	0.0599612	0.709265	-4.26215
A_55_P2126695	NA	0.323673	-0.0192059	0.666551	8.38415	2.36437	0.0599646	0.709265	-4.26216
A_51_P282227	As3mt	-0.274508	-0.565585	0.0165689	9.92625	-2.3621	0.0601427	0.709265	-4.26267
A_55_P2030428	Sirt1	0.206289	-0.012643	0.42522	10.5821	2.36003	0.0603051	0.709265	-4.26314
A_55_P2069856	Tnpo3	0.266543	-0.0176819	0.550767	11.4202	2.49786	0.0603323	0.709265	-4.3204
A_51_P440892	Dph2	0.378863	-0.0235609	0.781287	9.30177	2.35803	0.0604626	0.709265	-4.26359
A_55_P2049856	Araf	-0.291424	-0.601154	0.0183068	10.5999	-2.35663	0.0605729	0.709265	-4.26391
A_55_P1984690	Ptprr	-0.295169	-0.608972	0.0186341	7.99164	-2.35594	0.0606276	0.709265	-4.26406
A_52_P123400	Dnaaf2	0.396071	-0.0252376	0.817379	9.25149	2.35463	0.0607309	0.709265	-4.26436
A_52_P534583	Ahsp	0.577684	-0.0369309	1.1923	11.7695	2.35417	0.0607676	0.709265	-4.26446
A_55_P2006504	Eif4a2	-0.349715	-0.721927	0.0224972	12.969	-2.35328	0.0608379	0.709265	-4.26467
A_55_P2360661	Cbx5	0.260402	-0.0167669	0.537571	9.80219	2.35315	0.0608482	0.709265	-4.2647
A_55_P2031481	Fam131a	-0.648188	-1.33821	0.0418316	10.0695	-2.35283	0.060874	0.709265	-4.26477
A_55_P2021413	Celf4	0.365001	-0.0235575	0.75356	9.59805	2.35282	0.0608749	0.709265	-4.26477
A_55_P2136020	Uba2	0.398167	-0.0259643	0.822298	13.2765	2.35134	0.0609923	0.709265	-4.26511
A_55_P2108143	NA	0.40397	-0.0263709	0.834311	11.4899	2.35119	0.0610045	0.709265	-4.26514
A_55_P2121364	Tdg	0.319151	-0.0210532	0.659355	8.54906	2.34967	0.0611252	0.709265	-4.26549
A_55_P2186332	NA	0.338908	-0.0224238	0.700241	8.06045	2.34923	0.0611601	0.709265	-4.26559
A_51_P158210	Mcm2	1.24495	-0.0827411	2.57264	10.691	2.34858	0.0612123	0.709265	-4.26573
A_55_P1968304	NA	0.33888	-0.0226736	0.700433	12.696	2.3476	0.0612907	0.709265	-4.26596
A_55_P1999172	Nat10	0.233147	-0.0156831	0.481976	10.4306	2.34681	0.061354	0.709265	-4.26614
A_51_P239654	Nr4a1	-0.267591	-0.553308	0.0181258	10.5869	-2.34577	0.0614368	0.709265	-4.26637
A_51_P262515	Phf11a	-0.474167	-0.980633	0.0322987	8.44341	-2.34494	0.0615037	0.709265	-4.26656
A_55_P2262753	9530053J19Rik	-0.251219	-0.519644	0.017205	8.24972	-2.34413	0.0615687	0.709265	-4.26675
A_55_P2121913	Adi1	0.288036	-0.0198733	0.595944	9.57037	2.34301	0.0616587	0.709265	-4.267
A_52_P159256	Lpp	-0.263622	-0.545456	0.0182122	9.17275	-2.34282	0.0616743	0.709265	-4.26704
A_52_P96782	Wasl	-0.359701	-0.744339	0.0249366	9.92421	-2.34229	0.0617169	0.709265	-4.26716
A_52_P431872	Ptcd3	0.418271	-0.0291553	0.865697	12.0044	2.34146	0.0617837	0.709265	-4.26735
A_55_P2002150	Pgs1	-0.513738	-1.06333	0.0358524	13.4597	-2.34128	0.0617984	0.709265	-4.26739
A_51_P294778	Zfp954	-0.309462	-0.640597	0.0216738	9.79099	-2.34073	0.0618424	0.709265	-4.26752
A_55_P2005838	Ticrr	0.60268	-0.0423778	1.24774	9.4568	2.34012	0.0618917	0.709265	-4.26766
A_55_P1970935	Usp7	0.227583	-0.0160479	0.471214	12.0025	2.33969	0.0619268	0.709265	-4.26776
A_52_P503208	NA	0.895035	-0.0632973	1.85337	12.2755	2.33924	0.0619632	0.709265	-4.26786
A_55_P2183237	Ccdc191	-0.233237	-0.482992	0.0165184	9.35198	-2.33901	0.0619813	0.709265	-4.26791
A_55_P1971229	Slc25a36	-0.213401	-0.44212	0.0153169	8.92374	-2.33694	0.0621497	0.709265	-4.26838
A_55_P2061021	Smg6	-0.35247	-0.730272	0.0253332	11.7724	-2.33672	0.0621671	0.709265	-4.26843
A_55_P2176917	NA	1.11988	-0.0807039	2.32046	10.5586	2.3363	0.0622011	0.709265	-4.26853
A_65_P11853	Arhgap28	-0.221914	-0.460005	0.0161774	9.6163	-2.33449	0.0623488	0.709265	-4.26894
A_52_P583458	E2f3	0.557317	-0.0406717	1.15531	9.91594	2.33432	0.0623627	0.709265	-4.26898
A_55_P2035320	Nfil3	-0.356089	-0.738182	0.0260049	11.1018	-2.3342	0.0623718	0.709265	-4.26901
A_52_P673499	Shmt1	0.2391	-0.0175565	0.495756	8.22889	2.33334	0.0624424	0.709265	-4.26921
A_52_P646034	Nfatc2ip	0.359106	-0.0264773	0.74469	9.02003	2.33268	0.0624963	0.709265	-4.26936
A_51_P507801	F13a1	1.09976	-0.0811114	2.28062	10.3635	2.33263	0.0625003	0.709265	-4.26937
A_55_P2021055	Elp5	-0.382916	-0.794269	0.0284363	11.2167	-2.33152	0.0625906	0.709265	-4.26962
A_51_P232411	Rag1	2.46039	-0.183152	5.10394	8.88142	2.33114	0.0626221	0.709265	-4.26971
A_52_P480360	Dut	1.25295	-0.0936025	2.59949	11.5521	2.33056	0.0626693	0.709265	-4.26984
A_52_P684378	Gpx1	-0.500469	-1.03837	0.0374374	14.2765	-2.33035	0.0626868	0.709265	-4.26989
A_55_P2079390	4930579G24Rik	0.482551	-0.0362548	1.00136	8.71135	2.32964	0.0627449	0.709265	-4.27005
A_51_P124089	Gtpbp2	-0.232612	-0.482797	0.0175729	9.32434	-2.32874	0.0628185	0.709265	-4.27026
A_55_P2118740	NA	0.944992	-0.0718511	1.96183	13.4055	2.32769	0.0629052	0.709265	-4.2705
A_51_P201661	Xrcc5	0.453489	-0.034524	0.941501	9.92052	2.32748	0.0629223	0.709265	-4.27055
A_51_P423091	Flot1	-0.476191	-0.98867	0.036288	11.1588	-2.32732	0.0629357	0.709265	-4.27058
A_55_P2052097	Ip6k2	-0.198485	-0.412127	0.0151563	8.57358	-2.32698	0.0629633	0.709265	-4.27066
A_51_P318551	Nle1	0.291651	-0.0222955	0.605598	8.37211	2.3268	0.0629785	0.709265	-4.2707
A_55_P2059010	Rbp1	-0.254147	-0.527779	0.0194848	15.1413	-2.32632	0.063018	0.709265	-4.27081
A_66_P125067	Snrpd1	0.539773	-0.0414998	1.12105	10.7734	2.32585	0.0630565	0.709265	-4.27092
A_52_P361551	Hspa14	0.235369	-0.0181095	0.488847	12.513	2.32573	0.0630667	0.709265	-4.27095
A_51_P481821	Spcs3	0.217432	-0.0167715	0.451635	10.5788	2.32531	0.0631012	0.709265	-4.27104
A_55_P1970120	Vopp1	0.280093	-0.0217464	0.581933	11.7935	2.32422	0.0631911	0.709265	-4.27129
A_51_P261001	Mtf2	0.652366	-0.0507537	1.35549	10.4542	2.32387	0.0632196	0.709265	-4.27137
A_55_P2110136	Arhgap29	-0.487975	-1.01408	0.0381288	9.34434	-2.32315	0.0632797	0.709265	-4.27154
A_51_P348749	Llgl2	-0.56588	-1.17618	0.044422	10.5336	-2.32236	0.0633446	0.709265	-4.27172
A_52_P609200	Serinc3	-0.356109	-0.740198	0.0279802	14.665	-2.32221	0.0633573	0.709265	-4.27175
A_52_P496260	Exosc8	0.636433	-0.0500301	1.3229	10.7982	2.32213	0.0633641	0.709265	-4.27177
A_51_P362959	Fbxo36	-0.414065	-0.861093	0.0329619	9.31494	-2.31999	0.0635417	0.709265	-4.27226
A_51_P203501	Vars	0.398627	-0.0319351	0.82919	9.0683	2.3189	0.0636323	0.709265	-4.27251
A_55_P2045946	Tepsin	-0.410355	-0.856362	0.0356524	9.77962	-2.45064	0.063698	0.709265	-4.3275
A_51_P447668	Ptpn12	-0.217278	-0.452307	0.0177508	8.99364	-2.3155	0.0639154	0.709265	-4.27329
A_52_P351882	Impad1	0.471334	-0.0387033	0.981371	12.7883	2.31461	0.0639903	0.709265	-4.2735
A_55_P2124153	Rusc2	-0.821982	-1.71149	0.0675263	10.9131	-2.31453	0.0639968	0.709265	-4.27352
A_55_P1970841	Nr2c2	0.234985	-0.0194151	0.489385	9.61619	2.31352	0.0640813	0.709265	-4.27375
A_55_P1990648	Ndufaf4	0.508706	-0.0421675	1.05958	9.02102	2.31295	0.0641295	0.709265	-4.27388
A_51_P415247	NA	0.412537	-0.0342188	0.859294	8.55457	2.31283	0.0641395	0.709265	-4.27391
A_55_P2060404	Pus3	0.349426	-0.0290681	0.72792	9.67848	2.31231	0.0641826	0.709265	-4.27403
A_55_P1985094	Wrap73	0.422906	-0.0351965	0.881009	10.4655	2.31223	0.0641893	0.709265	-4.27405
A_55_P2375121	AI225934	-0.30963	-0.645045	0.025786	8.45788	-2.31212	0.0641992	0.709265	-4.27407
A_55_P2408330	Rbm33	-0.251933	-0.524935	0.0210695	8.46782	-2.31137	0.0642621	0.709265	-4.27424
A_66_P132249	Akr1c13	1.1892	-0.0995219	2.47792	9.30275	2.31125	0.0642723	0.709265	-4.27427
A_55_P2057792	NA	0.454952	-0.038357	0.948262	12.4523	2.30992	0.0643839	0.709265	-4.27458
A_51_P212023	Sart3	0.396333	-0.0336321	0.826297	12.0479	2.30875	0.0644823	0.709265	-4.27485
A_51_P502964	Tmem63a	-0.381183	-0.794729	0.0323619	9.93754	-2.30867	0.0644896	0.709265	-4.27487
A_55_P2113768	NA	1.19789	-0.102061	2.49785	12.0498	2.30802	0.0645438	0.709265	-4.27501
A_51_P388298	Mmachc	0.306768	-0.02636	0.639897	9.13765	2.30648	0.0646746	0.709265	-4.27537
A_55_P2117243	Npm1	0.806264	-0.0697111	1.68224	12.2718	2.30534	0.0647706	0.709265	-4.27563
A_55_P2185667	NA	0.455609	-0.0394074	0.950626	8.15468	2.30528	0.0647763	0.709265	-4.27565
A_51_P450924	Pole4	0.28717	-0.0248613	0.599201	10.4144	2.30511	0.0647907	0.709265	-4.27569
A_65_P17700	Apobec3	0.290518	-0.0251601	0.606197	9.97648	2.30504	0.0647962	0.709265	-4.2757
A_55_P2020458	NA	0.626641	-0.0548544	1.30814	12.5958	2.30307	0.0649642	0.709265	-4.27616
A_55_P1987494	Gabrr2	0.757441	-0.0663404	1.58122	11.0124	2.30296	0.0649728	0.709265	-4.27618
A_52_P176300	Med1	0.407202	-0.0358471	0.850251	9.35884	2.30202	0.0650534	0.709265	-4.2764
A_51_P196590	Hadh	-0.45	-0.939817	0.0398166	12.3001	-2.30107	0.0651343	0.709265	-4.27662
A_51_P267314	Tbc1d10c	0.696077	-0.061606	1.45376	8.27566	2.30102	0.0651385	0.709265	-4.27663
A_55_P2000533	Polk	-0.203088	-0.424186	0.018009	8.32135	-2.30066	0.0651694	0.709265	-4.27672
A_55_P2043337	Colq	0.988766	-0.0878699	2.0654	8.5916	2.30025	0.0652041	0.709265	-4.27681
A_52_P473953	Ctdspl	-0.267361	-0.558572	0.0238489	11.072	-2.29955	0.0652641	0.709265	-4.27697
A_51_P448489	Mea1	-0.251223	-0.524904	0.0224584	10.8427	-2.29914	0.0652994	0.709265	-4.27707
A_55_P1971639	Abitram	0.399038	-0.035789	0.833865	9.97547	2.29852	0.0653521	0.709265	-4.27721
A_55_P2117081	Trgv4	1.35676	-0.121979	2.83551	8.35885	2.29806	0.0653912	0.709265	-4.27731
A_55_P2159600	Herc1	-0.203645	-0.425604	0.0183131	11.3052	-2.29802	0.0653951	0.709265	-4.27733
A_55_P2015520	Plekha1	-0.539205	-1.12691	0.0484983	12.3399	-2.29798	0.0653983	0.709265	-4.27733
A_51_P260035	Sar1b	-0.20382	-0.426013	0.0183731	10.5812	-2.29756	0.0654344	0.709265	-4.27743
A_55_P2032187	NA	0.431327	-0.0389297	0.901584	9.41666	2.29732	0.0654545	0.709265	-4.27749
A_55_P1999715	Tcrb-J	4.09567	-0.369808	8.56115	9.98435	2.29724	0.0654612	0.709265	-4.2775
A_51_P478172	Tcrb-J	3.78546	-0.341981	7.9129	9.66904	2.29714	0.0654699	0.709265	-4.27753
A_55_P2058923	Bud23	0.392574	-0.0355069	0.820655	11.3743	2.29692	0.065489	0.709265	-4.27758
A_55_P2057212	Tpr	0.447794	-0.0407841	0.936372	11.0761	2.29559	0.0656032	0.709265	-4.27789
A_52_P367760	Calml4	-0.373781	-0.781904	0.0343421	9.07087	-2.29391	0.0657478	0.709265	-4.27828
A_55_P2153141	NA	0.313162	-0.0288185	0.655142	12.1548	2.2936	0.0657744	0.709265	-4.27835
A_55_P2041017	Gm15365	0.284784	-0.0262727	0.59584	13.627	2.29312	0.0658161	0.709265	-4.27846
A_55_P2110032	Akap7	-0.369025	-0.772119	0.0340684	9.542	-2.29298	0.0658279	0.709265	-4.27849
A_55_P2029235	Btn1a1	0.330039	-0.0305402	0.690618	13.1353	2.29253	0.0658669	0.709265	-4.2786
A_51_P504314	Prpf38b	0.293388	-0.0273892	0.614166	9.20394	2.29081	0.0660154	0.709265	-4.27899
A_55_P2024595	Atxn7l1	0.250984	-0.0236095	0.525578	8.5211	2.28932	0.0661446	0.709265	-4.27934
A_55_P1963576	Gm11595	0.257111	-0.0243048	0.538526	8.34555	2.28835	0.0662286	0.709265	-4.27957
A_55_P2124319	NA	0.367598	-0.0352357	0.770432	8.00917	2.28559	0.0664689	0.709265	-4.28021
A_51_P189361	Osgin1	-0.353122	-0.740294	0.0340492	8.51214	-2.2844	0.0665725	0.709265	-4.28048
A_55_P1967648	Flcn	-0.406455	-0.852158	0.0392478	10.3989	-2.28411	0.0665976	0.709265	-4.28055
A_52_P602898	Nkrf	0.349225	-0.0338335	0.732283	8.35024	2.28344	0.0666559	0.709265	-4.2807
A_66_P106478	Cct3	0.28642	-0.0280057	0.600847	11.2554	2.28158	0.0668191	0.709265	-4.28114
A_66_P108815	Pgls	0.322349	-0.0317312	0.676428	10.4153	2.28021	0.0669392	0.709265	-4.28146
A_55_P2045622	Setdb2	0.229789	-0.0226266	0.482205	8.9646	2.28015	0.0669445	0.709265	-4.28147
A_55_P2100008	NA	0.259058	-0.0255143	0.543631	11.4675	2.2801	0.0669485	0.709265	-4.28148
A_51_P332822	Abce1	0.438491	-0.0433665	0.920348	11.2588	2.27925	0.0670234	0.709265	-4.28168
A_66_P124139	Ikzf1	0.621194	-0.0615737	1.30396	8.12475	2.27879	0.0670638	0.709265	-4.28179
A_55_P2018274	NA	0.430225	-0.0427655	0.903215	11.3262	2.27821	0.0671152	0.709265	-4.28192
A_51_P386304	Ccnl2	-0.340028	-0.714104	0.0340488	11.3616	-2.27669	0.0672488	0.709265	-4.28228
A_55_P2161465	Gm10516	-0.221727	-0.465706	0.0222526	8.32642	-2.27623	0.0672899	0.709265	-4.28238
A_55_P2134032	NA	0.474161	-0.0481611	0.996482	9.5126	2.27372	0.0675112	0.709265	-4.28297
A_51_P210474	Mrpl18	0.466387	-0.0474768	0.980251	11.6763	2.27326	0.0675525	0.709265	-4.28308
A_55_P1981814	Myo3b	0.343099	-0.0349943	0.721193	9.50382	2.27285	0.0675886	0.709265	-4.28317
A_55_P2128821	Selenok	-0.444653	-0.934926	0.045619	13.5152	-2.27161	0.0676984	0.709265	-4.28346
A_55_P2164189	Sfpq	0.887334	-0.091325	1.86599	10.898	2.27094	0.0677581	0.709265	-4.28362
A_55_P1964433	Zmynd12	-0.327959	-0.689683	0.0337658	9.03976	-2.27087	0.0677648	0.709265	-4.28364
A_55_P2030183	NA	1.53718	-0.170937	3.24529	13.8047	2.39701	0.0677765	0.709265	-4.33576
A_55_P2179069	NA	0.668853	-0.0696358	1.40734	8.91689	2.26849	0.0679764	0.709265	-4.28419
A_55_P1952743	NA	0.659035	-0.0691601	1.38723	10.5647	2.26679	0.0681285	0.709265	-4.28459
A_51_P235123	Nfkbie	0.501658	-0.0528203	1.05614	8.33117	2.26607	0.0681927	0.709265	-4.28476
A_52_P482203	Tsen2	0.43585	-0.0463258	0.918025	10.2462	2.26403	0.0683758	0.709265	-4.28523
A_51_P468055	Smyd1	0.6874	-0.0735289	1.44833	9.90962	2.26264	0.0685004	0.709265	-4.28556
A_51_P216702	Eogt	-0.43531	-0.917269	0.0466481	9.78267	-2.26225	0.0685361	0.709265	-4.28565
A_55_P2057912	NA	1.23193	-0.132408	2.59628	12.5911	2.26159	0.0685949	0.709265	-4.2858
A_55_P1974650	Npdc1	-0.412314	-0.869354	0.0447259	10.9621	-2.25956	0.068778	0.709265	-4.28628
A_52_P200617	Iars	0.250537	-0.0272007	0.528275	10.2101	2.25937	0.0687954	0.709265	-4.28632
A_51_P352381	Dhrs4	0.632971	-0.0688155	1.33476	8.98395	2.25907	0.0688228	0.709265	-4.2864
A_55_P1979998	Spaca9	-0.411807	-0.868442	0.0448271	10.2415	-2.25879	0.0688479	0.709265	-4.28646
A_55_P2017870	Pclaf	0.712518	-0.0776272	1.50266	13.5801	2.2586	0.068865	0.709265	-4.28651
A_55_P2092730	Wdfy1	-0.462699	-0.975839	0.0504409	9.25126	-2.25846	0.0688773	0.709265	-4.28654
A_55_P2025851	Heatr3	0.370108	-0.0403895	0.780605	11.3956	2.25823	0.0688984	0.709265	-4.28659
A_52_P495104	NA	-0.307036	-0.647714	0.0336421	11.0405	-2.25733	0.0689798	0.709265	-4.2868
A_55_P2060183	Lamtor3	-0.199435	-0.420732	0.0218613	12.8187	-2.25724	0.0689882	0.709265	-4.28682
A_55_P1971619	NA	1.00483	-0.110448	2.1201	9.30773	2.25663	0.0690437	0.709265	-4.28697
A_55_P1958537	Map6	-1.12149	-2.36779	0.124817	10.9808	-2.25383	0.0692981	0.709265	-4.28762
A_55_P2035981	Mindy1	-0.241366	-0.509798	0.0270655	12.2697	-2.25213	0.069453	0.709265	-4.28802
A_55_P2092826	Anxa1	-0.511536	-1.08076	0.0576844	14.0667	-2.25085	0.06957	0.709265	-4.28833
A_55_P1968178	Smagp	-0.731795	-1.54614	0.0825462	11.3411	-2.25078	0.069576	0.709265	-4.28834
A_55_P2007470	Pdgfa	-0.499495	-1.05536	0.056367	13.3607	-2.25068	0.069585	0.709265	-4.28836
A_55_P2200618	NA	-0.453942	-0.959284	0.0513996	9.80604	-2.24991	0.0696555	0.709265	-4.28854
A_55_P2094966	H3c14	1.60057	-0.181236	3.38238	11.7471	2.24991	0.069656	0.709265	-4.28855
A_55_P1984416	NA	0.488887	-0.0555113	1.03329	10.7259	2.24927	0.0697141	0.709265	-4.2887
A_55_P2135039	Hyi	-0.50942	-1.0768	0.0579642	10.6662	-2.24879	0.0697583	0.709265	-4.28881
A_51_P239984	Exo1	1.25843	-0.143387	2.66025	9.95488	2.24848	0.0697872	0.709265	-4.28888
A_55_P2127683	4933434E20Rik	-0.291274	-0.615743	0.033195	8.98249	-2.24843	0.0697917	0.709265	-4.28889
A_55_P2091473	Bnip3	-0.523881	-1.10751	0.0597433	13.1918	-2.24828	0.0698055	0.709265	-4.28893
A_55_P2157200	NA	-0.278126	-0.588078	0.0318261	10.9921	-2.24749	0.0698779	0.709265	-4.28912
A_55_P2081656	NA	2.02175	-0.231638	4.27513	10.9136	2.2472	0.0699043	0.709265	-4.28918
A_51_P207153	1110008P14Rik	-0.314639	-0.665408	0.0361307	10.091	-2.24668	0.0699523	0.709265	-4.28931
A_51_P369862	Nceh1	-0.4472	-0.946085	0.0516849	9.85572	-2.24518	0.0700899	0.709265	-4.28966
A_52_P135873	NA	-0.802256	-1.69771	0.0931967	10.4933	-2.24399	0.0702001	0.709265	-4.28994
A_55_P1999847	Nutf2	0.349903	-0.0406499	0.740456	13.5979	2.24398	0.0702013	0.709265	-4.28994
A_55_P2151082	NA	0.793122	-0.0922399	1.67848	12.7908	2.24372	0.0702245	0.709265	-4.29
A_55_P2026400	Capns1	-0.256707	-0.543274	0.0298605	12.501	-2.24368	0.0702285	0.709265	-4.29001
A_51_P460890	Rgl2	-0.260047	-0.55043	0.0303362	10.628	-2.24301	0.0702907	0.709265	-4.29017
A_66_P125226	NA	0.2915	-0.034058	0.617058	12.7112	2.24265	0.0703242	0.709265	-4.29026
A_51_P519251	Nupr1	-0.56388	-1.19366	0.0659024	11.7053	-2.24257	0.0703309	0.709265	-4.29027
A_51_P424338	Nqo1	0.416655	-0.048751	0.88206	8.36093	2.24231	0.0703556	0.709265	-4.29034
A_52_P307893	Pip4k2b	0.397071	-0.0465924	0.840735	10.3316	2.24164	0.0704177	0.709265	-4.29049
A_52_P411601	Ep300	-0.239114	-0.506391	0.0281626	9.0298	-2.24076	0.0704992	0.709265	-4.2907
A_52_P596755	Dnph1	0.602736	-0.0710703	1.27654	8.69341	2.24049	0.070524	0.709265	-4.29076
A_55_P2132099	NA	0.556149	-0.0656058	1.1779	8.34174	2.24038	0.0705337	0.709265	-4.29079
A_51_P407675	Zrsr1	-0.423222	-0.896385	0.0499408	9.44098	-2.24031	0.0705406	0.709265	-4.29081
A_55_P1963175	Lctl	0.283557	-0.033523	0.600638	8.25547	2.23987	0.0705817	0.709265	-4.29091
A_55_P1957249	Pdgfrb	-0.302317	-0.640486	0.0358522	11.549	-2.23913	0.0706502	0.709265	-4.29109
A_55_P2041581	NA	0.521073	-0.0621871	1.10433	9.24906	2.23762	0.0707903	0.709265	-4.29144
A_55_P2063316	Mgll	-0.343526	-0.728311	0.0412582	11.5969	-2.23611	0.0709314	0.709265	-4.2918
A_55_P2166506	NA	0.279588	-0.0336608	0.592838	15.3218	2.23552	0.0709859	0.709265	-4.29194
A_55_P1979178	NA	0.340791	-0.0410669	0.722648	13.7006	2.2353	0.0710065	0.709265	-4.29199
A_51_P411770	Nip7	0.234219	-0.0283141	0.496752	11.8625	2.23454	0.0710777	0.709265	-4.29217
A_55_P2156016	NA	0.351074	-0.0424469	0.744594	8.37067	2.2345	0.0710813	0.709265	-4.29218
A_55_P2034042	Gga3	0.236158	-0.0285927	0.500908	10.8914	2.23417	0.0711127	0.709265	-4.29226
A_55_P1966790	Impdh2	0.769366	-0.0932176	1.63195	12.5785	2.23399	0.0711289	0.709265	-4.2923
A_51_P366138	Mertk	-0.264095	-0.560218	0.0320286	8.82655	-2.23376	0.0711505	0.709265	-4.29235
A_55_P2063257	Lgals4	-0.300192	-0.63722	0.036836	8.1572	-2.23092	0.0714176	0.709265	-4.29303
A_55_P1957319	Krr1	0.449892	-0.0553784	0.955163	10.3281	2.23015	0.0714893	0.709265	-4.29321
A_55_P2069787	NA	1.20209	-0.148108	2.5523	13.2571	2.22992	0.071511	0.709265	-4.29326
A_55_P1976682	4932431P20Rik	1.25123	-0.155047	2.6575	12.3787	2.22852	0.0716432	0.709265	-4.29359
A_55_P2077909	Tpgs2	0.28973	-0.03593	0.615391	8.37877	2.22833	0.0716612	0.709265	-4.29364
A_66_P131205	NA	0.384062	-0.0476936	0.815818	14.5095	2.22799	0.071693	0.709265	-4.29372
A_55_P2031668	Gstp1	0.271198	-0.0337022	0.576099	10.2017	2.22782	0.0717097	0.709265	-4.29376
A_55_P1995507	Aqp11	1.3077	-0.162679	2.77808	9.14128	2.22756	0.0717339	0.709265	-4.29382
A_51_P273556	Fam83d	0.207753	-0.0258872	0.441393	9.08856	2.22715	0.0717722	0.709265	-4.29392
A_55_P1980932	Elob	-0.298251	-0.633669	0.0371682	14.8666	-2.22712	0.0717751	0.709265	-4.29392
A_55_P2107447	Rab37	0.313395	-0.0390785	0.665868	8.10699	2.22698	0.0717888	0.709265	-4.29396
A_55_P2197638	1110046J04Rik	-0.407948	-0.86684	0.0509433	8.89776	-2.22662	0.0718229	0.709265	-4.29404
A_52_P406828	Dkc1	0.82535	-0.103126	1.75383	9.07381	2.22647	0.0718364	0.709265	-4.29408
A_55_P1980321	Pcbp3	0.307103	-0.0383886	0.652595	10.1654	2.22637	0.0718464	0.709265	-4.2941
A_55_P2023449	NA	-0.628309	-1.33521	0.0785957	9.55819	-2.22619	0.071863	0.709265	-4.29414
A_51_P298538	Prmt7	0.344242	-0.0432069	0.731691	11.9155	2.22536	0.0719421	0.709265	-4.29434
A_55_P2147971	Ranbp1	0.771917	-0.0970484	1.64088	12.0385	2.22494	0.0719815	0.709265	-4.29444
A_55_P1992839	Dsn1	0.412319	-0.0518405	0.876479	9.36011	2.22493	0.0719825	0.709265	-4.29444
A_52_P527500	Helb	0.358646	-0.0452758	0.762568	8.97611	2.22392	0.0720784	0.709265	-4.29468
A_51_P497402	Tonsl	0.339945	-0.042956	0.722847	9.2941	2.22368	0.072101	0.709265	-4.29474
A_51_P481788	Mapk1	0.356282	-0.0450227	0.757587	10.7719	2.22367	0.0721023	0.709265	-4.30589
A_55_P2156556	NA	0.31499	-0.0398714	0.669852	11.9659	2.22325	0.0721419	0.709265	-4.29484
A_55_P1977330	Zbtb1	0.299739	-0.0379668	0.637444	8.62809	2.22308	0.0721581	0.709265	-4.29488
A_55_P2035286	Uhrf1	1.7319	-0.219391	3.68319	12.0242	2.22306	0.07216	0.709265	-4.29489
A_55_P1974892	Zbtb18	0.261061	-0.0330953	0.555217	9.95276	2.22287	0.072178	0.709265	-4.29493
A_55_P2408415	Kcnq1ot1	-0.621973	-1.32281	0.0788664	8.74146	-2.22282	0.0721832	0.709265	-4.29495
A_55_P1979217	Abtb1	-0.596737	-1.26973	0.0762563	11.5678	-2.22087	0.0723687	0.709265	-4.29541
A_55_P2175813	Ythdf2	0.214388	-0.027406	0.456182	10.6042	2.22078	0.0723771	0.709265	-4.29543
A_55_P1961395	Pdpn	-0.57256	-1.21845	0.0733319	12.9965	-2.2203	0.0724228	0.709265	-4.29554
A_52_P197627	Umps	0.393652	-0.0544781	0.841782	8.95578	2.33976	0.0724515	0.709265	-4.3448
A_51_P208410	Ppp1r12c	-0.284554	-0.6056	0.0364923	11.1974	-2.21997	0.072454	0.709265	-4.29562
A_55_P2159807	Rfc4	1.00708	-0.129221	2.14339	11.1327	2.21984	0.0724669	0.709265	-4.29565
A_55_P2035827	Vma21	0.344975	-0.0443415	0.734292	10.9112	2.2194	0.0725088	0.709265	-4.29576
A_55_P2085932	Lamtor2	0.803704	-0.103349	1.71076	12.156	2.21929	0.0725193	0.709265	-4.29578
A_51_P246387	Nktr	-0.349277	-0.743608	0.0450542	9.76162	-2.2185	0.0725947	0.709265	-4.29597
A_55_P2117741	Nck2	0.209819	-0.0270734	0.446712	12.3842	2.21842	0.0726021	0.709265	-4.29599
A_66_P132846	Exosc1	0.225776	-0.0292808	0.480833	9.20005	2.21713	0.0727257	0.709265	-4.2963
A_52_P748958	Cfl1	0.365209	-0.0474288	0.777847	13.4477	2.21678	0.0727591	0.709265	-4.29638
A_52_P49042	Arfgef3	0.396834	-0.0516039	0.845271	8.36236	2.21644	0.0727914	0.709265	-4.29646
A_52_P310981	Eif4e	0.408226	-0.0533772	0.869829	11.3949	2.21504	0.0729259	0.709265	-4.29679
A_51_P242859	Akr1c12	0.2749	-0.0360827	0.585884	7.87817	2.21406	0.0730207	0.709265	-4.29703
A_55_P2140843	NA	0.428149	-0.0564314	0.91273	10.5392	2.21299	0.0731234	0.709265	-4.29728
A_52_P397204	Csk	0.241765	-0.0321892	0.51572	9.40166	2.21037	0.0733758	0.709265	-4.2979
A_52_P555672	Vrk1	0.51886	-0.0691934	1.10691	8.86141	2.20996	0.0734162	0.709265	-4.298
A_55_P2099760	NA	0.815085	-0.109016	1.73919	9.75933	2.20919	0.0734901	0.709265	-4.29819
A_51_P513541	Rfk	-0.435398	-0.929219	0.0584236	10.3064	-2.20834	0.0735725	0.709265	-4.29839
A_55_P2077783	Tubb2a-ps2	0.299201	-0.0401512	0.638553	8.95342	2.20832	0.0735744	0.709265	-4.29839
A_51_P189746	Pim3	-0.353943	-0.755596	0.0477094	9.69453	-2.20716	0.0736876	0.709265	-4.29867
A_55_P2136522	Tmem128	-0.427227	-0.912185	0.0577298	11.4659	-2.20651	0.0737505	0.709265	-4.29882
A_52_P200925	NA	0.466143	-0.0630976	0.995384	13.6755	2.20606	0.0737947	0.709265	-4.29893
A_52_P136782	Rgs5	-0.333019	-0.711213	0.0451741	8.87093	-2.20549	0.0738494	0.709265	-4.29907
A_51_P351970	Hells	0.462325	-0.0627364	0.987386	8.4215	2.2054	0.0738583	0.709265	-4.29909
A_55_P1968108	NA	0.453469	-0.0615521	0.96849	13.6117	2.20533	0.0738656	0.709265	-4.29911
A_51_P269084	Chchd10	-0.621069	-1.32656	0.0844197	14.8624	-2.20496	0.0739016	0.709265	-4.2992
A_55_P2103796	Arhgap11a	0.569586	-0.0778095	1.21698	8.70971	2.20364	0.0740304	0.709265	-4.29951
A_55_P1972530	Efl1	0.328067	-0.0448472	0.700981	9.91311	2.20345	0.0740482	0.709265	-4.29955
A_51_P209302	Polr1e	0.239811	-0.0329631	0.512585	8.99948	2.20199	0.0741908	0.709265	-4.2999
A_55_P1994128	Tmem184a	-0.275636	-0.589253	0.0379819	9.82288	-2.20133	0.0742557	0.709265	-4.30006
A_55_P2059957	Snx7	-0.27841	-0.59519	0.0383699	9.59846	-2.20129	0.0742597	0.709265	-4.30007
A_51_P141071	Cand2	0.381949	-0.0526593	0.816558	9.00626	2.20119	0.0742694	0.709265	-4.3001
A_55_P2009910	Stxbp3	-0.367373	-0.785457	0.0507107	10.8205	-2.20087	0.0743009	0.709265	-4.30017
A_55_P2125774	Ola1	0.425055	-0.0586981	0.908809	11.5257	2.20076	0.0743121	0.709265	-4.3002
A_55_P2181191	Btg1	0.265286	-0.0366552	0.567227	8.19338	2.20061	0.0743267	0.709265	-4.30023
A_55_P2080804	Slirp	0.474508	-0.0655792	1.0146	12.7356	2.20054	0.0743329	0.709265	-4.30025
A_55_P1994224	Ythdf1	0.27637	-0.0382485	0.590988	12.5418	2.20017	0.0743692	0.709265	-4.30034
A_51_P485240	Adipor1	-0.307309	-0.657182	0.0425646	11.3075	-2.19996	0.0743903	0.709265	-4.30039
A_51_P169032	2810004N23Rik	0.324585	-0.045236	0.694407	11.6937	2.1983	0.074553	0.709265	-4.30079
A_55_P1982762	Hsd3b7	-0.690555	-1.47737	0.0962564	10.7494	-2.19825	0.0745576	0.709265	-4.3008
A_55_P2093874	Pbxip1	-0.709807	-1.5188	0.0991874	12.493	-2.19758	0.0746237	0.709265	-4.30096
A_55_P2135031	NA	0.574947	-0.0803612	1.23026	8.39367	2.19752	0.07463	0.709265	-4.30097
A_55_P2149500	Kifc2	-0.48447	-1.03675	0.0678113	8.72536	-2.19714	0.0746676	0.709265	-4.30106
A_55_P1986556	Minpp1	0.280252	-0.0392749	0.59978	10.0192	2.19681	0.0747001	0.709265	-4.30114
A_55_P2114938	Irf9	-0.904716	-1.93636	0.126928	10.3636	-2.19651	0.0747295	0.709265	-4.30121
A_52_P551011	Smim1	-0.270926	-0.579899	0.0380469	9.27809	-2.19624	0.0747555	0.709265	-4.30128
A_51_P270519	Cenps	0.415529	-0.0584954	0.889554	8.53962	2.19559	0.0748202	0.709265	-4.30143
A_55_P2164534	Dtl	1.21217	-0.170907	2.59525	9.67545	2.19517	0.0748618	0.709265	-4.30154
A_55_P2044413	Cxcl11	0.437484	-0.0617152	0.936683	11.2017	2.19502	0.0748763	0.709265	-4.30157
A_52_P659258	Ppat	0.235697	-0.0332585	0.504653	8.58328	2.19495	0.0748835	0.709265	-4.30159
A_55_P1982744	NA	0.797728	-0.112696	1.70815	13.3648	2.19463	0.0749148	0.709265	-4.30166
A_55_P2136338	Tomm20	0.299747	-0.0424825	0.641977	12.884	2.19375	0.0750015	0.709265	-4.30187
A_52_P466090	Samhd1	-0.302198	-0.647249	0.0428534	9.47973	-2.1936	0.0750163	0.709265	-4.30191
A_52_P455404	Itpa	0.353493	-0.0502508	0.757236	12.612	2.19293	0.0750828	0.709265	-4.30207
A_51_P165704	Mcm7	1.25906	-0.179592	2.69771	12.0324	2.192	0.0751751	0.709265	-4.30229
A_55_P2047778	Krtap4-8	0.511971	-0.0730348	1.09698	10.5427	2.19197	0.0751777	0.709265	-4.3023
A_55_P2026761	NA	0.471838	-0.0673146	1.01099	12.2467	2.19195	0.0751797	0.709265	-4.30231
A_55_P1999314	Dhx33	0.268489	-0.0383386	0.575316	10.3076	2.19171	0.0752044	0.709265	-4.30237
A_51_P383991	2026-09-04	-0.676793	-1.45028	0.0966901	12.6971	-2.19157	0.0752178	0.709265	-4.3024
A_55_P2072906	Gm6788	0.330841	-0.0472969	0.708979	13.7086	2.19139	0.0752358	0.709265	-4.30244
A_55_P2115119	Rnaseh2a	0.217166	-0.0310936	0.465425	9.62984	2.19097	0.0752776	0.709265	-4.30254
A_55_P2129029	Smarcb1	0.299781	-0.0429804	0.642543	12.0834	2.1906	0.0753144	0.709265	-4.30263
A_55_P2034097	Elavl1	0.578982	-0.0830859	1.24105	13.3467	2.19035	0.0753394	0.709265	-4.30269
A_55_P1995165	Mdc1	0.440669	-0.0633247	0.944663	10.0817	2.18997	0.075377	0.709265	-4.30278
A_55_P2022840	Csnk2a1	0.376699	-0.0541565	0.807555	11.7197	2.18984	0.0753893	0.709265	-4.30281
A_55_P2129469	NA	1.26214	-0.181748	2.70603	8.60279	2.1894	0.0754339	0.709265	-4.30292
A_66_P140076	NA	0.523506	-0.0754146	1.12243	11.0647	2.18929	0.0754447	0.709265	-4.30295
A_55_P2125561	Mrps36	0.324119	-0.0466935	0.694932	12.0363	2.18928	0.0754459	0.709265	-4.30295
A_52_P92514	Supt20	-0.291633	-0.625299	0.0420331	8.58045	-2.18915	0.0754587	0.709265	-4.30298
A_52_P263095	Ahnak	-0.437076	-0.937546	0.063394	13.8875	-2.18741	0.0756323	0.709265	-4.3034
A_66_P112164	Rab29	-0.286673	-0.614967	0.0416214	10.3876	-2.18713	0.0756603	0.709265	-4.30346
A_51_P247359	Ptprcap	1.57493	-0.230458	3.38031	9.27142	2.18495	0.075878	0.709265	-4.30399
A_51_P268145	Naa80	-0.248603	-0.533594	0.0363877	9.04436	-2.18487	0.0758856	0.709265	-4.304
A_51_P314907	Dbf4	0.203124	-0.0297664	0.436013	8.78816	2.18454	0.0759189	0.709265	-4.30408
A_55_P2110875	2700046G09Rik	-0.236975	-0.508763	0.0348125	9.57492	-2.18385	0.0759877	0.709265	-4.30425
A_51_P395473	Tns2	-0.404841	-0.869165	0.0594823	10.0752	-2.18381	0.0759922	0.709265	-4.30426
A_52_P134083	Cyhr1	-0.510316	-1.09611	0.0754742	10.7175	-2.18196	0.0761775	0.709265	-4.3047
A_52_P403527	NA	0.89731	-0.132996	1.92762	11.0362	2.18136	0.0762386	0.709265	-4.30485
A_55_P2470474	9530082P21Rik	-0.322621	-0.693068	0.0478258	8.36945	-2.18131	0.0762433	0.709265	-4.30486
A_55_P2171484	Lta4h	0.491506	-0.0730316	1.05604	11.8145	2.18065	0.0763095	0.709265	-4.30502
A_51_P186053	Rrp15	0.407477	-0.0606728	0.875627	10.002	2.18006	0.0763691	0.709265	-4.30516
A_55_P2150294	Synj2bp	-0.277484	-0.596301	0.0413327	10.6302	-2.17995	0.0763799	0.709265	-4.30519
A_52_P476400	NA	0.220691	-0.0329013	0.474283	10.2226	2.17971	0.0764043	0.709265	-4.30525
A_55_P2111416	Rcc2	0.524219	-0.0782115	1.12665	10.8138	2.1795	0.076426	0.709265	-4.3053
A_52_P627816	Tgm1	-1.10092	-2.36664	0.1648	8.98342	-2.17856	0.076521	0.709265	-4.30552
A_55_P2026785	Dcaf1	0.225078	-0.0337584	0.483914	9.97967	2.178	0.0765771	0.709265	-4.30566
A_55_P1988907	Eml4	0.40343	-0.0606233	0.867482	11.4175	2.17746	0.0766316	0.709265	-4.30579
A_55_P2068265	Mif	0.779045	-0.117153	1.67524	14.6102	2.17725	0.0766527	0.709265	-4.30584
A_55_P2091671	Psmg1	0.58155	-0.0875406	1.25064	10.7775	2.17697	0.0766813	0.709265	-4.30591
A_66_P108792	Rad1	0.235122	-0.0354477	0.505691	10.342	2.17653	0.0767261	0.709265	-4.30601
A_55_P1979694	NA	0.435881	-0.0658917	0.937653	13.8981	2.17576	0.0768039	0.709265	-4.3062
A_55_P2402134	NA	-0.355759	-0.765482	0.0539651	9.53916	-2.17478	0.0769038	0.709265	-4.30643
A_55_P2185160	NA	0.487695	-0.0740194	1.04941	12.751	2.17462	0.0769199	0.709265	-4.30647
A_55_P1988009	Gm10406	-0.480545	-1.03443	0.0733367	9.45846	-2.17304	0.0770805	0.709265	-4.30685
A_51_P374869	Abca7	-0.424089	-0.91333	0.0651516	11.0884	-2.17113	0.0772756	0.709265	-4.30731
A_55_P2086659	Rad54l	0.346748	-0.0534069	0.746904	8.40902	2.17038	0.0773514	0.709265	-4.30749
A_52_P221024	NA	0.507276	-0.0781382	1.09269	12.2818	2.17036	0.0773539	0.709265	-4.3075
A_55_P1998072	NA	0.3034	-0.0468915	0.653692	8.11687	2.16938	0.0774535	0.709265	-4.30774
A_55_P2091284	Ltbp3	-0.333842	-0.719292	0.0516082	11.3946	-2.16932	0.0774603	0.709265	-4.30775
A_55_P2106666	Adcy9	-0.542146	-1.16825	0.0839537	9.67339	-2.16882	0.0775114	0.709265	-4.30787
A_55_P2019690	Slc43a1	0.660468	-0.102289	1.42323	8.83947	2.16878	0.0775152	0.709265	-4.30788
A_51_P371331	Mpp5	-0.335017	-0.722044	0.0520091	9.78859	-2.16809	0.0775862	0.709265	-4.30805
A_66_P139799	Cenpb	0.246422	-0.0383769	0.531221	8.59232	2.16716	0.0776811	0.709265	-4.30827
A_51_P418725	Plekhf1	-0.375182	-0.808849	0.0584846	8.90561	-2.16689	0.0777094	0.709265	-4.30834
A_55_P1974283	Rbmx	0.594698	-0.0927493	1.28215	10.4519	2.16674	0.0777242	0.709265	-4.30837
A_55_P2136832	Gm6981	0.411401	-0.0644335	0.887235	13.8888	2.16551	0.0778512	0.709265	-4.30867
A_55_P2157922	Ndufaf1	0.297703	-0.0467255	0.642131	10.1887	2.16488	0.0779155	0.709265	-4.30882
A_51_P465772	Ruvbl1	0.534273	-0.0842657	1.15281	12.3991	2.16345	0.0780632	0.709265	-4.30917
A_55_P2049158	NA	1.2413	-0.196212	2.67882	12.3802	2.1628	0.0781306	0.709265	-4.30933
A_55_P2076994	Defa-rs10	0.324677	-0.0516061	0.70096	8.74666	2.16116	0.0782996	0.709265	-4.30972
A_55_P2068167	Nufip2	0.397946	-0.0633051	0.859198	10.935	2.16091	0.0783254	0.709265	-4.30978
A_55_P1963201	Chchd7	0.3205	-0.0510818	0.692082	11.9778	2.16035	0.0783837	0.709265	-4.30992
A_55_P2243367	NA	0.345124	-0.0551427	0.74539	9.06436	2.15961	0.07846	0.709265	-4.3101
A_55_P2130399	Rilp	-0.356505	-0.769999	0.05699	9.17656	-2.15946	0.0784756	0.709265	-4.31013
A_55_P1986113	Ppil1	0.583484	-0.0932834	1.26025	10.3311	2.15943	0.0784786	0.709265	-4.31014
A_55_P2140171	NA	0.786076	-0.126168	1.69832	10.8521	2.15826	0.0786004	0.709265	-4.31042
A_55_P1984861	NA	0.513787	-0.082545	1.11012	15.0113	2.15797	0.0786306	0.709265	-4.3105
A_55_P2018904	Kbtbd6	0.484013	-0.07777	1.0458	8.60157	2.15794	0.0786341	0.709265	-4.3105
A_51_P121275	Cenpo	0.419342	-0.0674419	0.906126	9.13059	2.15766	0.0786631	0.709265	-4.31057
A_55_P2079912	NA	0.436904	-0.0702974	0.944105	8.95455	2.15753	0.0786769	0.709265	-4.3106
A_51_P242201	Naaa	-0.827192	-1.7875	0.133112	9.62075	-2.15748	0.078681	0.709265	-4.31061
A_51_P406557	Myorg	-0.196153	-0.423872	0.0315659	8.44449	-2.15748	0.0786819	0.709265	-4.31061
A_51_P520936	Bcar3	-1.09103	-2.35774	0.175673	10.5557	-2.15731	0.0786993	0.709265	-4.31066
A_55_P2011551	Anapc5	0.341717	-0.0551109	0.738546	10.2354	2.15682	0.0787498	0.709265	-4.31077
A_51_P155085	Dennd2a	-0.434974	-0.940194	0.0702457	11.6362	-2.15642	0.0787919	0.709265	-4.31087
A_52_P384901	Wdr43	0.368492	-0.0595337	0.796518	9.38945	2.1563	0.0788047	0.709265	-4.3109
A_55_P1970905	Lin28b	0.413692	-0.0668378	0.894222	7.92301	2.15629	0.0788054	0.709265	-4.3109
A_51_P225771	NA	0.491793	-0.0794868	1.06307	12.6931	2.15617	0.0788175	0.709265	-4.31093
A_52_P306396	Ppp3cb	0.406623	-0.066379	0.879625	10.6631	2.15318	0.0791307	0.709265	-4.31166
A_55_P1966114	Epn2	-0.62721	-1.35687	0.102449	12.4875	-2.153	0.0791494	0.709265	-4.3117
A_52_P52618	Csf2rb	-0.759591	-1.64344	0.124264	9.50604	-2.15253	0.0791981	0.709265	-4.31181
A_55_P2065519	NA	0.222154	-0.0364222	0.480729	10.255	2.15187	0.0792674	0.709265	-4.31198
A_52_P207635	Zfc3h1	-0.2163	-0.46808	0.0354801	9.41529	-2.15172	0.0792832	0.709265	-4.31201
A_55_P2345116	NA	-0.263417	-0.57017	0.0433369	8.26273	-2.15082	0.0793775	0.709265	-4.31223
A_51_P490257	Fbxo4	-0.244682	-0.529662	0.0402974	10.1827	-2.1505	0.0794113	0.709265	-4.31231
A_55_P2072213	NA	0.612609	-0.101088	1.32631	11.6935	2.14991	0.0794733	0.709265	-4.31245
A_52_P459929	Itga1	-0.241525	-0.522963	0.0399131	9.64658	-2.14946	0.0795203	0.709265	-4.31256
A_55_P2064004	Rapgef2	-0.478876	-1.03719	0.0794351	11.0349	-2.14831	0.0796413	0.709265	-4.31284
A_55_P2065465	Mettl1	0.307135	-0.0510071	0.665277	9.50024	2.14795	0.0796792	0.709265	-4.31293
A_52_P392674	Acot9	-0.388478	-0.841517	0.0645604	9.78569	-2.14774	0.0797014	0.709265	-4.31298
A_51_P205481	Mtmr6	-0.220976	-0.478706	0.0367532	11.3312	-2.14749	0.0797274	0.709265	-4.31304
A_55_P2114074	Acrbp	-0.333747	-0.723004	0.0555112	9.02723	-2.14748	0.0797285	0.709265	-4.31304
A_51_P230439	Ppfibp2	-1.25826	-2.72587	0.209349	11.5842	-2.14739	0.0797386	0.709265	-4.31306
A_52_P745	Acox3	-0.776757	-1.68309	0.129578	9.27781	-2.14658	0.0798239	0.709265	-4.31326
A_51_P172853	Cd14	-0.207115	-0.448874	0.0346435	8.53862	-2.14576	0.079911	0.709265	-4.31346
A_65_P09090	Arih2	-0.322776	-0.699565	0.0540141	10.8694	-2.14562	0.0799257	0.709265	-4.31349
A_55_P2008197	Esr2	-0.384992	-0.83453	0.0645453	10.1006	-2.14504	0.0799861	0.709265	-4.31363
A_51_P494361	Mbnl2	-0.552198	-1.19697	0.0925784	12.272	-2.14504	0.0799863	0.709265	-4.31363
A_52_P656714	Map3k5	-0.247198	-0.535862	0.0414665	8.20114	-2.14487	0.0800042	0.709265	-4.31367
A_52_P570240	Kbtbd11	0.734338	-0.123275	1.59195	10.2367	2.14464	0.0800287	0.709265	-4.31373
A_52_P608322	Maff	-0.740319	-1.605	0.124363	10.5451	-2.14443	0.0800507	0.709265	-4.31378
A_55_P2036907	Mycbpap	-0.281727	-0.610816	0.0473614	8.37644	-2.1442	0.0800751	0.709265	-4.31384
A_52_P592101	Washc2	-0.332356	-0.720608	0.0558971	9.51488	-2.14407	0.0800894	0.709265	-4.31387
A_51_P424272	Mt4	0.32215	-0.0542773	0.698577	8.20287	2.14352	0.0801477	0.709265	-4.314
A_52_P656867	Fam98b	0.69112	-0.116836	1.49908	10.2285	2.14248	0.0802583	0.709265	-4.31426
A_55_P1988168	Proser3	-0.483635	-1.04903	0.0817602	13.1591	-2.14248	0.0802584	0.709265	-4.31426
A_51_P386880	Stip1	0.231369	-0.0392086	0.501946	11.1175	2.14172	0.0803383	0.709265	-4.31444
A_55_P2049867	Ccrl2	-0.298095	-0.646725	0.050536	8.3995	-2.1416	0.0803512	0.709265	-4.31447
A_55_P2058851	Fancf	0.449923	-0.0764277	0.976273	9.2619	2.14098	0.0804171	0.709265	-4.31462
A_51_P368543	Abhd8	0.303827	-0.0516265	0.65928	9.13396	2.14089	0.0804273	0.709265	-4.31465
A_55_P2055523	NA	1.35185	-0.229845	2.93355	13.3163	2.1407	0.080447	0.709265	-4.31469
A_51_P148196	Sdf2	-0.424204	-0.920667	0.0722584	14.1459	-2.14012	0.0805087	0.709265	-4.31483
A_55_P2102574	Prorsd1	0.361195	-0.061553	0.783942	9.96509	2.13998	0.0805236	0.709265	-4.31487
A_55_P1953708	Cry2	-0.2225	-0.482926	0.0379252	8.428	-2.13992	0.0805304	0.709265	-4.31488
A_55_P2061061	Set	0.637391	-0.109288	1.38407	12.2305	2.13807	0.0807275	0.709265	-4.31533
A_55_P2077185	NA	0.473898	-0.0812646	1.02906	9.5206	2.13804	0.0807313	0.709265	-4.31534
A_55_P1984158	Slc44a2	-0.291115	-0.632212	0.0499826	12.721	-2.13765	0.0807728	0.709265	-4.31543
A_55_P2110925	Flrt3	0.340421	-0.0585977	0.739441	9.20188	2.13685	0.0808584	0.709265	-4.31563
A_55_P2107035	Mcmbp	0.446599	-0.0769754	0.970172	11.5456	2.13643	0.0809026	0.709265	-4.31573
A_52_P466887	Hnrnpd	0.545991	-0.0941068	1.18609	12.4651	2.13643	0.0809027	0.709265	-4.31573
A_51_P479434	Rfc3	0.497669	-0.0926032	1.08794	8.6667	2.2457	0.080922	0.709265	-4.36018
A_55_P1969072	Cbx3	0.624744	-0.108612	1.3581	13.6813	2.13372	0.0811937	0.709265	-4.31639
A_51_P516728	Hap1	0.665374	-0.115818	1.44657	11.319	2.13333	0.0812356	0.709265	-4.31649
A_55_P1968863	Synpo2l	0.334663	-0.0585418	0.727867	13.3034	2.13176	0.0814043	0.709265	-4.31687
A_55_P1971579	Acox3	-0.708538	-1.54113	0.124059	8.76969	-2.13147	0.0814363	0.709265	-4.31694
A_52_P5652	Sae1	0.211101	-0.036969	0.45917	9.32979	2.13141	0.0814429	0.709265	-4.31696
A_55_P2088018	Fhod3	-0.701391	-1.52567	0.122888	9.3526	-2.13126	0.0814588	0.709265	-4.31699
A_51_P320614	Txnrd1	0.235818	-0.0413442	0.51298	11.467	2.13105	0.0814815	0.709265	-4.31705
A_51_P190765	Rtca	0.259295	-0.0454719	0.564062	10.3347	2.13097	0.0814903	0.709265	-4.31707
A_51_P155196	Abtb2	0.245689	-0.0431529	0.53453	9.91276	2.13047	0.0815437	0.709265	-4.31719
A_55_P2054559	NA	0.497752	-0.0874379	1.08294	9.06807	2.13043	0.0815487	0.709265	-4.3172
A_51_P292016	Uts2r	0.269807	-0.0474427	0.587056	8.88305	2.13011	0.0815826	0.709265	-4.31727
A_55_P2019833	NA	-0.475725	-1.03511	0.0836554	11.7555	-2.1301	0.0815844	0.709265	-4.31728
A_52_P240453	Polr3k	0.657911	-0.115756	1.43158	10.6879	2.12992	0.0816033	0.709265	-4.31732
A_55_P2157159	NA	0.596928	-0.105416	1.29927	11.5628	2.12874	0.0817309	0.709265	-4.31761
A_55_P2004806	Hexim2	-0.439572	-0.957048	0.0779035	12.3574	-2.1276	0.081854	0.709265	-4.31789
A_52_P257502	Igfbp4	0.829532	-0.147239	1.8063	9.2323	2.12711	0.0819071	0.709265	-4.31801
A_55_P1959639	NA	-0.211083	-0.459654	0.037488	14.0857	-2.12693	0.0819271	0.709265	-4.31805
A_51_P397564	Snrnp40	0.480344	-0.0853199	1.04601	10.9455	2.12689	0.0819318	0.709265	-4.31806
A_66_P123014	Twistnb	0.364388	-0.0647592	0.793535	9.96741	2.12671	0.081951	0.709265	-4.31811
A_55_P2429480	Atad2	0.269199	-0.047976	0.586374	8.46412	2.12581	0.0820484	0.709265	-4.31833
A_55_P2127303	Spsb2	-1.12665	-2.4545	0.201196	11.001	-2.12516	0.0821193	0.709265	-4.31849
A_51_P293607	Mrps14	0.221309	-0.039582	0.482201	8.4455	2.12467	0.0821731	0.709265	-4.31861
A_55_P2037116	Ran	0.662866	-0.119046	1.44478	15.2682	2.12333	0.0823183	0.709265	-4.31893
A_51_P407879	Fam193b	-0.479884	-1.04595	0.0861853	10.8626	-2.12333	0.0823188	0.709265	-4.31893
A_55_P2064906	NA	0.478547	-0.0859963	1.04309	16.486	2.12314	0.0823397	0.709265	-4.31898
A_51_P252677	Card19	-0.304551	-0.66428	0.0551779	11.2182	-2.12048	0.0826294	0.709265	-4.31963
A_55_P2109752	Nans	0.212395	-0.0387766	0.463567	12.5837	2.11799	0.0829027	0.709265	-4.32024
A_51_P113072	Cdc123	0.287951	-0.0526807	0.628584	11.8673	2.11731	0.0829779	0.709265	-4.32041
A_52_P80593	NA	0.239424	-0.0439764	0.522824	11.9099	2.11601	0.0831207	0.709265	-4.32073
A_55_P2231747	NA	-0.475511	-1.03837	0.0873534	9.23431	-2.11596	0.0831263	0.709265	-4.32074
A_52_P486702	G3bp1	0.288796	-0.0530582	0.630651	9.35512	2.11593	0.0831298	0.709265	-4.32075
A_55_P2139640	Fbh1	-0.211728	-0.462466	0.0390111	10.0201	-2.11498	0.083234	0.709265	-4.32098
A_52_P650855	Myo1d	-0.535421	-1.16954	0.0987003	13.0367	-2.11482	0.0832518	0.709265	-4.32102
A_55_P2090996	Ebna1bp2	0.286241	-0.0527779	0.62526	12.6353	2.11475	0.0832599	0.709265	-4.32104
A_55_P1966337	Polr2h	0.32184	-0.059374	0.703054	11.1146	2.11457	0.0832797	0.709265	-4.32108
A_55_P1956302	H2-Q4	-0.417279	-0.911626	0.0770671	13.4319	-2.1142	0.0833204	0.709265	-4.32117
A_52_P522255	Pitx1	-1.88426	-4.11721	0.348698	8.65613	-2.11354	0.083393	0.709265	-4.32133
A_55_P2064595	NA	0.193181	-0.0358004	0.422163	8.85854	2.11307	0.0834446	0.709265	-4.32145
A_51_P255657	Misp3	-1.18902	-2.59858	0.220526	9.69222	-2.11281	0.0834738	0.709265	-4.32151
A_51_P130079	Lrmp	0.814025	-0.150977	1.77903	8.28955	2.11281	0.0834742	0.709265	-4.32151
A_51_P512820	Dera	0.243141	-0.0451114	0.531394	9.1473	2.11269	0.0834872	0.709265	-4.32154
A_55_P1973698	Htra2	-0.205377	-0.448898	0.0381435	9.9656	-2.11235	0.0835242	0.709265	-4.32163
A_52_P86693	Ifi27	-0.618827	-1.35268	0.115027	12.4906	-2.11208	0.0835549	0.709265	-4.32169
A_52_P651034	Tmx1	0.370293	-0.0690761	0.809662	10.377	2.11089	0.0836861	0.709265	-4.32199
A_55_P2004119	NA	0.991691	-0.185019	2.1684	14.4441	2.11085	0.0836909	0.709265	-4.322
A_51_P418339	Nudcd2	0.30228	-0.0565261	0.661087	9.80701	2.11009	0.0837758	0.709265	-4.32218
A_51_P130660	Mrps30	0.361126	-0.0675525	0.789804	10.8697	2.10998	0.083788	0.709265	-4.32221
A_52_P676271	Tuba4a	0.212931	-0.0399653	0.465828	13.9917	2.10886	0.0839125	0.709265	-4.32249
A_55_P1974533	Eif4e	0.277373	-0.0520774	0.606824	8.95524	2.10875	0.0839245	0.709265	-4.32251
A_55_P1972991	Pcsk6	0.906652	-0.170281	1.98359	11.0666	2.10864	0.0839366	0.709265	-4.32254
A_55_P2143204	Pbxip1	-0.441389	-0.965771	0.0829936	10.1958	-2.10826	0.083979	0.709265	-4.32263
A_51_P110371	Wwox	0.388685	-0.0734121	0.850783	8.34898	2.10676	0.0841459	0.709265	-4.323
A_55_P1955244	NA	0.78475	-0.148259	1.71776	13.3559	2.10667	0.0841562	0.709265	-4.32302
A_55_P2128032	Hsf2	0.232555	-0.0439407	0.509051	9.38637	2.10663	0.0841607	0.709265	-4.32303
A_55_P2235911	0610009E02Rik	0.514388	-0.0972721	1.12605	8.92093	2.10635	0.0841914	0.709265	-4.3231
A_55_P1962731	Clcn4	-0.360543	-0.789273	0.0681872	12.0966	-2.10632	0.0841955	0.709265	-4.32311
A_55_P2021029	Tigd3	0.242762	-0.0459121	0.531435	8.12358	2.10631	0.0841956	0.709265	-4.32311
A_52_P229959	2026-09-06	0.251651	-0.0476535	0.550956	8.73019	2.10589	0.0842429	0.709265	-4.32322
A_65_P08971	F3	-0.350314	-0.767042	0.0664137	8.24928	-2.1055	0.0842864	0.709265	-4.32331
A_52_P556281	G3bp2	0.344277	-0.0653151	0.753869	11.0176	2.10526	0.0843128	0.709265	-4.32337
A_51_P489153	Crot	-0.195551	-0.428213	0.0371106	9.59641	-2.10516	0.0843241	0.709265	-4.32339
A_55_P2420873	NA	-0.26505	-0.580419	0.0503201	9.75459	-2.10503	0.0843395	0.709265	-4.32343
A_55_P2076273	NA	0.579389	-0.110116	1.26889	13.94	2.10467	0.0843796	0.709265	-4.32352
A_55_P2144003	NA	0.42783	-0.0813155	0.936975	13.4636	2.10465	0.0843817	0.709265	-4.32352
A_51_P347240	Lrr1	0.46381	-0.0881585	1.01578	8.46281	2.10463	0.0843836	0.709265	-4.32353
A_55_P2083654	Prmt2	-0.588988	-1.29	0.112025	12.4484	-2.10441	0.0844081	0.709265	-4.32358
A_55_P2090345	BC085271	0.617845	-0.117623	1.35331	11.5872	2.1041	0.0844434	0.709265	-4.32366
A_51_P327232	Lenep	-0.219329	-0.480473	0.0418154	8.41592	-2.10361	0.0844978	0.709265	-4.32378
A_55_P2051099	Tnfrsf1a	-0.268565	-0.588351	0.0512205	11.4203	-2.10349	0.0845111	0.709265	-4.32381
A_51_P158876	Dctpp1	0.705543	-0.134949	1.54603	12.9601	2.10252	0.0846202	0.709265	-4.32405
A_51_P495269	Lor	0.379208	-0.0725397	0.830955	8.60317	2.10248	0.0846246	0.709265	-4.32406
A_66_P139333	Atf6	-0.286241	-0.627289	0.0548067	8.5701	-2.10217	0.0846599	0.709265	-4.32413
A_51_P323299	Trim28	0.510394	-0.0979683	1.11876	11.4549	2.10133	0.0847541	0.709265	-4.32434
A_51_P271370	Wsb1	-0.202915	-0.44484	0.0390104	8.45018	-2.10079	0.0848143	0.709265	-4.32447
A_55_P2139181	Cald1	-0.506958	-1.11141	0.0974942	9.90408	-2.10068	0.0848266	0.709265	-4.3245
A_51_P225224	Htra1	-1.25317	-2.74802	0.241673	13.1563	-2.09974	0.084933	0.709265	-4.32473
A_55_P2103422	Psmc2	0.216565	-0.0418162	0.474946	13.3705	2.09931	0.0849806	0.709265	-4.32484
A_55_P2258832	5230400M03Rik	-0.36632	-0.803443	0.070803	8.45215	-2.09897	0.0850189	0.709265	-4.32492
A_55_P2142146	Glul	-0.468021	-1.02662	0.0905739	11.6482	-2.09855	0.0850671	0.709265	-4.32503
A_55_P2121408	Tpm2	-0.490915	-1.07689	0.0950562	12.4691	-2.09836	0.085088	0.709265	-4.32507
A_55_P1960331	Srbd1	0.39946	-0.0773872	0.876307	9.79289	2.09819	0.0851076	0.709265	-4.32511
A_55_P2067151	NA	0.51826	-0.100429	1.13695	8.65832	2.0981	0.085118	0.709265	-4.32514
A_55_P1966833	Xaf1	-1.07648	-2.36192	0.208961	9.16474	-2.09751	0.0851843	0.709265	-4.32528
A_55_P2123566	NA	-0.493768	-1.08343	0.095891	8.50742	-2.09736	0.0852015	0.709265	-4.32532
A_55_P2113208	Snrpa1	0.621052	-0.120797	1.3629	12.2167	2.09683	0.0852614	0.709265	-4.32545
A_55_P2052555	Dpysl5	0.402403	-0.0782743	0.883081	12.0558	2.0968	0.0852639	0.709265	-4.32546
A_52_P445307	Cwc15	0.22202	-0.0433532	0.487393	13.1241	2.09549	0.0854129	0.709265	-4.32578
A_55_P2130178	Fn1	-0.763138	-1.6753	0.149027	16.0662	-2.09546	0.0854158	0.709265	-4.32579
A_51_P351363	Tyms-ps	1.22977	-0.240242	2.69978	10.3929	2.09533	0.0854305	0.709265	-4.32582
A_51_P394154	Ddx51	0.223064	-0.0436629	0.489791	9.55698	2.09466	0.0855071	0.709265	-4.32599
A_55_P1992179	Tars2	0.206739	-0.040573	0.454052	11.8544	2.09376	0.0856085	0.709265	-4.32621
A_55_P2041075	Ccnd3	0.665362	-0.130729	1.46145	13.8927	2.09337	0.0856535	0.709265	-4.3263
A_51_P196973	Chaf1a	0.838897	-0.164882	1.84268	9.89851	2.09325	0.085667	0.709265	-4.32633
A_51_P304170	Rtp4	-1.22671	-2.69463	0.241212	10.4375	-2.0931	0.0856843	0.709265	-4.32637
A_55_P2019254	NA	1.17356	-0.230835	2.57795	13.0024	2.09299	0.0856969	0.709265	-4.3264
A_51_P314418	Blm	0.563596	-0.111026	1.23822	9.25035	2.09246	0.0857563	0.709265	-4.32653
A_52_P540219	Timp2	-0.541318	-1.18983	0.107191	14.0833	-2.09068	0.0859599	0.709265	-4.32697
A_55_P2004258	Gm7102	0.250669	-0.0497348	0.551074	9.48985	2.09	0.0860374	0.709265	-4.32714
A_52_P30877	Gm5176	1.17296	-0.233255	2.57917	13.5847	2.08921	0.0861275	0.709265	-4.32733
A_55_P2154982	Cd8b1	1.20791	-0.240469	2.65628	8.4589	2.08883	0.086171	0.709265	-4.32743
A_55_P2113703	Spib	0.553156	-0.110129	1.21644	8.02038	2.08881	0.0861734	0.709265	-4.32743
A_55_P2116802	NA	0.978742	-0.194921	2.15241	11.9195	2.0887	0.086186	0.709265	-4.32746
A_55_P1969625	Hnrnpr	0.540175	-0.107735	1.18809	12.4097	2.08819	0.0862439	0.709265	-4.32758
A_55_P2002215	Arfip1	0.391393	-0.0781121	0.860898	10.0719	2.08796	0.0862697	0.709265	-4.32764
A_55_P2150025	Otub1	0.274518	-0.0551962	0.604233	9.71294	2.08537	0.0865669	0.709265	-4.32828
A_55_P1996973	Gvin1	-0.459163	-1.01085	0.0925244	8.62366	-2.08461	0.0866549	0.709265	-4.32847
A_52_P255841	Dbr1	0.185965	-0.0375411	0.409471	9.12216	2.08397	0.0867278	0.709265	-4.32863
A_52_P150683	NA	0.551136	-0.111326	1.2136	8.0489	2.08376	0.0867522	0.709265	-4.32868
A_55_P1992676	Ubtf	0.377362	-0.0762577	0.830982	9.03166	2.08361	0.0867695	0.709265	-4.32872
A_55_P1961049	Cep295	0.604532	-0.122372	1.33144	9.92017	2.08302	0.0868381	0.709265	-4.32887
A_55_P2142222	Serpina3h	0.203075	-0.0411083	0.447258	7.94448	2.08301	0.0868391	0.709265	-4.32887
A_55_P2177198	H2bc3	0.279284	-0.0566692	0.615238	8.10012	2.08218	0.0869347	0.709265	-4.32907
A_52_P656565	Pex6	-0.2782	-0.612857	0.0564575	10.2421	-2.08213	0.0869407	0.709265	-4.32909
A_51_P270364	Mmaa	-0.468094	-1.03143	0.0952394	10.0083	-2.08122	0.0870453	0.709265	-4.32931
A_55_P1979335	NA	-0.210117	-0.463013	0.0427789	8.40558	-2.08099	0.0870721	0.709265	-4.32937
A_55_P2086510	Ppid	1.00871	-0.221617	2.23903	12.0929	2.18378	0.0870867	0.709265	-4.37065
A_55_P2081360	Btbd1	0.243346	-0.0497031	0.536394	11.1655	2.07986	0.0872026	0.709265	-4.32965
A_55_P1964664	Fus	0.496222	-0.101439	1.09388	13.7989	2.07956	0.0872371	0.709265	-4.32972
A_51_P127756	Ddx20	0.515464	-0.105442	1.13637	10.3122	2.07933	0.0872643	0.709265	-4.34292
A_55_P2020572	Psme3	0.408731	-0.0836115	0.901074	11.2146	2.07932	0.0872655	0.709265	-4.32978
A_51_P462692	Ptbp1	0.559325	-0.114757	1.23341	12.7818	2.07827	0.0873868	0.709265	-4.33004
A_55_P1965338	Anxa8	-0.517543	-1.1413	0.106211	9.11154	-2.07818	0.0873972	0.709265	-4.33007
A_51_P471779	Phf5a	0.472356	-0.0970159	1.04173	12.2302	2.0779	0.0874301	0.709265	-4.33014
A_55_P2101757	Dscc1	0.685267	-0.140877	1.51141	8.78819	2.07757	0.0874685	0.709265	-4.33022
A_51_P283708	Msh2	0.719495	-0.147968	1.58696	12.1079	2.07743	0.0874837	0.709265	-4.33025
A_55_P2049976	NA	0.396265	-0.0814987	0.874029	8.00612	2.07741	0.0874862	0.709265	-4.33026
A_52_P35304	Chkb	-0.468392	-1.03322	0.0964328	9.59794	-2.07705	0.0875289	0.709265	-4.33035
A_55_P2016486	Tmem131	0.294103	-0.060608	0.648815	11.143	2.07671	0.0875683	0.709265	-4.33043
A_55_P2115176	Pdhx	0.227749	-0.0469621	0.502461	9.45768	2.07649	0.087593	0.709265	-4.33048
A_55_P1978103	Ppip5k2	0.303775	-0.0627064	0.670256	10.1213	2.07611	0.0876376	0.709265	-4.33058
A_55_P2047489	Calm1	-0.23856	-0.52637	0.0492504	15.8929	-2.07607	0.0876427	0.709265	-4.33059
A_52_P267256	LOC100861738	0.622037	-0.128848	1.37292	13.2963	2.07488	0.0877807	0.709265	-4.33088
A_55_P2055638	Gsn	-0.542996	-1.19858	0.112586	14.0955	-2.07453	0.0878214	0.709265	-4.33097
A_51_P513785	Ctcf	0.524371	-0.108738	1.15748	11.5513	2.07449	0.0878267	0.709265	-4.33098
A_55_P1967978	Nfatc2	0.299523	-0.0622216	0.661267	8.76009	2.07386	0.0879004	0.709265	-4.33114
A_51_P268167	Tasor	-0.2091	-0.461666	0.043467	9.16388	-2.07361	0.0879287	0.709265	-4.3312
A_66_P114381	Ypel2	-0.389414	-0.859811	0.0809822	8.64519	-2.07347	0.0879452	0.709265	-4.33124
A_55_P1983368	Sh3d21	-0.726051	-1.60363	0.151527	10.3628	-2.0722	0.0880937	0.709265	-4.33155
A_55_P2006340	Uba52	0.256872	-0.0537477	0.567492	17.1115	2.07128	0.0882019	0.709265	-4.33178
A_55_P2049313	NA	0.681681	-0.142736	1.5061	9.05665	2.07102	0.0882318	0.709265	-4.33184
A_55_P2125013	H4c11	1.39185	-0.291471	3.07517	11.3325	2.07098	0.0882367	0.709265	-4.33185
A_55_P2078623	Stxbp3	-0.330461	-0.730168	0.0692466	10.4086	-2.07075	0.0882633	0.709265	-4.33191
A_51_P424532	Vnn1	-1.67126	-3.69289	0.350379	9.80889	-2.07057	0.0882842	0.709265	-4.33196
A_55_P2059890	Fdx1	-0.501585	-1.10833	0.105159	13.267	-2.07057	0.0882848	0.709265	-4.33196
A_55_P2009875	NA	0.368095	-0.0772115	0.813402	10.2377	2.07039	0.0883063	0.709265	-4.332
A_51_P246773	Sesn3	0.250821	-0.0526319	0.554274	9.41282	2.07025	0.0883222	0.709265	-4.33204
A_66_P107943	NA	-0.261561	-0.578018	0.0548968	12.4894	-2.07018	0.0883308	0.709265	-4.33205
A_55_P2156229	Cd3e	1.60181	-0.336712	3.54032	10.2034	2.06962	0.0883963	0.709265	-4.33219
A_66_P134728	Psmg1	0.570858	-0.120015	1.26173	12.5538	2.06957	0.0884019	0.709265	-4.33221
A_55_P1952312	NA	1.15762	-0.243402	2.55865	13.5886	2.06953	0.0884068	0.709265	-4.33222
A_55_P2009857	NA	-0.601832	-1.33051	0.126846	11.1843	-2.06866	0.0885086	0.709265	-4.33243
A_55_P1993544	NA	0.25072	-0.0529211	0.554361	8.71554	2.06813	0.0885707	0.709265	-4.33256
A_55_P2186672	Rps14	0.265569	-0.0561084	0.587247	17.6041	2.06779	0.0886107	0.709265	-4.33265
A_55_P2270137	B930036G03Rik	0.37096	-0.0784114	0.820332	10.5309	2.06763	0.0886305	0.709265	-4.33269
A_55_P2079757	NA	0.461078	-0.0975081	1.01966	9.25538	2.06745	0.0886514	0.709265	-4.33273
A_55_P2049592	NA	0.228281	-0.0483044	0.504867	9.25039	2.06724	0.0886759	0.709265	-4.33279
A_55_P2107398	NA	0.336956	-0.0713321	0.745244	12.1771	2.06708	0.0886951	0.709265	-4.33283
A_51_P234692	Neat1	-1.744	-3.85838	0.370381	10.0327	-2.06592	0.0888316	0.709265	-4.33311
A_55_P2185148	Mettl7a3	0.280606	-0.0596041	0.620816	8.7721	2.06586	0.088839	0.709265	-4.33313
A_52_P67995	Eif4a3	0.318597	-0.0676742	0.704868	10.562	2.06585	0.0888393	0.709265	-4.33313
A_55_P2026214	NA	0.49578	-0.1058	1.09736	12.4561	2.06417	0.0890378	0.709265	-4.33355
A_52_P286098	Epb41l4b	-0.645232	-1.42824	0.137778	11.2365	-2.06395	0.0890645	0.709265	-4.33361
A_55_P2033665	NA	0.344811	-0.0737932	0.763415	9.09503	2.06314	0.0891607	0.709265	-4.33381
A_51_P455906	Pold4	-0.425305	-0.941653	0.0910439	9.31515	-2.06304	0.0891721	0.709265	-4.33383
A_55_P2326727	9430085M18Rik	0.427447	-0.0915111	0.946406	10.7703	2.06301	0.0891761	0.709265	-4.33384
A_51_P152155	Glt8d1	-0.327677	-0.725781	0.070427	11.2629	-2.06158	0.0893453	0.709265	-4.3342
A_55_P1967533	Gm5069	0.493308	-0.106197	1.09281	11.8991	2.06099	0.0894153	0.709265	-4.33434
A_55_P2022114	NA	0.828387	-0.178781	1.83555	9.32732	2.06007	0.0895246	0.709265	-4.33457
A_55_P1981155	Phldb1	-0.472944	-1.04798	0.102094	12.1198	-2.05998	0.0895349	0.709265	-4.33459
A_52_P85983	Mrpl45	0.44048	-0.0952398	0.9762	11.7776	2.05939	0.0896053	0.709265	-4.33474
A_51_P406638	Rfc1	0.567608	-0.122912	1.25813	11.3575	2.05884	0.0896709	0.709265	-4.33488
A_55_P2028491	Hmgn2	0.239751	-0.0520143	0.531516	11.0038	2.05815	0.0897532	0.709265	-4.33505
A_55_P2108784	Arhgap22	-0.914371	-2.02724	0.198501	10.5468	-2.05791	0.0897812	0.709265	-4.33511
A_55_P2424459	Atg9a	-0.25133	-0.557233	0.0545728	8.20222	-2.05784	0.0897904	0.709265	-4.33513
A_52_P644972	Mzt1	0.199939	-0.0434619	0.443341	9.31667	2.05743	0.0898387	0.709265	-4.33523
A_51_P295442	Nek7	-0.2239	-0.496512	0.0487129	10.7635	-2.05711	0.0898771	0.709265	-4.33531
A_55_P2128229	NA	0.279063	-0.0607651	0.618892	8.76824	2.05681	0.0899136	0.709265	-4.33539
A_51_P445683	4931406C07Rik	-0.174865	-0.387928	0.0381977	11.2283	-2.05563	0.0900536	0.709265	-4.33568
A_51_P342707	Pold2	0.379313	-0.0828623	0.841489	8.93437	2.05561	0.0900562	0.709265	-4.33569
A_51_P514712	Parp14	-0.846271	-1.87748	0.184942	9.44948	-2.05547	0.0900732	0.709265	-4.33572
A_55_P2249536	Nucks1	0.474736	-0.103801	1.05327	10.654	2.05528	0.090096	0.709265	-4.33577
A_55_P1957393	NA	0.437897	-0.0958262	0.971621	13.4997	2.05497	0.0901328	0.709265	-4.33585
A_55_P1972892	NA	0.740024	-0.161963	1.64201	11.5988	2.05492	0.0901386	0.709265	-4.33586
A_51_P422685	Zmat4	-0.355617	-0.78915	0.0779165	8.31395	-2.05452	0.0901872	0.709265	-4.33596
A_55_P2175767	Rangrf	0.549079	-0.120356	1.21851	9.11431	2.05436	0.0902062	0.709265	-4.336
A_52_P475040	Etaa1	0.328845	-0.0721165	0.729807	8.77958	2.05418	0.0902276	0.709265	-4.33604
A_51_P481238	Dop1b	-0.283351	-0.628877	0.0621746	10.6996	-2.05397	0.0902526	0.709265	-4.33609
A_55_P1952744	Timm8a1	0.643655	-0.141236	1.42855	10.7644	2.05397	0.0902529	0.709265	-4.3361
A_66_P106716	Akap8	0.37974	-0.0833498	0.842829	9.59357	2.05386	0.0902659	0.709265	-4.33612
A_55_P2094060	Gzma	2.81245	-0.617352	6.24225	9.86918	2.05384	0.090269	0.709265	-4.33613
A_55_P2068862	Pigv	-0.320941	-0.712385	0.0705023	10.2556	-2.05356	0.0903026	0.709265	-4.3362
A_52_P13815	Laptm5	0.318429	-0.0699719	0.706831	8.26378	2.05344	0.0903162	0.709265	-4.33623
A_51_P314264	Ssr2	-0.180591	-0.400883	0.0397002	12.1084	-2.05329	0.0903352	0.709265	-4.33627
A_55_P2119430	Usp10	0.386571	-0.0849914	0.858134	11.2559	2.05324	0.0903403	0.709265	-4.33628
A_55_P2014987	Castor2	-0.360875	-0.801107	0.0793562	10.6506	-2.05318	0.0903483	0.709265	-4.33629
A_55_P2184314	NA	0.324629	-0.0714564	0.720714	12.0556	2.05281	0.0903923	0.709265	-4.33639
A_51_P265406	Ric8a	-0.250009	-0.555073	0.0550554	12.1899	-2.05265	0.0904118	0.709265	-4.33643
A_55_P2022693	Tcerg1	0.341095	-0.0752139	0.757405	9.45867	2.05215	0.0904711	0.709265	-4.33655
A_55_P2097578	NA	0.417001	-0.0922815	0.926284	11.386	2.05083	0.090631	0.709265	-4.33688
A_51_P426458	Ube2d2a	0.284773	-0.0630876	0.632635	11.1157	2.05043	0.0906792	0.709265	-4.33698
A_55_P2154228	Ncapd3	0.609085	-0.135408	1.35358	10.1381	2.04912	0.0908366	0.709265	-4.33731
A_55_P1983739	NA	0.303278	-0.0674297	0.673985	10.2656	2.04908	0.0908412	0.709265	-4.33732
A_51_P492830	Cenph	0.867129	-0.192904	1.92716	9.41975	2.04887	0.0908668	0.709265	-4.33737
A_51_P146753	Csf2rb2	-0.469837	-1.0443	0.10463	8.91337	-2.04848	0.0909135	0.709265	-4.33747
A_55_P2052881	NA	0.617644	-0.13768	1.37297	9.41097	2.04812	0.0909577	0.709265	-4.33756
A_66_P109800	Gcsh	0.321141	-0.0717165	0.713998	11.5957	2.04744	0.0910399	0.709265	-4.33773
A_55_P2059025	U2af1	0.512999	-0.114589	1.14059	13.6564	2.04735	0.0910505	0.709265	-4.33775
A_55_P2164139	NA	0.907865	-0.202999	2.01873	13.4655	2.04697	0.0910971	0.709265	-4.33785
A_55_P1968381	Cast	-0.454622	-1.01091	0.101669	9.76351	-2.04691	0.0911039	0.709265	-4.33786
A_51_P348119	Ube2q1	0.354882	-0.0794627	0.789227	10.68	2.04644	0.0911604	0.709265	-4.33798
A_55_P2086423	Recql4	0.407378	-0.0987108	0.913467	8.41936	2.14404	0.0913107	0.709265	-4.37752
A_55_P2048928	Cbfb	0.597325	-0.134194	1.32884	12.1725	2.0452	0.0913114	0.709265	-4.33829
A_55_P2093013	NA	0.403534	-0.0906848	0.897753	13.8649	2.04508	0.0913253	0.709265	-4.33832
A_55_P2106429	Herc2	-0.314039	-0.698681	0.0706018	10.1419	-2.04493	0.0913439	0.709265	-4.33836
A_55_P2010152	Sell	0.615933	-0.138519	1.37039	8.18911	2.04481	0.0913589	0.709265	-4.33839
A_51_P324410	Vti1a	0.203655	-0.0458154	0.453125	9.9341	2.04468	0.0913738	0.709265	-4.33842
A_55_P2076580	Acaa1a	-0.492533	-1.09591	0.110843	14.442	-2.04455	0.0913903	0.709265	-4.33845
A_55_P2114333	NA	0.275475	-0.0620363	0.612987	15.2482	2.0443	0.0914207	0.709265	-4.33852
A_55_P1957876	NA	-0.282728	-0.629211	0.0637556	9.9852	-2.04379	0.0914825	0.709265	-4.33864
A_51_P360918	Ehd3	-0.204499	-0.455286	0.0462884	9.85315	-2.04238	0.0916547	0.709265	-4.339
A_52_P222073	Ackr2	-0.674365	-1.50158	0.152844	9.15997	-2.04188	0.0917153	0.709265	-4.33912
A_55_P2110245	Fignl1	1.3934	-0.316962	3.10376	11.077	2.04051	0.0918827	0.709265	-4.33947
A_52_P381303	Gins2	0.385803	-0.0878882	0.859494	8.87421	2.03996	0.0919502	0.709265	-4.33961
A_51_P121891	Rac2	1.38737	-0.316247	3.09099	9.79488	2.03972	0.0919789	0.709265	-4.33966
A_51_P511250	Tent5b	-0.640793	-1.42769	0.146108	8.85917	-2.03961	0.091992	0.709265	-4.33969
A_55_P2061084	Wfikkn2	0.356881	-0.0814731	0.795236	8.14506	2.03915	0.0920489	0.709265	-4.33981
A_55_P2007656	Cryab	-1.16799	-2.60299	0.267012	10.4711	-2.03862	0.0921132	0.709265	-4.33994
A_55_P2015964	Rif1	0.509921	-0.116584	1.13643	9.26456	2.03858	0.0921181	0.709265	-4.33995
A_55_P2155942	Ezh1	-0.662663	-1.47686	0.151536	9.61036	-2.03851	0.0921273	0.709265	-4.33997
A_52_P59579	Tmbim6	-0.362799	-0.808657	0.0830577	12.1355	-2.03808	0.0921798	0.709265	-4.34008
A_55_P1964477	Srsf1	0.770782	-0.176821	1.71839	10.1272	2.0373	0.092275	0.709265	-4.34027
A_51_P117236	Zfp354a	-0.239274	-0.533442	0.0548946	8.85383	-2.03727	0.0922786	0.709265	-4.36273
A_55_P1952618	Ear2	-0.530114	-1.18195	0.121719	11.0652	-2.03696	0.0923167	0.709265	-4.34036
A_51_P172054	Gas6	0.852692	-0.196164	1.90155	12.797	2.03623	0.0924068	0.709265	-4.34054
A_55_P2169218	NA	0.398744	-0.091754	0.889241	10.1332	2.03614	0.0924181	0.709265	-4.34056
A_52_P125350	Anp32e	0.804967	-0.185807	1.79574	9.93194	2.03495	0.0925641	0.709265	-4.34086
A_55_P2138529	Mrpl40	0.245829	-0.0567618	0.548421	11.5053	2.03483	0.0925792	0.709265	-4.34089
A_52_P430274	Dnaaf5	0.215655	-0.0499315	0.481241	10.2575	2.03378	0.0927084	0.709265	-4.34116
A_55_P2057913	Hmgb1-ps7	1.25523	-0.2911	2.80157	13.2961	2.03316	0.0927847	0.709265	-4.34131
A_51_P236175	Rit1	-0.247063	-0.555921	0.0617964	13.2191	-2.13064	0.0927857	0.709265	-4.37986
A_51_P226417	Rraga	0.347396	-0.0806339	0.775426	11.5261	2.03283	0.0928256	0.709265	-4.3414
A_66_P135106	Slco3a1	-0.468285	-1.04549	0.108925	9.83009	-2.03202	0.0929262	0.709265	-4.3416
A_55_P2007273	Pole	0.782313	-0.182005	1.74663	10.1669	2.03194	0.0929357	0.709265	-4.34162
A_51_P101573	Klc4	-0.337527	-0.753583	0.0785284	10.5734	-2.03193	0.0929373	0.709265	-4.34162
A_55_P1976017	Cnih4	-0.360004	-0.803818	0.0838101	12.601	-2.03169	0.092967	0.709265	-4.34168
A_52_P254149	Irgq	-0.223129	-0.498261	0.0520035	9.41176	-2.03125	0.0930203	0.709265	-4.34179
A_55_P2081137	NA	0.47386	-0.110536	1.05826	10.3319	2.03092	0.0930617	0.709265	-4.34188
A_52_P186937	Cmpk2	-0.327083	-0.73047	0.0763034	8.78641	-2.03089	0.093065	0.709265	-4.34188
A_55_P2001068	NA	0.513831	-0.119872	1.14753	11.0419	2.03088	0.0930663	0.709265	-4.34188
A_51_P434101	Herpud1	-0.375925	-0.839588	0.0877384	12.4496	-2.03071	0.0930873	0.709265	-4.34193
A_55_P2177639	NA	-0.171358	-0.382755	0.0400389	16.0233	-2.03028	0.0931408	0.709265	-4.34204
A_52_P488612	Btbd9	0.227941	-0.0532847	0.509166	9.19955	2.0301	0.0931631	0.709265	-4.34208
A_65_P06061	Rpl37	0.363372	-0.0849447	0.81169	17.5122	2.0301	0.0931636	0.709265	-4.34208
A_55_P2113912	NA	0.682496	-0.159795	1.52479	14.5028	2.0295	0.093238	0.709265	-4.34223
A_51_P344878	Thop1	0.203752	-0.047732	0.455235	8.7499	2.02928	0.0932651	0.709265	-4.34229
A_55_P2079713	Gramd1c	-0.315054	-0.703996	0.0738876	10.0442	-2.02885	0.0933177	0.709265	-4.3424
A_66_P111217	NA	0.425503	-0.0999442	0.950951	13.9303	2.02826	0.0933914	0.709265	-4.34254
A_55_P2097478	Gda	-0.796997	-1.78133	0.187331	9.11177	-2.028	0.0934242	0.709265	-4.34261
A_55_P1992617	Clec1b	-0.748087	-1.67202	0.17585	8.81834	-2.02796	0.0934285	0.709265	-4.34262
A_55_P2072776	Fpgs	0.24669	-0.0579907	0.551371	10.2857	2.02795	0.0934303	0.709265	-4.34262
A_55_P2051229	Gpr132	1.04687	-0.246232	2.33998	8.4633	2.02773	0.0934573	0.709265	-4.34268
A_55_P1978471	NA	0.403517	-0.0950529	0.902086	10.7545	2.02715	0.0935295	0.709265	-4.34282
A_55_P2168321	NA	0.503263	-0.118637	1.12516	8.54727	2.02686	0.0935651	0.709265	-4.3429
A_55_P2021721	NA	1.00499	-0.236984	2.24695	10.7773	2.02675	0.0935799	0.709265	-4.34293
A_55_P2020612	Arl4d	-0.556126	-1.24349	0.131236	9.42157	-2.02646	0.0936154	0.709265	-4.343
A_55_P1974412	Kat2a	0.346168	-0.0817586	0.774095	10.0567	2.02613	0.0936562	0.709265	-4.34308
A_55_P1959550	Carmil2	0.543074	-0.128332	1.21448	8.59609	2.02593	0.0936817	0.709265	-4.34313
A_51_P346453	Noc4l	0.27662	-0.065404	0.618645	9.22975	2.02571	0.0937089	0.709265	-4.34319
A_51_P367125	Pold1	0.685924	-0.162318	1.53417	10.608	2.02538	0.0937501	0.709265	-4.34327
A_55_P2129925	Mybl2	0.277098	-0.0655989	0.619795	9.12218	2.02523	0.0937693	0.709265	-4.34331
A_55_P1998651	Entpd5	0.29505	-0.0698771	0.659977	10.0087	2.02507	0.0937889	0.709265	-4.34335
A_55_P1966583	Bpifc	0.3328	-0.0788454	0.744446	12.7454	2.02493	0.0938059	0.709265	-4.34338
A_55_P2045812	Sigmar1	0.232051	-0.0550105	0.519112	11.8485	2.02469	0.0938361	0.709265	-4.34344
A_52_P51429	Dennd1c	0.261413	-0.0621002	0.584926	8.19648	2.02388	0.093937	0.709265	-4.34365
A_55_P2175272	NA	0.352116	-0.0838238	0.788056	14.0559	2.02306	0.0940394	0.709265	-4.34385
A_51_P519837	Cherp	0.254867	-0.0609428	0.570677	11.4802	2.02134	0.094256	0.709265	-4.34429
A_51_P208680	Chtf18	0.756331	-0.180977	1.69364	9.67798	2.02106	0.0942901	0.709265	-4.34436
A_55_P2036633	Ssrp1	0.517074	-0.123768	1.15792	13.7111	2.02093	0.0943062	0.709265	-4.34439
A_55_P2128734	Pbxip1	-0.692455	-1.55085	0.165937	12.5028	-2.02049	0.0943623	0.709265	-4.3445
A_55_P2179834	Gatad2a	0.333377	-0.0799573	0.746712	11.483	2.02015	0.0944042	0.709265	-4.34459
A_52_P203691	Arl5c	1.17245	-0.28145	2.62634	8.70053	2.01981	0.0944479	0.709265	-4.34468
A_51_P447866	Sash3	1.06771	-0.256675	2.3921	8.73901	2.01925	0.0945182	0.709265	-4.34482
A_55_P1964408	Cryab	-1.44674	-3.24137	0.347886	13.8444	-2.01914	0.0945315	0.709265	-4.34484
A_55_P2221365	NA	-0.231765	-0.519268	0.0557382	8.53033	-2.01909	0.0945381	0.709265	-4.34486
A_55_P2071191	Prss8	-0.296186	-0.663631	0.0712587	10.5346	-2.01894	0.0945572	0.709265	-4.34489
A_55_P2024853	Cep57l1	0.177122	-0.0426896	0.396934	8.71709	2.01824	0.0946454	0.709265	-4.34507
A_55_P2133680	NA	0.513343	-0.123774	1.15046	10.8935	2.01808	0.0946651	0.709265	-4.34511
A_51_P207591	Anxa8	-0.558196	-1.25134	0.134944	11.7538	-2.01705	0.0947954	0.709265	-4.34537
A_55_P1985410	Reps2	-0.789953	-1.771	0.191098	9.26417	-2.01679	0.0948283	0.709265	-4.34544
A_55_P2103412	Golt1a	0.403346	-0.0976438	0.904335	9.42363	2.0165	0.0948639	0.709265	-4.34551
A_52_P652913	Akip1	-0.382584	-0.857892	0.0927245	10.047	-2.01605	0.0949211	0.709265	-4.34562
A_51_P148105	Rad51	1.00393	-0.243562	2.25143	9.47691	2.01565	0.0949712	0.709265	-4.34572
A_55_P2066041	Hnrnpa1	0.551017	-0.133762	1.2358	9.07639	2.01542	0.0950014	0.709265	-4.34578
A_66_P126080	Rpl39	0.728265	-0.176863	1.63339	9.46751	2.01525	0.0950219	0.709265	-4.34583
A_55_P2056192	NA	0.993638	-0.241312	2.22859	12.985	2.01525	0.0950222	0.709265	-4.34583
A_51_P452153	Mzb1	0.926393	-0.22518	2.07797	8.25791	2.0149	0.0950664	0.709265	-4.36733
A_55_P2077033	Ube2e1	0.225982	-0.0549814	0.506944	12.7181	2.01453	0.0951132	0.709265	-4.34601
A_51_P202745	Zc3h13	0.178379	-0.0434036	0.400161	10.457	2.0145	0.0951177	0.709265	-4.34602
A_51_P516362	Vps11	-0.400358	-0.898138	0.097423	10.1868	-2.01447	0.0951213	0.709265	-4.34602
A_51_P519756	Rusc1	-0.431703	-0.968627	0.105221	10.6977	-2.01383	0.0952021	0.709265	-4.34618
A_51_P436201	Gart	0.199622	-0.0487303	0.447975	8.9697	2.01322	0.0952798	0.709265	-4.34634
A_52_P5891	Rflnb	-0.509705	-1.14387	0.12446	8.77416	-2.01311	0.0952938	0.709265	-4.34637
A_55_P1970399	NA	0.357031	-0.0871824	0.801244	14.4161	2.0131	0.0952951	0.709265	-4.34637
A_55_P2119032	Rasl2-9	0.862633	-0.210692	1.93596	11.1032	2.01301	0.0953065	0.709265	-4.34639
A_55_P2087404	Mapre3	-0.304323	-0.683255	0.0746092	10.4306	-2.01152	0.0954958	0.709265	-4.34677
A_51_P383194	Pde9a	-0.176438	-0.396177	0.0433011	8.94557	-2.01111	0.0955478	0.709265	-4.34687
A_51_P320852	Cd9	-0.563035	-1.26444	0.138369	14.4602	-2.01056	0.095617	0.709265	-4.34701
A_55_P2097729	Gtpbp4	0.255267	-0.0628278	0.573361	9.06415	2.00996	0.0956933	0.709265	-4.34716
A_52_P73369	Hnrnpu	0.619673	-0.152525	1.39187	12.4331	2.00995	0.0956955	0.709265	-4.34717
A_55_P1989076	Slc22a23	-0.317808	-0.713879	0.0782631	10.4098	-2.00975	0.0957206	0.709265	-4.34722
A_55_P2083764	NA	0.546336	-0.145144	1.23782	8.58664	2.10447	0.0957392	0.709265	-4.38447
A_55_P2122898	Rnf25	0.525574	-0.129733	1.18088	10.6765	2.00881	0.0958403	0.709265	-4.34745
A_55_P2084496	Ssbp3	0.59073	-0.145827	1.32729	11.1651	2.00878	0.0958438	0.709265	-4.34746
A_55_P2025153	Hmgb1	0.921302	-0.227658	2.07026	15.0945	2.00839	0.0958943	0.709265	-4.34756
A_66_P117543	NA	0.195182	-0.0482358	0.438601	8.24821	2.00834	0.0959	0.709265	-4.34757
A_55_P2016287	Tpst1	0.273721	-0.067892	0.615333	8.40733	2.00689	0.0960855	0.709265	-4.34794
A_52_P72587	Prkcq	0.506962	-0.125845	1.13977	8.17626	2.00657	0.0961265	0.709265	-4.34802
A_55_P2183338	Marveld3	-0.46475	-1.04489	0.115392	8.81395	-2.00648	0.0961378	0.709265	-4.34804
A_55_P2131379	Ybx1	0.98392	-0.244822	2.21266	11.7488	2.00562	0.0962479	0.709265	-4.34826
A_52_P32864	Prps2	0.618537	-0.153951	1.39102	8.7316	2.00551	0.0962628	0.709265	-4.34829
A_51_P228193	Ociad1	0.196925	-0.0490288	0.442879	11.1671	2.00538	0.0962786	0.709265	-4.34832
A_55_P1982334	Llph	0.24481	-0.0609678	0.550588	11.0847	2.00527	0.0962928	0.709265	-4.34835
A_51_P367310	Chaf1b	1.21346	-0.30234	2.72926	11.0981	2.00509	0.0963162	0.709265	-4.3484
A_55_P1982211	NA	0.985114	-0.246296	2.21652	10.4709	2.00371	0.0964939	0.709265	-4.34875
A_52_P97670	Atad2b	0.197584	-0.0494046	0.444573	9.83613	2.00367	0.0964991	0.709265	-4.34876
A_55_P2052081	Eif1ad	0.227917	-0.0570073	0.512842	11.8828	2.00354	0.0965155	0.709265	-4.34879
A_55_P1995195	Fosl2	-0.616389	-1.38709	0.154314	10.6818	-2.00317	0.0965625	0.709265	-4.34888
A_66_P117022	Atp6v1e1	-0.383896	-0.863904	0.0961113	11.9763	-2.00316	0.0965638	0.709265	-4.34888
A_55_P2008907	Actg1	-0.448922	-1.01039	0.11255	15.1199	-2.00259	0.0966369	0.709265	-4.34903
A_55_P2404434	NA	0.452125	-0.113567	1.01782	8.67051	2.00184	0.0967343	0.709265	-4.34922
A_66_P104340	Atxn7l2	0.191444	-0.0480942	0.430983	9.1818	2.00179	0.096741	0.709265	-4.34923
A_52_P486253	Polr2b	0.249538	-0.0627529	0.56183	11.3934	2.00137	0.0967943	0.709265	-4.34934
A_66_P104422	Ckap4	0.500899	-0.126416	1.12821	11.2203	1.99993	0.0969801	0.709265	-4.3497
A_55_P1963878	NA	-0.287286	-0.647127	0.0725539	11.8191	-1.99966	0.0970155	0.709265	-4.34977
A_51_P115655	Iqcd	0.262029	-0.066183	0.590241	9.94477	1.99961	0.0970217	0.709265	-4.34979
A_51_P148675	Dag1	-0.298099	-0.671585	0.0753866	11.9631	-1.99911	0.0970861	0.709265	-4.34991
A_55_P2159390	NA	0.626388	-0.158531	1.41131	11.3277	1.9988	0.0971267	0.709265	-4.34999
A_51_P439612	Dnajb2	-0.622496	-1.40301	0.158014	9.79476	-1.9976	0.0972817	0.709265	-4.3503
A_55_P2128451	Sfpq	0.909187	-0.231005	2.04938	12.5206	1.99722	0.0973311	0.709265	-4.35039
A_55_P2158653	Cldn7	0.408253	-0.103809	0.920316	11.8148	1.9969	0.097372	0.709265	-4.35047
A_55_P1998411	Chchd3	0.445458	-0.113291	1.00421	11.5358	1.99683	0.0973819	0.709265	-4.35049
A_51_P332355	Kif18a	0.585164	-0.160507	1.33083	8.5736	2.09023	0.0973895	0.709265	-4.387
A_55_P2130930	Nhp2	0.439727	-0.111894	0.991348	13.6351	1.99661	0.0974106	0.709265	-4.35055
A_55_P2007535	Edf1	-0.32593	-0.734852	0.0829915	14.903	-1.99634	0.097445	0.709265	-4.35062
A_55_P2105271	Pdlim7	-0.379816	-0.856486	0.096853	12.266	-1.99575	0.0975213	0.709265	-4.35076
A_55_P2025840	Spred2	0.237786	-0.0606549	0.536227	8.92093	1.99562	0.0975383	0.709265	-4.3508
A_55_P1995007	Arhgap11a	0.687146	-0.175418	1.54971	9.0659	1.9953	0.0975802	0.709265	-4.35088
A_55_P2081105	NA	-0.304256	-0.686197	0.0776853	8.38497	-1.99523	0.0975894	0.709265	-4.3509
A_52_P322141	Ccdc88b	1.02795	-0.262518	2.31841	10.213	1.99515	0.0976002	0.709265	-4.35092
A_51_P150876	Lypd3	-0.428838	-0.967253	0.109577	7.9946	-1.99492	0.0976291	0.709265	-4.35097
A_51_P268234	Il34	-0.568146	-1.28168	0.14539	9.08456	-1.99432	0.097708	0.709265	-4.35113
A_51_P115178	Scara3	0.531343	-0.136076	1.19876	9.06155	1.99401	0.0977485	0.709265	-4.35121
A_55_P2053266	St6galnac6	0.915461	-0.23462	2.06554	11.0443	1.99371	0.0977871	0.709265	-4.35128
A_51_P501844	Cyp26b1	-1.10696	-2.49772	0.283803	10.7507	-1.99356	0.0978069	0.709265	-4.35132
A_51_P424256	Gm6211	0.80489	-0.206366	1.81615	12.6893	1.99354	0.0978087	0.709265	-4.35133
A_55_P2006869	Fyb	0.511755	-0.131297	1.15481	8.26949	1.99327	0.0978441	0.709265	-4.35139
A_66_P131530	Rpp30	0.318311	-0.0817662	0.718389	8.46153	1.99278	0.0979089	0.709265	-4.35152
A_55_P1980326	Pcbp1	0.194801	-0.050055	0.439656	14.9516	1.99265	0.0979255	0.709265	-4.35155
A_51_P141926	Fxyd4	-0.305863	-0.690369	0.0786432	9.56612	-1.99239	0.0979594	0.709265	-4.35162
A_51_P399614	Zkscan14	-0.281917	-0.63639	0.0725566	8.75401	-1.99199	0.098011	0.709265	-4.35172
A_55_P2062598	E2f7	0.394263	-0.101526	0.890051	10.4504	1.99177	0.0980397	0.709265	-4.35178
A_66_P100365	NA	0.189923	-0.0489239	0.42877	8.31802	1.99163	0.0980586	0.709265	-4.35181
A_55_P2082185	NA	0.501371	-0.129329	1.13207	13.5007	1.99107	0.0981314	0.709265	-4.35195
A_55_P1959994	Unc5cl	0.174718	-0.0450839	0.39452	7.98373	1.99093	0.0981495	0.709265	-4.35199
A_51_P483159	Gchfr	-0.920816	-2.07952	0.237883	10.5111	-1.99046	0.0982119	0.709265	-4.35211
A_55_P2105002	Pcna	1.05394	-0.272488	2.38036	13.5709	1.99013	0.0982541	0.709265	-4.35219
A_55_P1972182	Siah1b	0.579714	-0.149884	1.30931	10.2956	1.99013	0.098255	0.709265	-4.35219
A_65_P12359	Pin1rt1	0.301671	-0.0780632	0.681405	11.1049	1.98978	0.0983008	0.709265	-4.35228
A_52_P391983	Nt5c2	0.187422	-0.0485701	0.423414	8.85212	1.98918	0.0983794	0.709265	-4.35244
A_51_P368285	Rflna	-0.537163	-1.21388	0.13955	8.99554	-1.98816	0.0985123	0.709265	-4.35269
A_51_P163233	Khdc4	-0.19351	-0.437302	0.0502826	9.13963	-1.98808	0.0985237	0.709265	-4.35272
A_52_P89477	Bcl9	0.325319	-0.0845642	0.735202	8.95829	1.98792	0.0985437	0.709265	-4.35275
A_55_P2024649	Rpe	0.408748	-0.106253	0.923749	9.80482	1.98791	0.098545	0.709265	-4.35276
A_55_P1979973	Nuak2	0.341062	-0.0887662	0.770889	8.71139	1.98742	0.0986105	0.709265	-4.35288
A_55_P2091681	Nudt1	0.499343	-0.130129	1.12881	10.5187	1.98689	0.0986799	0.709265	-4.35302
A_55_P2209767	2610002J23Rik	0.307383	-0.0801571	0.694923	10.3243	1.98661	0.0987157	0.709265	-4.35309
A_55_P2186395	NA	0.68233	-0.178105	1.54276	9.00766	1.98622	0.0987681	0.709265	-4.35319
A_55_P1969650	Rasgrp1	1.00018	-0.261265	2.26163	8.50021	1.98591	0.0988078	0.709265	-4.35327
A_55_P2052172	NA	0.525595	-0.137356	1.18855	11.1575	1.98573	0.0988323	0.709265	-4.35331
A_55_P2133632	Sipa1l2	-0.395719	-0.894855	0.103416	12.5145	-1.98573	0.0988326	0.709265	-4.35331
A_55_P2062727	Nasp	0.893629	-0.233661	2.02092	10.3845	1.98551	0.0988611	0.709265	-4.35337
A_55_P2065754	Krtap19-5	0.248359	-0.0649588	0.561677	8.94262	1.98539	0.0988773	0.709265	-4.3534
A_52_P144285	Fam72a	0.391875	-0.1025	0.88625	8.6058	1.98537	0.0988799	0.709265	-4.35341
A_55_P2140118	Qpct	-0.397727	-0.899517	0.104063	10.9603	-1.98524	0.0988964	0.709265	-4.35344
A_52_P660032	Cpsf2	0.369977	-0.096818	0.836773	9.78761	1.98518	0.0989052	0.709265	-4.35345
A_55_P2078460	NA	0.874198	-0.229145	1.97754	10.1296	1.98449	0.0989951	0.709265	-4.35363
A_66_P132888	Dhfr	0.391924	-0.102895	0.886743	8.77352	1.98384	0.0990817	0.709265	-4.3538
A_55_P2043723	Rabac1	-0.485434	-1.09867	0.127804	12.2027	-1.98268	0.0992352	0.709265	-4.35409
A_51_P379976	Arl4a	-0.176751	-0.400039	0.0465371	10.1677	-1.98265	0.0992383	0.709265	-4.3541
A_55_P2020831	NA	-0.249779	-0.565352	0.0657931	12.5396	-1.98248	0.0992616	0.709265	-4.35414
A_55_P2146177	Cerk	0.210702	-0.055537	0.476941	12.1624	1.9822	0.0992982	0.709265	-4.35421
A_55_P2115003	Prpf4	0.167765	-0.0442213	0.37975	8.71337	1.98218	0.0993004	0.709265	-4.35422
A_51_P321531	Purg	-0.180037	-0.407536	0.0474631	10.6125	-1.98212	0.0993084	0.709265	-4.35423
A_55_P2165719	Pcyt1a	-0.326937	-0.740083	0.086208	12.0817	-1.98204	0.0993195	0.709265	-4.35425
A_55_P2122830	Zfp185	-0.552761	-1.25144	0.145912	9.82601	-1.98159	0.0993789	0.709265	-4.35437
A_55_P2014259	Zfp82	-0.244302	-0.553228	0.0646248	9.50096	-1.98071	0.099495	0.709265	-4.35459
A_55_P2120615	Ssh3	-0.513724	-1.16349	0.136046	9.99167	-1.98025	0.0995559	0.709265	-4.35471
A_55_P1987514	NA	0.322697	-0.0855542	0.730949	16.8473	1.97978	0.0996182	0.709265	-4.35483
A_55_P1994539	Cldn12	-0.256327	-0.580645	0.0679915	10.1669	-1.97958	0.0996455	0.709265	-4.35488
A_51_P193794	Lrp1	-0.700469	-1.58678	0.185839	11.2881	-1.9795	0.0996566	0.709265	-4.3549
A_51_P167360	Ptpn7	0.666689	-0.177087	1.51047	8.19946	1.979	0.0997221	0.709265	-4.35503
A_51_P324303	Mylip	-0.489083	-1.10812	0.129949	9.59355	-1.97888	0.0997383	0.709265	-4.35506
A_55_P2030506	Rp9	0.4359	-0.115861	0.987661	11.9748	1.97873	0.0997583	0.709265	-4.3551
A_52_P68714	NA	0.237197	-0.0632454	0.53764	8.83626	1.97742	0.099933	0.709265	-4.35543
A_55_P1963712	Cyb5b	0.171463	-0.0457252	0.388652	11.4088	1.97735	0.0999413	0.709265	-4.35545
A_55_P1956734	NA	0.865501	-0.230824	1.96183	9.8721	1.97733	0.0999449	0.709265	-4.35546
A_52_P468068	Tchh	-0.283589	-0.642818	0.0756407	10.3156	-1.97728	0.0999518	0.709265	-4.35547
A_55_P1983819	Srsf7	0.725579	-0.193548	1.64471	12.4647	1.97724	0.0999564	0.709265	-4.35548
A_55_P2033530	Gm6981	0.518279	-0.138277	1.17483	10.6254	1.97716	0.0999672	0.709265	-4.3555
A_55_P1991911	NA	1.05385	-0.281172	2.38888	14.0563	1.97716	0.0999679	0.709265	-4.3555
A_55_P2056186	Siva1	0.207663	-0.0554214	0.470748	13.2957	1.97704	0.0999839	0.709265	-4.35553
A_52_P583973	Lrpap1	-0.825837	-1.87249	0.220819	12.5817	-1.97624	0.100089	0.709265	-4.35573
A_52_P551707	Kdm6a	-0.278407	-0.63128	0.0744669	8.66252	-1.97611	0.100107	0.709265	-4.35577
A_52_P228031	Tmem179b	-0.417651	-0.947105	0.111803	10.4384	-1.97577	0.100153	0.709265	-4.35585
A_51_P467837	Ap3m2	-0.281389	-0.638172	0.075393	8.23082	-1.9754	0.100202	0.709265	-4.35595
A_52_P329917	Prrg2	-0.611063	-1.38595	0.163829	10.7473	-1.97513	0.100238	0.709265	-4.35602
A_51_P214306	Haus4	0.464865	-0.125128	1.05486	11.9283	1.97347	0.10046	0.709265	-4.35644
A_55_P2185203	Snrnp40	0.18901	-0.0508977	0.428918	8.96241	1.97329	0.100484	0.709265	-4.35649
A_52_P412585	Ear1	-0.393211	-0.892562	0.10614	9.0722	-1.97229	0.100618	0.709265	-4.35674
A_51_P105709	Trip13	0.874715	-0.236556	1.98599	10.0773	1.9715	0.100724	0.709265	-4.39266
A_55_P2006792	Ntrk2	0.317055	-0.0857653	0.719874	9.26425	1.97139	0.100738	0.709265	-4.35697
A_51_P461761	Zcchc8	0.327341	-0.0885479	0.743231	9.35913	1.97139	0.100738	0.709265	-4.35697
A_55_P2064025	A430073D23Rik	-0.63006	-1.43065	0.170528	12.3884	-1.97117	0.100769	0.709265	-4.35703
A_52_P343627	Rbp7	0.555704	-0.150528	1.26194	8.70132	1.97082	0.100816	0.709265	-4.35712
A_55_P1999532	Col9a1	0.564606	-0.153268	1.28248	8.43042	1.96992	0.100937	0.709265	-4.35735
A_55_P2170105	NA	-0.37234	-0.845755	0.101075	13.9944	-1.96992	0.100937	0.709265	-4.35735
A_51_P494686	Sumf1	-0.464547	-1.05527	0.126177	10.4925	-1.96968	0.100969	0.709265	-4.35741
A_52_P110270	Nelfe	0.211734	-0.0576517	0.48112	10.6171	1.96864	0.101109	0.709265	-4.35767
A_55_P2002117	Kbtbd4	0.284799	-0.0776007	0.647199	10.54	1.96834	0.101149	0.709265	-4.35775
A_55_P1974617	Lysmd1	-0.349134	-0.793406	0.095137	10.5995	-1.96831	0.101153	0.709265	-4.35776
A_52_P557293	Tmprss2	-0.751616	-1.70806	0.204833	9.45051	-1.96827	0.101159	0.709265	-4.35777
A_52_P497388	NA	0.393138	-0.107179	0.893456	15.2602	1.96811	0.10118	0.709265	-4.35781
A_55_P2076543	NA	0.656757	-0.179185	1.4927	10.7566	1.96779	0.101223	0.709265	-4.35789
A_51_P360492	Mcm6	1.08698	-0.296759	2.47072	13.6776	1.96751	0.101261	0.709265	-4.35796
A_55_P2092085	Tmsb10	-0.421082	-0.957334	0.115171	15.6632	-1.96674	0.101365	0.709265	-4.35816
A_55_P2050207	Ankrd27	0.20107	-0.0549988	0.457138	11.0985	1.96671	0.101369	0.709265	-4.35817
A_66_P127024	Mbd3	0.298361	-0.0818075	0.678529	13.1922	1.9657	0.101507	0.709265	-4.35843
A_51_P184849	Pfkfb2	-0.194367	-0.442056	0.0533206	8.36968	-1.96548	0.101536	0.709265	-4.35848
A_52_P491073	Nek8	-0.229828	-0.522786	0.063129	9.47974	-1.96494	0.101609	0.709265	-4.35862
A_55_P2080243	NA	0.392707	-0.107985	0.893399	9.08081	1.96448	0.101671	0.709265	-4.35874
A_66_P136364	NA	0.387429	-0.106584	0.881443	13.0241	1.96428	0.101698	0.709265	-4.35879
A_55_P2093143	Casd1	0.341011	-0.0940229	0.776046	8.40465	1.96334	0.101826	0.709265	-4.35903
A_52_P616392	Sbno2	-0.364724	-0.830041	0.100593	8.4859	-1.96321	0.101844	0.709265	-4.35907
A_55_P2123234	NA	1.02944	-0.284374	2.34325	10.4919	1.96254	0.101935	0.709265	-4.35924
A_51_P250445	Zfp276	-0.36989	-0.842054	0.102273	9.11218	-1.96214	0.101988	0.709265	-4.35934
A_51_P215066	Emc4	-0.202445	-0.460909	0.0560185	12.3318	-1.96182	0.102033	0.709265	-4.35942
A_55_P2112922	Impdh2	0.731608	-0.202468	1.66569	12.8762	1.96176	0.10204	0.709265	-4.35943
A_51_P269687	Pole2	0.66555	-0.184275	1.51538	9.09057	1.96156	0.102068	0.709265	-4.35949
A_51_P392546	Haus3	0.517776	-0.143424	1.17898	10.6359	1.96137	0.102094	0.709265	-4.35954
A_55_P2075298	Atp8a1	0.347041	-0.0961598	0.790241	9.98001	1.96124	0.102112	0.709265	-4.35957
A_55_P2010066	Capn3	0.696714	-0.193157	1.58658	8.38262	1.961	0.102144	0.709265	-4.35963
A_66_P139664	Ppp2r5c	0.235607	-0.0653345	0.536549	8.56181	1.96091	0.102157	0.709265	-4.35965
A_55_P2186621	Rbmxl1	1.03072	-0.285871	2.34731	13.2746	1.96083	0.102167	0.709265	-4.35967
A_51_P262171	Irgm1	-0.385328	-0.877605	0.106949	9.38342	-1.96052	0.102209	0.709265	-4.35975
A_66_P102090	Pkmyt1	0.301403	-0.0837773	0.686584	10.9453	1.9599	0.102294	0.709265	-4.35991
A_51_P214747	Parp12	-0.198582	-0.452404	0.0552401	8.60563	-1.95957	0.102339	0.709265	-4.36
A_55_P2027436	Bri3	-0.21165	-0.482212	0.0589122	15.0798	-1.9593	0.102375	0.709265	-4.36007
A_51_P439085	Hilpda	-0.724386	-1.65042	0.201644	10.6901	-1.95927	0.102379	0.709265	-4.36007
A_55_P2174203	Lims2	-1.7425	-3.97007	0.485081	10.6385	-1.95925	0.102383	0.709265	-4.36008
A_55_P1979221	Txndc9	0.34237	-0.0954512	0.780191	10.706	1.95862	0.102469	0.709265	-4.36024
A_51_P272553	Bhlhe40	-0.822826	-1.87512	0.229472	9.02418	-1.95848	0.102487	0.709265	-4.36028
A_55_P2116149	NA	-0.305785	-0.696904	0.085334	11.7546	-1.9582	0.102526	0.709265	-4.36035
A_52_P117966	Atpsckmt	-0.200655	-0.457348	0.056038	10.1409	-1.95788	0.10257	0.709265	-4.36043
A_66_P133404	Pclaf	0.758859	-0.212291	1.73001	8.95539	1.95716	0.102669	0.709265	-4.36062
A_55_P2065113	Gm11559	0.405546	-0.113462	0.924554	9.24498	1.95712	0.102674	0.709265	-4.36063
A_51_P382688	Zmynd19	0.301041	-0.0842804	0.686363	9.62065	1.95683	0.102714	0.709265	-4.3607
A_51_P302358	Ltb	1.16589	-0.326887	2.65867	8.86702	1.9562	0.1028	0.709265	-4.36086
A_55_P2341890	NA	-0.325872	-0.743214	0.0914698	8.31302	-1.95572	0.102866	0.709265	-4.36099
A_55_P2120433	Wdr12	0.321311	-0.0902356	0.732858	8.76682	1.9555	0.102897	0.709265	-4.36104
A_55_P1994258	Gapdh	0.457503	-0.128558	1.04356	11.1213	1.95525	0.102931	0.709265	-4.36111
A_52_P140356	Calm3	0.36482	-0.102618	0.832259	11.2902	1.95481	0.10299	0.709265	-4.36122
A_51_P333949	Ints7	0.208968	-0.058788	0.476723	8.8545	1.95475	0.102999	0.709265	-4.36123
A_66_P126603	NA	0.793398	-0.223236	1.81003	14.1972	1.95468	0.103008	0.709265	-4.36125
A_52_P671812	NA	0.310707	-0.0877009	0.709116	13.1681	1.95332	0.103195	0.709265	-4.3616
A_52_P546552	Pelp1	0.185355	-0.0523699	0.42308	9.47377	1.9529	0.103253	0.709265	-4.36171
A_55_P2022773	Glcci1	0.805578	-0.227677	1.83883	9.86406	1.95277	0.103272	0.709265	-4.36174
A_55_P2062836	Ttf2	0.475277	-0.134516	1.08507	10.9133	1.95216	0.103356	0.709265	-4.3619
A_55_P2032853	Entpd1	-0.296556	-0.677077	0.0839644	8.31855	-1.952	0.103378	0.709265	-4.36194
A_55_P2152035	Tcf19	0.583386	-0.165453	1.33223	9.20492	1.95127	0.103478	0.709265	-4.36213
A_55_P2031043	Stat5b	0.599836	-0.170226	1.3699	11.0019	1.951	0.103515	0.709265	-4.3622
A_55_P1963873	NA	-0.263609	-0.602086	0.074867	13.5738	-1.95067	0.103562	0.709265	-4.36228
A_55_P2097612	Zfp131	0.319434	-0.0907821	0.72965	10.0583	1.95038	0.103601	0.709265	-4.36236
A_55_P2133385	NA	0.520429	-0.147953	1.18881	15.0294	1.95024	0.103621	0.709265	-4.36239
A_51_P296905	Ppat	0.616227	-0.175318	1.40777	9.22473	1.94992	0.103665	0.709265	-4.36247
A_55_P2092046	NA	0.508894	-0.144882	1.16267	9.0879	1.94962	0.103707	0.709265	-4.36255
A_65_P07561	Tpd52l2	-0.284807	-0.650722	0.0811072	10.0009	-1.94949	0.103724	0.709265	-4.36258
A_51_P484832	Ppm1g	0.275252	-0.0785325	0.629036	9.29165	1.94869	0.103835	0.709265	-4.36279
A_55_P2129311	2210016L21Rik	0.205665	-0.0587356	0.470066	9.78492	1.94827	0.103893	0.709265	-4.3629
A_52_P588539	Snapin	-0.36687	-0.838696	0.104956	8.54514	-1.94751	0.103998	0.709265	-4.36309
A_55_P2017369	NA	0.394333	-0.112843	0.901508	11.9545	1.9474	0.104014	0.709265	-4.36312
A_55_P2080794	Taf9	0.756136	-0.233341	1.74561	11.8287	2.03543	0.104029	0.709265	-4.39687
A_55_P2030775	Fnbp1	0.255098	-0.0730192	0.583216	10.3656	1.94728	0.10403	0.709265	-4.36315
A_51_P449911	NA	0.411705	-0.117878	0.941289	12.4929	1.94716	0.104046	0.709265	-4.36318
A_52_P655084	Tbc1d17	-0.451311	-1.03188	0.129261	10.2661	-1.94702	0.104066	0.709265	-4.36322
A_52_P488427	Sec14l2	-0.260304	-0.595286	0.0746784	8.48495	-1.9463	0.104167	0.709265	-4.3634
A_51_P474454	Rnaseh2b	0.496582	-0.142464	1.13563	11.0442	1.9463	0.104167	0.709265	-4.36341
A_51_P508959	Prr15	-0.294557	-0.673658	0.0845448	9.35382	-1.94609	0.104195	0.709265	-4.36346
A_55_P2094100	BC085271	0.4258	-0.122238	0.973839	9.96195	1.94601	0.104206	0.709265	-4.36348
A_51_P463497	Rnh1	-0.497633	-1.13836	0.143094	10.0451	-1.9453	0.104305	0.709265	-4.36366
A_52_P349467	Tmlhe	0.194393	-0.0559126	0.4447	8.31348	1.94518	0.104322	0.709265	-4.36369
A_51_P146303	Mvb12a	-0.242759	-0.555465	0.0699472	11.3464	-1.94442	0.104429	0.709265	-4.36389
A_51_P129149	Gatad2a	0.258346	-0.0744529	0.591144	10.3073	1.94433	0.10444	0.709265	-4.36391
A_51_P103222	Slc39a4	-0.983447	-2.25072	0.283826	12.8026	-1.94371	0.104527	0.709265	-4.36407
A_55_P2070131	NA	0.668775	-0.193133	1.53068	15.2938	1.94343	0.104565	0.709265	-4.36414
A_55_P2062911	Epha5	0.352196	-0.101761	0.806153	13.1309	1.94321	0.104597	0.709265	-4.3642
A_66_P112024	NA	-0.345323	-0.790514	0.0998673	11.2782	-1.94281	0.104652	0.709265	-4.3643
A_55_P1966804	Fdps	0.458267	-0.132545	1.04908	13.0542	1.94276	0.104659	0.709265	-4.36431
A_55_P1967618	Med16	0.395423	-0.11443	0.905276	11.4086	1.94253	0.104692	0.709265	-4.36437
A_51_P319592	Usp42	0.184355	-0.0533697	0.42208	10.006	1.94237	0.104714	0.709265	-4.36442
A_55_P1979402	Tigar	0.16978	-0.0491588	0.388718	8.75192	1.94229	0.104725	0.709265	-4.36444
A_51_P172231	Gsdmd	-0.348432	-0.797753	0.100889	9.24737	-1.94228	0.104727	0.709265	-4.38405
A_51_P345340	Upk3bl	-1.37748	-3.1545	0.399546	9.25569	-1.94152	0.104833	0.709265	-4.36463
A_55_P2038007	Csrp1	-0.283888	-0.650176	0.0824012	16.4786	-1.94121	0.104876	0.709265	-4.36471
A_51_P153013	Map2k3os	-0.171066	-0.391789	0.049657	8.30753	-1.94118	0.10488	0.709265	-4.36472
A_55_P1988010	Gm10406	-0.283317	-0.64892	0.0822862	9.47179	-1.94094	0.104913	0.709265	-4.36478
A_55_P2135025	NA	0.195162	-0.0567049	0.447029	10.7759	1.94077	0.104937	0.709265	-4.36483
A_55_P2193419	NA	-0.35263	-0.807755	0.102494	8.27682	-1.94062	0.104959	0.709265	-4.36487
A_51_P324934	Mcm3	1.57587	-0.45949	3.61123	11.7724	1.93923	0.105153	0.709265	-4.36522
A_55_P1960049	2810408A11Rik	0.336135	-0.0981951	0.770465	10.2589	1.9384	0.105269	0.709265	-4.36544
A_66_P109175	Farsb	0.259349	-0.0757885	0.594487	10.9741	1.93826	0.10529	0.709265	-4.36547
A_51_P155313	Gsto1	-0.680685	-1.56035	0.198977	12.3607	-1.93812	0.105309	0.709265	-4.36551
A_55_P1965674	Alg2	0.280915	-0.0821285	0.643959	11.0825	1.93806	0.105318	0.709265	-4.36553
A_55_P2236818	A430103D13Rik	0.302912	-0.088579	0.694404	8.53512	1.93796	0.105332	0.709265	-4.36555
A_55_P2090782	NA	0.279231	-0.0817706	0.640233	13.089	1.93734	0.105419	0.709265	-4.36571
A_55_P2010936	Fbxo17	0.284046	-0.0831913	0.651283	9.59366	1.93728	0.105427	0.709265	-4.36573
A_51_P384113	Acad12	-0.403579	-0.925416	0.118259	8.40969	-1.93706	0.105458	0.709265	-4.36578
A_55_P2128499	Mgl2	0.585354	-0.171856	1.34256	13.095	1.93621	0.105578	0.709265	-4.366
A_55_P2430122	Ilf2	0.439799	-0.129125	1.00872	10.4692	1.9362	0.105579	0.709265	-4.366
A_55_P2161585	Coq10a	-0.176924	-0.405825	0.051978	8.47464	-1.93592	0.105619	0.709265	-4.36608
A_55_P2023607	Ikzf1	0.315518	-0.0927182	0.723755	7.9092	1.93581	0.105634	0.709265	-4.3661
A_51_P340699	Rasl11a	-0.243547	-0.558694	0.0716004	8.90194	-1.93562	0.105662	0.709265	-4.36616
A_55_P2154914	Acap1	0.430114	-0.126544	0.986772	8.06718	1.93529	0.105708	0.709265	-4.36624
A_55_P1995652	Rexo4	0.31846	-0.0937171	0.730637	12.0894	1.93518	0.105723	0.709265	-4.36627
A_55_P2058240	Ipo5	0.758036	-0.223222	1.73929	10.2717	1.93489	0.105764	0.709265	-4.36634
A_55_P1973699	Htra2	-0.260753	-0.598355	0.0768499	11.5696	-1.93452	0.105816	0.709265	-4.36644
A_51_P185175	Fkbp4	0.65656	-0.193647	1.50677	9.38775	1.93419	0.105862	0.709265	-4.36652
A_52_P472799	Ecd	0.224884	-0.0664634	0.516231	10.1843	1.93329	0.10599	0.709265	-4.36675
A_66_P128702	Nup43	0.475256	-0.140481	1.09099	9.79064	1.93323	0.105999	0.709265	-4.36677
A_55_P2157019	Phb2	0.220122	-0.0651381	0.505383	10.3895	1.93274	0.106068	0.709265	-4.3669
A_51_P308948	Tamm41	0.566719	-0.167789	1.30123	10.9872	1.93251	0.106101	0.709265	-4.36696
A_55_P2112005	Tff1	-0.641832	-1.47382	0.190153	8.06045	-1.93222	0.106142	0.709265	-4.36703
A_51_P281089	S100a6	-1.03145	-2.36856	0.305662	15.0227	-1.9321	0.106158	0.709265	-4.36706
A_55_P2093439	Mex3d	0.448467	-0.132986	1.02992	10.6875	1.93182	0.106198	0.709265	-4.36714
A_52_P411003	Dlgap5	0.304383	-0.0902643	0.69903	8.17816	1.9318	0.106201	0.709265	-4.36714
A_51_P208801	Ndufab1	0.250753	-0.0743944	0.5759	9.60661	1.93159	0.10623	0.709265	-4.36719
A_55_P1983588	Pmepa1	-0.261398	-0.600373	0.077577	10.8717	-1.93146	0.10625	0.709265	-4.36723
A_55_P1990944	Casp1	-0.266969	-0.613239	0.0793003	8.43405	-1.93107	0.106305	0.709265	-4.36733
A_55_P2038597	NA	0.704894	-0.209476	1.61926	12.6796	1.93087	0.106333	0.709265	-4.36738
A_51_P476601	Ly96	-0.438661	-1.0078	0.130479	8.97962	-1.93046	0.106391	0.709265	-4.36749
A_55_P2081616	Timeless	0.727097	-0.216297	1.67049	10.6839	1.93041	0.106398	0.709265	-4.3675
A_51_P470328	Selenop	-0.684615	-1.57289	0.203662	14.5184	-1.93041	0.106399	0.709265	-4.3675
A_55_P2088331	Ctdsp2	0.312251	-0.0929426	0.717446	11.8196	1.93015	0.106435	0.709265	-4.36757
A_55_P2072403	Suv39h2	0.327848	-0.0976086	0.753305	13.1422	1.93005	0.10645	0.709265	-4.36759
A_55_P2025443	Oprm1	-0.437955	-1.00648	0.130566	12.5271	-1.92945	0.106534	0.709265	-4.36775
A_55_P2004781	Ass1	-0.269718	-0.619859	0.0804232	12.2274	-1.92938	0.106545	0.709265	-4.36777
A_51_P513941	Lrpap1	-0.556277	-1.27846	0.165903	11.5828	-1.92928	0.106558	0.709265	-4.36779
A_52_P675395	Ackr3	-0.324979	-0.746945	0.0969878	10.1286	-1.92898	0.106602	0.709265	-4.36787
A_55_P2039225	Rap1gap	-0.551677	-1.26812	0.164769	10.5184	-1.92864	0.10665	0.709265	-4.36796
A_55_P1996862	Psme2	-0.270292	-0.621389	0.0808063	14.5279	-1.92821	0.106711	0.709265	-4.36807
A_51_P282508	Rhoc	-0.725779	-1.66867	0.217107	15.0644	-1.92795	0.106748	0.709265	-4.36813
A_55_P2038757	Fblim1	-0.704068	-1.61887	0.210731	11.664	-1.9277	0.106784	0.709265	-4.3682
A_55_P2109554	Serinc3	-0.316339	-0.727365	0.0946868	11.3332	-1.92768	0.106787	0.709265	-4.3682
A_52_P226929	Cflar	-0.190044	-0.437058	0.0569708	8.38045	-1.927	0.106884	0.709265	-4.36838
A_55_P2146620	Atf2	-0.241691	-0.555852	0.0724703	8.47437	-1.9269	0.106898	0.709265	-4.36841
A_55_P2117764	Vangl2	0.172085	-0.0516504	0.395819	8.56016	1.92645	0.106962	0.709265	-4.36852
A_55_P2133315	Steap2	-0.21948	-0.510022	0.0710613	8.38949	-2.0121	0.107002	0.709265	-4.40114
A_51_P493720	Tfam	0.341312	-0.102529	0.785152	10.6072	1.92608	0.107015	0.709265	-4.36862
A_55_P2112549	NA	1.07978	-0.324571	2.48413	14.1404	1.92579	0.107056	0.709265	-4.36869
A_55_P2134597	NA	0.19759	-0.0593953	0.454575	8.36587	1.92578	0.107057	0.709265	-4.36869
A_55_P2410106	9130230N09Rik	-0.256121	-0.589304	0.0770622	8.24251	-1.92536	0.107117	0.709265	-4.3688
A_55_P1982030	H3f3b	0.494038	-0.148831	1.13691	12.6042	1.92481	0.107196	0.709265	-4.36895
A_52_P650379	Strap	0.347378	-0.104731	0.799486	10.371	1.92446	0.107246	0.709265	-4.36904
A_55_P2020926	Trip11	-0.348665	-0.802613	0.105284	9.25917	-1.92376	0.107346	0.709265	-4.36922
A_52_P229210	NA	0.461192	-0.139275	1.06166	11.5466	1.92372	0.107352	0.709265	-4.36923
A_55_P1981296	Nup85	0.569774	-0.172212	1.31176	12.218	1.92335	0.107406	0.709265	-4.36932
A_51_P285446	Lig1	1.01755	-0.307693	2.3428	12.0629	1.92314	0.107436	0.709265	-4.36938
A_66_P106968	NA	0.458432	-0.138624	1.05549	10.899	1.92314	0.107436	0.709265	-4.36938
A_55_P2172274	Smc2	1.28844	-0.389653	2.96653	11.0442	1.92308	0.107443	0.709265	-4.36939
A_55_P1978023	NA	0.526854	-0.171942	1.22565	9.63371	2.00818	0.107511	0.709265	-4.40186
A_55_P2085157	Eef1g	0.325908	-0.0986792	0.750495	13.2674	1.92255	0.10752	0.709265	-4.36953
A_55_P2040993	NA	-0.461772	-1.06344	0.139899	8.98982	-1.92229	0.107557	0.709265	-4.3696
A_55_P1991516	E4f1	-0.298373	-0.687232	0.0904872	9.31401	-1.92184	0.107623	0.709265	-4.36971
A_52_P220229	Plekhb2	-0.366191	-0.843463	0.11108	8.84792	-1.92173	0.107638	0.709265	-4.36974
A_55_P2116054	Caprin1	0.24152	-0.0732645	0.556305	8.58446	1.92172	0.107639	0.709265	-4.36974
A_55_P2109658	NA	0.311981	-0.0947678	0.718729	10.9988	1.92111	0.107727	0.709265	-4.3699
A_55_P2018825	NA	0.583298	-0.177453	1.34405	9.34691	1.92043	0.107825	0.709265	-4.37008
A_55_P1985159	Mef2a	0.370067	-0.112611	0.852745	10.8769	1.92032	0.107841	0.709265	-4.37011
A_55_P2057296	Upk3bl	-1.40841	-3.2456	0.428772	9.33216	-1.92012	0.10787	0.709265	-4.37016
A_55_P1955227	Rabac1	-0.797652	-1.83815	0.242843	14.3948	-1.9201	0.107872	0.709265	-4.37016
A_51_P238448	Ccnd3	0.63546	-0.193722	1.46464	11.923	1.9195	0.107958	0.709265	-4.37032
A_55_P2125811	Esam	-0.530178	-1.22213	0.161775	12.1779	-1.91909	0.108018	0.709265	-4.37043
A_55_P2128969	Mettl27	-0.209154	-0.482223	0.063915	9.93077	-1.91842	0.108114	0.709265	-4.3706
A_55_P1957875	NA	-0.261242	-0.602389	0.0799046	9.76263	-1.91802	0.108173	0.709265	-4.3707
A_55_P2076941	Lrr1	0.337723	-0.103357	0.778803	8.40959	1.91776	0.10821	0.709265	-4.37077
A_51_P121302	Them4	-0.207377	-0.478251	0.0634966	8.55736	-1.91754	0.108242	0.709265	-4.37881
A_55_P2177953	Aqp11	0.537412	-0.164639	1.23946	8.20275	1.9173	0.108277	0.709265	-4.37089
A_55_P2102901	Fbxl4	-0.171571	-0.395729	0.052588	8.22579	-1.91707	0.10831	0.709265	-4.37095
A_55_P1994388	Lsm14a	0.244849	-0.0750546	0.564752	11.5216	1.91703	0.108315	0.709265	-4.37096
A_52_P255804	NA	0.696215	-0.213622	1.60605	11.9848	1.91659	0.108378	0.709265	-4.37107
A_51_P253697	Rpain	-0.251731	-0.580769	0.0773057	9.43283	-1.91621	0.108434	0.709265	-4.37117
A_55_P2132812	NA	-0.40452	-0.933277	0.124236	10.6261	-1.91617	0.108439	0.709265	-4.37118
A_52_P630016	Bet1l	-0.461908	-1.06576	0.141945	9.96294	-1.91591	0.108478	0.709265	-4.37125
A_51_P238383	B4galt4	-0.565653	-1.30516	0.173851	10.7491	-1.91584	0.108487	0.709265	-4.37127
A_51_P442964	Knl1	0.326728	-0.100465	0.75392	8.15414	1.91563	0.108517	0.709265	-4.37132
A_55_P2098071	Trim25	-0.71574	-1.66876	0.237279	12.5886	-2.0004	0.108528	0.709265	-4.40329
A_52_P257625	Esm1	0.301103	-0.0926299	0.694835	8.49065	1.91542	0.108549	0.709265	-4.37138
A_51_P498388	Sbk1	0.411317	-0.12688	0.949513	8.72112	1.91419	0.108727	0.709265	-4.37169
A_66_P124551	Akap13	-0.232226	-0.536089	0.0716361	11.6669	-1.91419	0.108727	0.709265	-4.37169
A_55_P1963767	Npr2	-0.194174	-0.448441	0.0600938	11.8467	-1.91271	0.108941	0.709265	-4.37208
A_55_P2006519	Clip1	-0.453872	-1.04822	0.140473	9.38749	-1.91269	0.108945	0.709265	-4.37208
A_55_P2184811	Eif2s1	0.23922	-0.0741085	0.552548	8.635	1.91226	0.109007	0.709265	-4.37219
A_55_P2112240	Cdk5rap2	0.45881	-0.142322	1.05994	10.4386	1.91167	0.109093	0.709265	-4.37235
A_51_P140141	Hspbp1	0.179213	-0.0556406	0.414067	9.49341	1.91127	0.109151	0.709265	-4.37245
A_55_P2138792	Fdx1	-0.484856	-1.12025	0.150536	12.9094	-1.91127	0.109152	0.709265	-4.37245
A_55_P2040367	Bola3	0.357607	-0.111083	0.826296	10.798	1.91105	0.109184	0.709265	-4.37251
A_55_P1957219	Ptma	0.559467	-0.173819	1.29275	15.5471	1.91096	0.109197	0.709265	-4.37253
A_55_P1985079	Mcrip1	-0.167641	-0.387395	0.052112	14.0226	-1.91072	0.109232	0.709265	-4.3726
A_52_P22617	NA	0.340135	-0.105831	0.786101	8.30296	1.91029	0.109294	0.709265	-4.37271
A_55_P2002472	Zfp777	0.205986	-0.0641372	0.47611	10.8462	1.90997	0.109341	0.709265	-4.37279
A_52_P18596	NA	0.877571	-0.273268	2.02841	12.7943	1.90993	0.109346	0.709265	-4.3728
A_55_P1966982	Gsr	0.455473	-0.141974	1.05292	12.0379	1.90947	0.109414	0.709265	-4.37292
A_55_P2086511	Ppid	0.740241	-0.230767	1.71125	11.9892	1.90942	0.109422	0.709265	-4.37293
A_55_P2046453	Aarsd1	0.47749	-0.148921	1.1039	12.0488	1.90922	0.109451	0.709265	-4.37298
A_55_P1991075	Lmf1	-0.250416	-0.578973	0.078141	10.8698	-1.90898	0.109485	0.709265	-4.37305
A_55_P2050439	Dlgap5	0.318693	-0.0994522	0.736837	8.1853	1.90895	0.109489	0.709265	-4.37305
A_55_P1981301	Nup88	0.378315	-0.118103	0.874733	11.6017	1.90878	0.109514	0.709265	-4.3731
A_51_P356762	Mcm4	1.35142	-0.422012	3.12484	12.3043	1.90865	0.109534	0.709265	-4.37313
A_55_P1959174	Pmepa1	-0.256894	-0.594064	0.0802749	10.7237	-1.90835	0.109578	0.709265	-4.37321
A_55_P2068172	Nufip2	0.523164	-0.163566	1.20989	10.1071	1.9081	0.109614	0.709265	-4.37327
A_55_P2397599	B930025B16Rik	-0.42126	-0.97476	0.132241	8.71993	-1.90626	0.109884	0.709265	-4.37375
A_55_P2027022	Prdm1	-0.442559	-1.02459	0.139476	9.14574	-1.90446	0.110148	0.709265	-4.37422
A_52_P109403	Cebpz	0.281077	-0.0885919	0.650746	10.0282	1.90442	0.110154	0.709265	-4.37423
A_55_P1985890	Tiparp	-0.196193	-0.454294	0.0619077	10.1117	-1.9039	0.11023	0.709265	-4.37436
A_51_P291749	Pecr	0.318763	-0.10061	0.738136	9.91305	1.90379	0.110247	0.709265	-4.37439
A_55_P2156905	NA	-0.205629	-0.476171	0.0649132	13.8983	-1.90371	0.110259	0.709265	-4.37442
A_55_P1962771	Cyfip2	0.400706	-0.126587	0.927999	9.66901	1.90337	0.110308	0.709265	-4.3745
A_51_P267544	Frg1	-0.2425	-0.561611	0.0766104	10.7328	-1.90336	0.11031	0.709265	-4.3745
A_55_P2001553	Igdcc4	0.62148	-0.1964	1.43936	9.61478	1.90322	0.110332	0.709265	-4.37454
A_55_P2077884	Kat6b	-0.185163	-0.428876	0.058551	8.16472	-1.90293	0.110373	0.709265	-4.37462
A_55_P1995318	NA	0.320347	-0.101458	0.742152	9.31289	1.90221	0.110479	0.709265	-4.3748
A_51_P111952	Nudt19	0.583901	-0.185019	1.35282	10.9949	1.90199	0.110512	0.709265	-4.39087
A_51_P458866	F11r	-0.445884	-1.03305	0.141286	12.398	-1.90199	0.110512	0.709265	-4.37486
A_52_P199928	NA	0.40756	-0.129157	0.944277	12.3053	1.90194	0.11052	0.709265	-4.37487
A_55_P2078735	AI662270	0.283539	-0.0899666	0.657045	7.91969	1.90137	0.110604	0.709265	-4.37502
A_66_P107353	NA	0.456568	-0.144905	1.05804	16.4152	1.90125	0.110621	0.709265	-4.37505
A_55_P1963491	Ptma	0.727063	-0.23091	1.68503	14.0759	1.90094	0.110667	0.709265	-4.37513
A_51_P451106	Brca2	0.691729	-0.219742	1.6032	9.44745	1.90083	0.110683	0.709265	-4.37516
A_55_P2174506	Stx17	-0.181711	-0.421212	0.0577891	8.32482	-1.90032	0.110759	0.709265	-4.3753
A_52_P375493	Tfdp1	0.354854	-0.11292	0.822628	9.85691	1.90004	0.1108	0.709265	-4.37537
A_51_P268343	Aagab	0.216724	-0.0689812	0.502429	11.6416	1.89994	0.110816	0.709265	-4.3754
A_55_P2003492	NA	1.13575	-0.36159	2.63309	13.5079	1.89982	0.110833	0.709265	-4.37543
A_55_P2094602	Lrch1	-0.285142	-0.661112	0.0908279	9.49754	-1.89958	0.110868	0.709265	-4.37549
A_66_P122173	Mrtfb	-0.297381	-0.689601	0.0948384	12.01	-1.89904	0.110948	0.709265	-4.37563
A_51_P446131	Gipc2	-0.355798	-0.825175	0.11358	9.26632	-1.89859	0.111015	0.709265	-4.37575
A_52_P39247	Hbp1	-0.232495	-0.539227	0.0742365	12.4315	-1.89848	0.111032	0.709265	-4.37577
A_55_P2108690	Gm8709	0.445747	-0.142332	1.03383	11.4102	1.89847	0.111033	0.709265	-4.37578
A_55_P1970866	Rplp0	0.408708	-0.130625	0.94804	16.6239	1.89805	0.111096	0.709265	-4.37589
A_55_P2093241	Zc3h4	0.314224	-0.100506	0.728954	12.2126	1.89769	0.111149	0.709265	-4.37598
A_51_P293339	Tob1	-0.336564	-0.78094	0.107812	9.36763	-1.897	0.111251	0.709265	-4.37616
A_55_P2035087	Arhgef15	0.336755	-0.108004	0.781514	11.4912	1.89644	0.111334	0.709265	-4.3763
A_55_P1957922	Arrdc2	-0.321116	-0.745344	0.103112	9.12097	-1.89589	0.111416	0.709265	-4.37645
A_52_P212418	Trmt13	-0.182766	-0.42427	0.0587372	8.30361	-1.8955	0.111475	0.709265	-4.37655
A_55_P2094964	NA	0.214638	-0.0689817	0.498258	10.6756	1.89549	0.111476	0.709265	-4.37655
A_55_P2179869	NA	0.641163	-0.206102	1.48843	13.0316	1.89539	0.11149	0.709265	-4.37658
A_51_P337089	Gins1	0.969049	-0.311574	2.24967	9.72727	1.89529	0.111506	0.709265	-4.3766
A_55_P2109932	Tmem63b	0.462658	-0.180528	1.10585	12.5037	2.12137	0.111537	0.709265	-4.46683
A_55_P2145480	NA	0.68077	-0.21912	1.58066	11.6185	1.89479	0.11158	0.709265	-4.37673
A_55_P2085225	NA	0.38537	-0.124042	0.894783	11.6846	1.89478	0.111581	0.709265	-4.37674
A_55_P2025233	Llph	0.267042	-0.0861198	0.620204	9.80648	1.8939	0.111713	0.709265	-4.37697
A_52_P103550	Tfdp1	0.303053	-0.0977627	0.703869	9.70114	1.89376	0.111734	0.709265	-4.377
A_52_P73475	Fam78a	0.575092	-0.185731	1.33592	9.04746	1.89323	0.111812	0.709265	-4.37714
A_55_P2012047	Gigyf1	-0.235959	-0.548271	0.076353	9.82188	-1.89234	0.111946	0.709265	-4.37737
A_55_P2013948	Gsn	-0.532982	-1.23849	0.172526	14.4872	-1.89217	0.11197	0.709265	-4.37742
A_51_P314397	Crip2	-0.321872	-0.748117	0.104373	15.9576	-1.89136	0.112092	0.709265	-4.37763
A_55_P2060349	Lzts2	-0.431443	-1.00314	0.140254	12.4411	-1.8902	0.112266	0.709265	-4.37793
A_52_P532227	S1pr1	-0.25059	-0.582658	0.0814789	9.89461	-1.8901	0.11228	0.709265	-4.37795
A_55_P1967633	Lsm5	0.766819	-0.249358	1.783	10.2139	1.89005	0.112288	0.709265	-4.37797
A_55_P2056260	NA	0.259566	-0.0844548	0.603586	15.7531	1.88979	0.112328	0.709265	-4.37804
A_55_P2066468	Noa1	0.275248	-0.0895972	0.640093	9.82981	1.88958	0.112359	0.709265	-4.37809
A_52_P10732	Map6	-0.410261	-0.954228	0.133706	8.92329	-1.88902	0.112442	0.709265	-4.37824
A_51_P125135	Cdca5	1.4237	-0.464612	3.31201	10.6023	1.8884	0.112535	0.709265	-4.40772
A_55_P2011151	Tmprss3	0.36157	-0.118011	0.841151	11.2745	1.88834	0.112545	0.709265	-4.37841
A_52_P84901	Slc44a1	-0.283648	-0.660011	0.0927158	8.79099	-1.88765	0.112648	0.709265	-4.37859
A_55_P2095251	Ell3	0.282672	-0.0924155	0.65776	8.40516	1.88756	0.112663	0.709265	-4.37862
A_55_P2115713	Nid1	-0.378889	-0.881654	0.123875	8.3276	-1.88755	0.112664	0.709265	-4.37862
A_52_P283501	Zc3h7b	0.60734	-0.198606	1.41329	10.0646	1.88745	0.112679	0.709265	-4.37865
A_55_P1956160	Gm8909	0.266163	-0.0870394	0.619365	8.98594	1.88744	0.11268	0.709265	-4.37865
A_51_P314277	Parp1	0.404523	-0.132369	0.941416	9.22062	1.88715	0.112724	0.709265	-4.37872
A_51_P455807	Ehd4	-0.410775	-0.955976	0.134427	13.0726	-1.88711	0.11273	0.709265	-4.37874
A_51_P289881	Txndc12	-0.200674	-0.467073	0.0657261	10.8834	-1.88672	0.112789	0.709265	-4.37884
A_55_P1986552	Mcam	0.229766	-0.075261	0.534794	13.8582	1.88668	0.112795	0.709265	-4.37885
A_51_P468294	Polg	-0.671247	-1.56238	0.21989	9.79571	-1.88664	0.112801	0.709265	-4.37886
A_52_P365896	Pa2g4	0.316241	-0.103669	0.736152	8.36992	1.88631	0.112851	0.709265	-4.37894
A_51_P498403	Cnpy3	0.242213	-0.0794022	0.563828	9.98359	1.8863	0.112852	0.709265	-4.37895
A_52_P152952	Leng1	-0.285231	-0.664022	0.0935598	8.64556	-1.88603	0.112893	0.709265	-4.37902
A_51_P492482	Cstf2t	0.483004	-0.158458	1.12447	11.1691	1.88595	0.112905	0.709265	-4.37904
A_51_P250058	Epas1	-1.39085	-3.2382	0.456502	13.759	-1.88574	0.112937	0.709265	-4.37909
A_55_P2106569	NA	1.1599	-0.381779	2.70158	16.6147	1.88442	0.113136	0.709265	-4.37944
A_55_P2025974	Ruvbl2	0.670691	-0.220876	1.56226	11.7488	1.88416	0.113175	0.709265	-4.3795
A_52_P180408	Bcas2	0.310935	-0.102402	0.724272	12.0122	1.88415	0.113177	0.709265	-4.37951
A_55_P2105873	Ppp2r5c	0.481921	-0.158741	1.12258	9.98915	1.88407	0.113189	0.709265	-4.37953
A_52_P240542	Id2	0.672343	-0.22154	1.56623	12.7291	1.88391	0.113213	0.709265	-4.37957
A_51_P211903	Golga5	-0.260275	-0.606328	0.0857782	10.3453	-1.88382	0.113226	0.709265	-4.37959
A_51_P485391	Parn	-0.399604	-0.941185	0.141977	9.59973	-1.9653	0.113244	0.709265	-4.40981
A_51_P135340	Panx1	0.742935	-0.244956	1.73083	10.614	1.88362	0.113258	0.709265	-4.37965
A_51_P294020	Ticam1	-0.370309	-0.862715	0.122098	8.87193	-1.88361	0.113259	0.709265	-4.37965
A_55_P2047290	Ankrd40	-0.204167	-0.475656	0.0673221	8.62476	-1.88358	0.113263	0.709265	-4.37966
A_66_P128631	Cinp	0.328862	-0.108479	0.766202	8.87747	1.88341	0.113289	0.709265	-4.3797
A_55_P2045163	Ehmt1	0.310306	-0.102434	0.723046	12.4067	1.88306	0.113342	0.709265	-4.37979
A_55_P2052170	NA	0.548669	-0.181182	1.27852	12.2868	1.8829	0.113366	0.709265	-4.37983
A_66_P112065	Sertad2	-0.255006	-0.594243	0.0842306	10.0882	-1.88277	0.113385	0.709265	-4.37987
A_51_P217430	Riox1	0.327174	-0.108116	0.762464	9.63514	1.88257	0.113416	0.709265	-4.37992
A_55_P1975537	Nutf2	0.321777	-0.106458	0.750013	11.4041	1.88202	0.1135	0.709265	-4.38006
A_55_P1961302	NA	0.430465	-0.153556	1.01449	11.8591	1.96323	0.113528	0.709265	-4.4102
A_55_P1989384	Rnf181	-0.36579	-0.852818	0.121239	11.0416	-1.88117	0.113629	0.709265	-4.38029
A_52_P80806	Syncrip	0.526902	-0.174639	1.22844	10.1185	1.88117	0.113629	0.709265	-4.38029
A_55_P2059412	Ghr	-0.193883	-0.4521	0.0643334	9.38262	-1.88064	0.113708	0.709265	-4.38042
A_55_P1989663	Slco3a1	-0.36438	-0.849789	0.12103	10.2537	-1.88017	0.113781	0.709265	-4.38055
A_55_P2072631	Prr5l	-0.328575	-0.766479	0.109329	9.85134	-1.87934	0.113906	0.709265	-4.38076
A_55_P1953809	Plaat3	0.36316	-0.120887	0.847206	10.8656	1.87915	0.113936	0.709265	-4.38081
A_52_P465121	NA	-0.591317	-1.37966	0.197026	10.9404	-1.87869	0.114005	0.709265	-4.38093
A_55_P1988246	NA	1.08479	-0.361518	2.53109	10.7324	1.8786	0.114019	0.709265	-4.38096
A_55_P2169135	NA	1.22615	-0.409752	2.86205	13.7615	1.87731	0.114215	0.709265	-4.38129
A_55_P2117146	Pa2g4	0.486238	-0.162742	1.13522	10.9985	1.87658	0.114326	0.709265	-4.38148
A_55_P2117984	Vangl2	0.184939	-0.0619608	0.431838	8.77856	1.87611	0.114399	0.709265	-4.38161
A_51_P416509	H1f1	1.06533	-0.356963	2.48761	9.90101	1.87605	0.114407	0.709265	-4.38162
A_51_P329356	Mcts2	0.486076	-0.162899	1.13505	10.7116	1.87597	0.11442	0.709265	-4.38164
A_55_P1995151	NA	0.465046	-0.155952	1.08604	9.97411	1.87567	0.114466	0.709265	-4.38172
A_55_P2030282	Gm5796	-0.336992	-0.787078	0.113094	10.1639	-1.87532	0.11452	0.709265	-4.38182
A_51_P406008	Hgh1	0.187748	-0.0630527	0.438549	8.55176	1.87498	0.114571	0.709265	-4.3819
A_55_P1992814	Shq1	0.200873	-0.0674811	0.469228	8.36861	1.87484	0.114593	0.709265	-4.38194
A_55_P2157008	Ear10	-0.39532	-0.923661	0.133022	9.33293	-1.87406	0.114712	0.709265	-4.38214
A_55_P2213348	5330421C15Rik	-0.178091	-0.416126	0.0599451	8.12774	-1.87391	0.114735	0.709265	-4.38218
A_55_P1993807	Nudt10	0.353653	-0.119079	0.826385	8.41708	1.87375	0.114759	0.709265	-4.38222
A_52_P242251	Utp25	0.181537	-0.0611732	0.424247	8.36961	1.87339	0.114816	0.709265	-4.38232
A_51_P118742	Drg2	0.205232	-0.0691595	0.479623	9.14724	1.87338	0.114818	0.709265	-4.38232
A_51_P319460	Osmr	-0.751776	-1.75693	0.253376	9.88076	-1.8733	0.114829	0.709265	-4.38234
A_51_P227222	Adamts2	-0.57052	-1.33345	0.19241	12.4114	-1.87299	0.114876	0.709265	-4.38242
A_55_P2091472	Bnip3	-0.441991	-1.03312	0.149139	12.8929	-1.87275	0.114913	0.709265	-4.38249
A_55_P2235970	C130068B02Rik	-0.211081	-0.493391	0.0712284	8.19374	-1.87273	0.114917	0.709265	-4.38249
A_55_P2029682	Fry	-0.388321	-0.907707	0.131065	9.33638	-1.87262	0.114933	0.709265	-4.38252
A_52_P654437	NA	0.423863	-0.143074	0.9908	11.4346	1.87258	0.114939	0.709265	-4.38253
A_55_P2102693	Acvr1	-0.255578	-0.597432	0.0862761	9.03708	-1.87255	0.114944	0.709265	-4.38254
A_55_P1965070	Map7d1	-0.691326	-1.61649	0.233838	13.9747	-1.87161	0.115089	0.709265	-4.38279
A_55_P2035972	Mark3	-0.321509	-0.75181	0.108792	11.0952	-1.87142	0.115118	0.709265	-4.38283
A_52_P546660	1700029I15Rik	-0.293098	-0.685476	0.0992793	8.24538	-1.87094	0.115192	0.709265	-4.38296
A_55_P2117333	NA	0.198018	-0.0670785	0.463114	10.3542	1.8709	0.115198	0.709265	-4.38297
A_55_P1990066	NA	0.563734	-0.191031	1.3185	9.8172	1.87074	0.115223	0.709265	-4.38301
A_51_P148314	Fam117a	-0.334986	-0.783514	0.113542	10.0777	-1.87063	0.11524	0.709265	-4.38304
A_55_P2128944	Bcl2l13	0.231518	-0.0785904	0.541626	10.6936	1.86991	0.11535	0.709265	-4.38323
A_55_P2116290	Szrd1	0.18018	-0.0611845	0.421545	10.3428	1.86975	0.115375	0.709265	-4.38327
A_55_P2136426	Prss57	0.280469	-0.0952783	0.656216	7.81431	1.86956	0.115404	0.709265	-4.38332
A_55_P1992470	NA	0.3353	-0.113922	0.784522	13.8556	1.86949	0.115415	0.709265	-4.38334
A_55_P1977934	Itgam	-0.373594	-0.87419	0.127002	11.7472	-1.86923	0.115455	0.709265	-4.38341
A_55_P2015113	Atg5	-0.161101	-0.376991	0.0547877	10.7493	-1.86904	0.115484	0.709265	-4.38346
A_55_P2260052	Gm17753	0.34898	-0.11869	0.81665	8.70177	1.86901	0.115489	0.709265	-4.38347
A_66_P117815	NA	0.787595	-0.267922	1.84311	13.0117	1.86891	0.115505	0.709265	-4.38349
A_55_P1959541	NA	0.212265	-0.0722407	0.496771	10.1462	1.86869	0.115538	0.709265	-4.38355
A_51_P140797	Dcaf6	-0.203252	-0.47584	0.0693367	8.45383	-1.86757	0.115711	0.709265	-4.38384
A_55_P1956482	NA	0.362346	-0.12369	0.848382	10.7909	1.86726	0.115759	0.709265	-4.38392
A_55_P2028288	Nhlrc4	-0.251559	-0.595696	0.0925788	8.07031	-1.94702	0.115786	0.709265	-4.41324
A_51_P133097	Gm4013	0.269962	-0.0922079	0.632131	8.64501	1.86698	0.115802	0.709265	-4.384
A_51_P209280	Rab31	-0.769971	-1.80342	0.263477	9.33944	-1.86611	0.115938	0.709265	-4.38423
A_55_P2036978	Mrps14	0.343765	-0.117662	0.805192	12.466	1.86599	0.115956	0.709265	-4.38426
A_52_P531651	Parvg	0.537595	-0.18408	1.25927	8.13746	1.86579	0.115986	0.709265	-4.38431
A_51_P327828	Ppib	-0.404284	-0.947248	0.13868	14.1958	-1.86494	0.116118	0.709265	-4.38453
A_55_P2069176	NA	0.722101	-0.2478	1.692	12.8066	1.86475	0.116148	0.709265	-4.38458
A_66_P128384	Hdac1	0.48688	-0.167107	1.14087	12.0132	1.86467	0.11616	0.709265	-4.3846
A_55_P1977318	Wbp11	0.290724	-0.0997877	0.681237	11.9701	1.86465	0.116164	0.709265	-4.38461
A_55_P1953087	Mcm3	1.55447	-0.533658	3.64259	12.2285	1.86456	0.116178	0.709265	-4.38463
A_55_P2078048	BC004004	-0.298411	-0.699299	0.102476	12.4601	-1.86442	0.1162	0.709265	-4.38467
A_52_P481423	Cttnbp2nl	-0.208682	-0.489068	0.0717037	11.404	-1.86414	0.116242	0.709265	-4.38474
A_55_P1968928	Def6	0.757243	-0.260304	1.77479	10.1442	1.86394	0.116274	0.709265	-4.38479
A_55_P1998801	NA	0.188835	-0.0649806	0.44265	9.80812	1.86344	0.116352	0.709265	-4.38493
A_55_P1961968	Plagl1	-0.218696	-0.512732	0.0753401	15.0164	-1.8629	0.116435	0.709265	-4.38507
A_55_P1970636	Unc45a	-0.471282	-1.10494	0.162375	12.017	-1.86284	0.116444	0.709265	-4.38508
A_51_P194498	Wfdc1	-0.615309	-1.44275	0.212133	9.34696	-1.86254	0.116491	0.709265	-4.38516
A_55_P2006762	Bzw1	0.309727	-0.1068	0.726253	12.1665	1.86246	0.116505	0.709265	-4.38518
A_55_P1988774	Slc17a5	-0.370911	-0.869736	0.127914	11.8298	-1.8624	0.116514	0.709265	-4.3852
A_55_P2166572	Strbp	0.438157	-0.151117	1.02743	9.37166	1.86236	0.11652	0.709265	-4.38521
A_55_P2048323	Cdk10	-0.278874	-0.653951	0.0962024	10.5202	-1.86225	0.116536	0.709265	-4.38524
A_51_P259296	Lpl	-0.276323	-0.647973	0.0953259	9.34216	-1.86224	0.116539	0.709265	-4.38524
A_55_P2186648	Bard1	0.843151	-0.291074	1.97738	9.30314	1.8619	0.116591	0.709265	-4.38533
A_51_P192162	NA	-0.17705	-0.415238	0.0611383	9.24421	-1.86177	0.116612	0.709265	-4.38536
A_55_P2082869	Ezh1	-0.704241	-1.6517	0.243216	12.0961	-1.86171	0.116621	0.709265	-4.38538
A_51_P264053	Pigf	0.222783	-0.0769639	0.52253	10.0255	1.86156	0.116644	0.709265	-4.38542
A_55_P2133195	Gm4951	0.463432	-0.1601	1.08696	9.12811	1.86156	0.116644	0.709265	-4.38542
A_55_P1978855	NA	0.164521	-0.0568714	0.385914	15.3703	1.86127	0.11669	0.709265	-4.38549
A_55_P2023783	Leng8	-0.386254	-0.906046	0.133538	9.17787	-1.8612	0.1167	0.709265	-4.38551
A_52_P509744	Nup160	0.294227	-0.101735	0.690189	9.22177	1.86114	0.116709	0.709265	-4.38553
A_55_P2083649	Alas1	-0.481742	-1.13007	0.16659	12.5228	-1.86109	0.116718	0.709265	-4.38554
A_51_P487690	Ifi44	-0.502191	-1.17806	0.173678	8.42587	-1.86104	0.116725	0.709265	-4.38555
A_55_P1964403	Agfg2	0.158249	-0.0547654	0.371264	8.07287	1.86073	0.116774	0.709265	-4.38564
A_51_P260658	Amdhd2	-0.598341	-1.40382	0.207139	11.393	-1.86056	0.1168	0.709265	-4.38568
A_55_P2037585	Trf	-1.25567	-2.94631	0.434965	13.7141	-1.86027	0.116845	0.709265	-4.38576
A_55_P2178349	Ywhaq	0.36817	-0.127542	0.863882	12.3523	1.86024	0.11685	0.709265	-4.38576
A_55_P2074081	NA	1.00232	-0.347299	2.35194	14.5711	1.86014	0.116866	0.709265	-4.38579
A_55_P1959595	Fmo5	-0.248228	-0.582584	0.0861275	8.97059	-1.85948	0.116968	0.709265	-4.38596
A_51_P338998	Prim2	0.41679	-0.144694	0.978274	9.93026	1.85922	0.11701	0.709265	-4.38603
A_52_P430247	Nacc1	0.218361	-0.075859	0.512581	9.62645	1.85889	0.117062	0.709265	-4.38612
A_55_P2112797	NA	0.443679	-0.154169	1.04153	9.13929	1.85878	0.117078	0.709265	-4.38615
A_51_P129720	Hectd3	-0.334796	-0.786197	0.116604	9.56957	-1.85767	0.117252	0.709265	-4.38644
A_55_P1998776	NA	0.462601	-0.161119	1.08632	15.9627	1.85766	0.117253	0.709265	-4.38644
A_51_P195034	Esco2	0.595217	-0.207348	1.39778	8.70212	1.85757	0.117268	0.709265	-4.38646
A_55_P1976690	Snrnp35	0.173009	-0.0603973	0.406414	10.6806	1.85655	0.117428	0.709265	-4.38673
A_55_P1990495	Stat5a	0.390657	-0.136485	0.917798	9.25047	1.85617	0.117487	0.709265	-4.38683
A_55_P1960456	Larp1	0.205962	-0.0719912	0.483915	12.5864	1.85595	0.117522	0.709265	-4.38689
A_55_P1962906	Als2cl	-0.365373	-0.858534	0.127788	10.3189	-1.85566	0.117568	0.709265	-4.38697
A_55_P2060101	Tprgl	-0.28993	-0.681265	0.101404	13.7322	-1.85565	0.117569	0.709265	-4.38697
A_51_P414889	Ifi35	-0.494207	-1.16142	0.173005	9.69204	-1.85522	0.117636	0.709265	-4.38708
A_52_P272534	NA	0.37643	-0.13211	0.884969	11.4049	1.854	0.117829	0.709265	-4.3874
A_55_P1989061	Tsc22d3	-0.901399	-2.11918	0.316381	12.8916	-1.85395	0.117836	0.709265	-4.38741
A_55_P2068096	Rap1gap	-0.472308	-1.11046	0.165844	9.97398	-1.85375	0.117868	0.709265	-4.38747
A_55_P2157616	NA	0.272275	-0.0956318	0.640182	16.788	1.85362	0.117889	0.709265	-4.3875
A_52_P301495	Vamp2	-0.239202	-0.562457	0.0840532	9.64986	-1.8534	0.117923	0.709265	-4.38756
A_55_P2023136	Rnf214	-0.192584	-0.452851	0.0676835	8.61094	-1.85332	0.117936	0.709265	-4.38758
A_52_P649332	Sdf4	-0.669948	-1.5754	0.235507	11.3737	-1.85321	0.117953	0.709265	-4.38761
A_51_P485421	NA	0.37376	-0.131517	0.879036	7.92245	1.85274	0.118028	0.709265	-4.39044
A_51_P213153	Tmem208	-0.467614	-1.09988	0.164649	13.1451	-1.85242	0.118077	0.709265	-4.38782
A_52_P183038	Impdh1	0.284158	-0.100122	0.668438	10.832	1.85209	0.11813	0.709265	-4.3879
A_55_P2077079	Rab29	-0.214687	-0.505072	0.0756985	9.64013	-1.85174	0.118184	0.709265	-4.388
A_51_P352594	St5	-0.245645	-0.577958	0.0866682	9.27739	-1.85144	0.118232	0.709265	-4.38807
A_51_P343900	Xrcc1	0.375966	-0.13268	0.884612	11.3118	1.85133	0.11825	0.709265	-4.3881
A_51_P151586	Haspin	0.508438	-0.179462	1.19634	8.60023	1.85124	0.118264	0.709265	-4.38813
A_55_P2099700	Klc4	-0.3206	-0.754519	0.113319	11.4888	-1.85057	0.11837	0.709265	-4.3883
A_55_P2185332	Il17rc	-0.307329	-0.723318	0.108659	10.9376	-1.85043	0.118392	0.709265	-4.38834
A_55_P1973970	Krt73	0.268935	-0.0950845	0.632955	8.81881	1.85043	0.118392	0.709265	-4.38834
A_55_P1987761	Prkcz	-0.554633	-1.30541	0.196139	9.16257	-1.85032	0.118409	0.709265	-4.38837
A_52_P526396	Atl1	-0.242259	-0.570251	0.0857329	8.12095	-1.84998	0.118463	0.709265	-4.38846
A_55_P1960837	NA	0.618178	-0.218788	1.45514	13.3262	1.84993	0.118471	0.709265	-4.38847
A_51_P162471	Dnajc9	1.07199	-0.379572	2.52356	12.3519	1.84972	0.118505	0.709265	-4.38853
A_51_P233101	Ltbp3	-0.222826	-0.524557	0.0789055	12.2639	-1.84968	0.118511	0.709265	-4.38854
A_55_P2093920	Pzp	0.514653	-0.182259	1.21156	8.29432	1.84964	0.118517	0.709265	-4.38855
A_51_P416137	Slc31a2	-0.818255	-1.92634	0.289825	9.64591	-1.84956	0.11853	0.709265	-4.38857
A_51_P170807	Map3k6	-0.200945	-0.473115	0.0712252	9.87487	-1.84921	0.118585	0.709265	-4.38866
A_55_P2121827	Dgcr2	0.211184	-0.074858	0.497226	8.80036	1.84919	0.118588	0.709265	-4.38867
A_55_P2106150	Cenpk	1.08017	-0.383011	2.54336	10.0518	1.84903	0.118613	0.709265	-4.38871
A_55_P2471798	NA	-0.189884	-0.447131	0.0673634	9.73557	-1.84879	0.118652	0.709265	-4.38877
A_55_P2066116	Bcl3	-1.06936	-2.5184	0.379674	10.455	-1.8484	0.118714	0.709265	-4.38887
A_55_P2007510	Pef1	-0.385294	-0.907416	0.136828	12.3557	-1.84829	0.118731	0.709265	-4.3889
A_51_P502872	2200002D01Rik	-0.459578	-1.08237	0.163211	11.9427	-1.84828	0.118732	0.709265	-4.3889
A_55_P2084433	NA	0.185808	-0.0659897	0.437606	12.219	1.84826	0.118736	0.709265	-4.38891
A_51_P417053	Tuft1	-0.50106	-1.18039	0.178271	9.90382	-1.84739	0.118874	0.709265	-4.38914
A_55_P2150224	NA	1.09594	-0.390052	2.58193	14.3355	1.84723	0.118899	0.709265	-4.38918
A_55_P2383902	8030453O22Rik	-0.338177	-0.796732	0.120378	8.19231	-1.84715	0.118911	0.709265	-4.3892
A_55_P2077879	Kat6b	-0.166105	-0.391373	0.0591624	8.27122	-1.84686	0.118958	0.709265	-4.38928
A_55_P2122419	Arl1	-0.273069	-0.643439	0.0973017	9.91135	-1.84666	0.118991	0.709265	-4.38933
A_55_P1992388	NA	-0.248303	-0.585117	0.0885114	14.4141	-1.84647	0.119021	0.709265	-4.38938
A_51_P362538	Syde2	-0.188818	-0.445183	0.0675472	8.80608	-1.84474	0.119296	0.709265	-4.38984
A_55_P2090798	Mtus1	-0.282229	-0.665618	0.10116	10.618	-1.8438	0.119446	0.709265	-4.39009
A_55_P2084626	Rab5b	-0.24791	-0.584685	0.0888645	12.0153	-1.84376	0.119451	0.709265	-4.39009
A_55_P2165334	Nde1	0.513267	-0.183998	1.21053	11.9882	1.84372	0.119458	0.709265	-4.3901
A_51_P430620	Slc25a12	0.190792	-0.0684181	0.450001	10.1757	1.84356	0.119483	0.709265	-4.39015
A_55_P1958306	Thrap3	0.40339	-0.144673	0.951453	12.7643	1.84351	0.119492	0.709265	-4.39016
A_55_P2140390	NA	1.13924	-0.408892	2.68737	13.7551	1.84314	0.119551	0.709265	-4.39026
A_55_P2090943	Larp4	0.187683	-0.0673669	0.442734	11.5323	1.84311	0.119556	0.709265	-4.39027
A_55_P2017267	Nanp	0.5115	-0.183663	1.20666	9.26516	1.84293	0.119584	0.709265	-4.39031
A_51_P316951	Wipf3	-0.66966	-1.58023	0.24091	9.35551	-1.84201	0.119732	0.709265	-4.39056
A_55_P2034400	Cdk8	0.216343	-0.077852	0.510538	10.6348	1.84187	0.119755	0.709265	-4.39059
A_55_P2145557	NA	-0.343142	-0.809836	0.123552	12.3757	-1.84159	0.119799	0.709265	-4.39067
A_51_P251352	Slc25a13	0.282718	-0.101844	0.667279	9.97979	1.84135	0.119837	0.709265	-4.39073
A_55_P2070936	Tra2b	0.262746	-0.0946622	0.620155	8.32954	1.84129	0.119847	0.709265	-4.39075
A_52_P421713	9930012K11Rik	-0.412097	-0.97282	0.148626	8.75608	-1.84078	0.119929	0.709265	-4.39088
A_52_P453785	Cthrc1	0.309189	-0.111571	0.729949	9.25222	1.84052	0.11997	0.709265	-4.39095
A_52_P541175	Marveld1	0.384105	-0.13861	0.906821	9.17349	1.8405	0.119974	0.709265	-4.39095
A_55_P2163493	Tgm3	0.358555	-0.129459	0.84657	10.2105	1.84024	0.120016	0.709265	-4.39102
A_55_P1992257	Ap1s1	-0.203421	-0.480298	0.0734552	14.0965	-1.84018	0.120024	0.709265	-4.39104
A_55_P2060608	NA	0.645766	-0.233262	1.52479	14.4337	1.84002	0.12005	0.709265	-4.39108
A_55_P2169729	NA	0.686629	-0.248261	1.62152	13.967	1.83955	0.120126	0.709265	-4.3912
A_55_P2095213	Dusp22	-0.306398	-0.723586	0.11079	9.11662	-1.83952	0.120131	0.709265	-4.39121
A_51_P515452	Fkbpl	-0.39371	-0.929817	0.142396	10.5292	-1.8394	0.12015	0.709265	-4.39124
A_55_P2005719	NA	0.453323	-0.164024	1.07067	12.5383	1.8392	0.120182	0.709265	-4.3913
A_52_P81783	Gspt1	0.375556	-0.135971	0.887082	9.35857	1.83889	0.120231	0.709265	-4.39138
A_55_P1973486	Atp6v1f	-0.296878	-0.701256	0.107501	14.265	-1.83882	0.120243	0.709265	-4.3914
A_55_P2317665	E2f1	0.666839	-0.24158	1.57526	9.51769	1.83859	0.12028	0.709265	-4.39146
A_55_P2141884	Tagln2	-0.327037	-0.772725	0.11865	11.5203	-1.83788	0.120394	0.709265	-4.39164
A_55_P2045268	Tmem59	-0.405842	-0.959056	0.147372	13.2323	-1.83744	0.120465	0.709265	-4.39176
A_55_P2097178	Idua	-0.562364	-1.32917	0.204439	9.17896	-1.83689	0.120553	0.709265	-4.3919
A_55_P2127782	NA	0.336738	-0.122469	0.795945	14.0934	1.83668	0.120587	0.709265	-4.39196
A_66_P112862	Gm17821	-0.553735	-1.30909	0.201617	11.9105	-1.83613	0.120677	0.709265	-4.39211
A_55_P2140031	Fam129b	-0.523161	-1.23748	0.191158	14.7371	-1.8344	0.120956	0.709265	-4.39256
A_55_P1971074	Atp11a	-0.626793	-1.48275	0.229167	12.3448	-1.83409	0.121005	0.709265	-4.39264
A_55_P2065726	Snx29	-0.17315	-0.409637	0.0633369	8.39859	-1.83386	0.121043	0.709265	-4.3927
A_55_P2058783	Hilpda	-0.697113	-1.64936	0.255133	11.0716	-1.8336	0.121085	0.709265	-4.39277
A_55_P1990324	Ptprc	0.361537	-0.132435	0.855509	8.00533	1.83316	0.121156	0.709265	-4.39289
A_51_P491350	Col4a2	-0.531722	-1.25827	0.194821	13.345	-1.83305	0.121174	0.709265	-4.39292
A_55_P2091147	H4c12	1.31932	-0.48349	3.12214	12.9494	1.83295	0.12119	0.709265	-4.39294
A_55_P2131105	NA	0.873131	-0.319984	2.06625	12.4046	1.83294	0.121192	0.709265	-4.39295
A_51_P357561	Fbxw9	-0.351617	-0.832194	0.128959	8.74102	-1.83256	0.121253	0.709265	-4.39305
A_51_P175771	Flii	-0.258964	-0.612995	0.095066	11.4744	-1.8321	0.121327	0.709265	-4.39317
A_55_P2130792	Tuft1	-0.297617	-0.704503	0.109269	8.53566	-1.83204	0.121338	0.709265	-4.39318
A_52_P304858	Gnb1	0.33292	-0.122242	0.788083	10.3289	1.83199	0.121345	0.709265	-4.3932
A_55_P2100895	Arnt	0.24294	-0.0892254	0.575106	10.776	1.83187	0.121365	0.709265	-4.39323
A_52_P20727	Nhlrc1	0.308735	-0.113396	0.730866	8.49072	1.83185	0.121369	0.709265	-4.39324
A_55_P2131481	NA	0.93007	-0.341729	2.20187	14.5924	1.83167	0.121398	0.709265	-4.39328
A_55_P2000813	Cops2	0.180669	-0.066385	0.427722	9.61504	1.83165	0.121401	0.709265	-4.39329
A_51_P359983	Arhgap17	-0.341736	-0.809082	0.12561	10.1767	-1.83148	0.121428	0.709265	-4.39333
A_52_P141583	Macroh2a1	0.574908	-0.21144	1.36126	10.9356	1.83119	0.121475	0.709265	-4.39341
A_55_P2091402	Kpna2	1.20966	-0.444922	2.86425	13.3634	1.83116	0.121481	0.709265	-4.39342
A_52_P371718	Tgs1	0.17493	-0.0643437	0.414205	9.63911	1.83113	0.121485	0.709265	-4.39342
A_55_P2074864	NA	0.734701	-0.270281	1.73968	13.6215	1.83106	0.121497	0.709265	-4.39344
A_55_P2058791	4833420G17Rik	-0.252545	-0.597999	0.0929095	8.70874	-1.83104	0.1215	0.709265	-4.39345
A_52_P79187	Ankrd12	-0.341997	-0.809834	0.12584	8.9499	-1.83096	0.121513	0.709265	-4.39347
A_55_P2048409	Apool	0.407902	-0.150137	0.96594	10.4062	1.8308	0.121539	0.709265	-4.39351
A_55_P2154709	Pter	0.327433	-0.120649	0.775514	8.65416	1.83027	0.121625	0.709265	-4.39365
A_55_P2039541	Arhgap15	0.497805	-0.183577	1.17919	8.28095	1.82987	0.121691	0.709265	-4.39376
A_55_P2077671	NA	1.06216	-0.391884	2.5162	14.1987	1.82963	0.12173	0.709265	-4.39382
A_55_P2091247	NA	0.397547	-0.146856	0.94195	13.0967	1.82902	0.121828	0.709265	-4.39398
A_55_P2039324	Ccnf	0.672105	-0.248309	1.59252	11.3871	1.82896	0.121838	0.709265	-4.394
A_51_P473888	Il6st	-0.540469	-1.28066	0.199724	11.1068	-1.82884	0.121857	0.709265	-4.39403
A_51_P350453	Pdk4	-1.02646	-2.43226	0.379337	9.15481	-1.82881	0.121862	0.709265	-4.39404
A_55_P1978201	Incenp	1.29823	-0.47994	3.0764	12.1765	1.82864	0.12189	0.709265	-4.39408
A_51_P499195	Nkg7	0.297211	-0.110029	0.704452	7.86233	1.82795	0.122002	0.709265	-4.39426
A_55_P1981992	NA	0.399975	-0.148137	0.948086	9.33576	1.82774	0.122037	0.709265	-4.39432
A_55_P2127139	H3c4	0.483001	-0.178996	1.145	14.4768	1.82744	0.122086	0.709265	-4.3944
A_51_P454008	Lbp	-0.530111	-1.25669	0.196469	9.09645	-1.8274	0.122093	0.709265	-4.39441
A_55_P2173623	Samd1	0.268826	-0.0996799	0.637332	12.8738	1.82716	0.122131	0.709265	-4.39447
A_52_P667477	Fyco1	-0.207041	-0.490898	0.076816	8.7173	-1.82687	0.122179	0.709265	-4.39455
A_55_P2038494	Rexo2	-0.240421	-0.570085	0.0892422	9.48754	-1.82664	0.122217	0.709265	-4.39461
A_51_P476711	Mtrex	0.32943	-0.1223	0.781161	11.476	1.82656	0.122229	0.709265	-4.39463
A_51_P300378	Wwc2	-0.441682	-1.04758	0.164219	12.7351	-1.82582	0.12235	0.709265	-4.39483
A_55_P2097828	Gmfg	0.924799	-0.344283	2.19388	12.228	1.82519	0.122454	0.709265	-4.39499
A_55_P2249220	A430102J17Rik	-0.240531	-0.570672	0.0896094	8.81259	-1.82483	0.122512	0.709265	-4.39509
[truncated: 17,335 more rows]
