# Supplementary material for: Prenatal arsenic exposure and gene expression in fetal liver, heart, lung, and placenta
Source: Toxicology. Author manuscript; Available in PMC 2026 Apr 20. (PMC13094789; doi:10.1016/j.tox.2026.154420)
Supplement: MMC8 [file NIHMS2151723-supplement-MMC8.xlsx]

## Sheet: Sheet1
(logFC)	Heart	Liver	Lung	Placenta		Heart	logFC	CI.L	CI.R	AveExpr	t	P.Value	adj.P.Val	B
Aqp1	-0.0495436	-0.105564	-0.159136	-0.567948		Aqp1	-0.0495436	-0.42511	0.326022	12.5417	-0.31529	0.762203	0.996633	-5.21514
H6pd	0.0636148	-0.314639	-0.209472	0.0910881		H6pd	0.0636148	-0.0379396	0.165169	10.4225	1.49716	0.180228	0.991835	-4.4744
Cyb561	0.104748	-1.00187	-0.169634	-0.0366344		Cyb561	0.104748	-0.101132	0.310627	9.8213	1.21602	0.265371	0.991835	-4.70874
Zhx3	-0.00879126	-0.30146	0.267627	-0.198695		Zhx3	-0.00879126	-0.216604	0.199022	10.3225	-0.101108	0.922445	0.997677	-5.25239
Slc22a5	-0.0845064	0.0428864	-0.734051	-0.0321505		Slc22a5	-0.0845064	-0.222997	0.0539838	8.36925	-1.45841	0.19028	0.991835	-4.50786
Pdgfrb	-0.0157148	-0.422068	-0.302317	-0.0320921		Pdgfrb	-0.0157148	-0.15029	0.118861	10.8763	-0.279094	0.788651	0.996633	-5.22407
Sgk1	0.0223051	0.405083	-0.402809	-0.0232033		Sgk1	0.0223051	-0.130948	0.175558	11.2419	0.347859	0.738695	0.99557	-5.20622
Spsb1	0.0116401	0.141807	-0.365854	0.174659		Spsb1	0.0116401	-0.102675	0.125955	8.08874	0.243368	0.815056	0.996633	-5.23185
Aff1	-0.0385456	0.441468	0.165361	-0.285405		Aff1	-0.0385456	-0.204796	0.127705	10.8954	-0.554141	0.597612	0.992471	-5.13078
Trmt2a	0.104901	0.196236	0.0370914	0.0301823		Trmt2a	0.104901	-0.103504	0.313306	10.6601	1.20304	0.270034	0.991835	-4.719
						Liver
						Aqp1	-0.105564	-0.536951	0.325823	13.3645	-0.594611	0.57322	0.806858	-4.8219
						H6pd	-0.314639	-0.698888	0.0696095	12.9378	-1.98968	0.092377	0.509049	-4.18283
						Cyb561	-1.00187	-2.57361	0.569873	8.97717	-1.54886	0.170969	0.579357	-4.4062
						Zhx3	-0.30146	-0.746862	0.143941	10.3046	-1.64461	0.149723	0.561178	-4.35743
						Slc22a5	0.0428864	-0.162079	0.247852	8.15347	0.50842	0.628798	0.836116	-4.84613
						Pdgfrb	-0.422068	-1.17416	0.330026	9.43714	-1.36362	0.220279	0.609668	-4.49945
						Sgk1	0.405083	0.057053	0.753113	10.7226	2.8282	0.0290888	0.47976	-3.80219
						Spsb1	0.141807	-0.0682011	0.351814	8.19244	1.64076	0.150526	0.561626	-4.35939
						Aff1	0.441468	0.122483	0.760454	11.7111	3.36288	0.0145163	0.47976	-3.60621
						Trmt2a	0.196236	-0.0657491	0.45822	11.2185	1.82006	0.117188	0.533804	-4.2681
						Lung
						Aqp1	-0.159136	-1.15476	0.836489	13.6943	-0.400334	0.704053	0.855842	-4.73517
						H6pd	-0.209472	-0.644639	0.225696	11.9293	-1.20564	0.277443	0.709265	-4.5633
						Cyb561	-0.169634	-0.411733	0.072466	12.357	-1.75496	0.134504	0.709265	-4.41367
						Zhx3	0.267627	-0.606189	1.14144	10.9124	0.767113	0.474768	0.735737	-4.67122
						Slc22a5	-0.734051	-2.08297	0.614869	8.58824	-1.36298	0.226253	0.709265	-4.52063
						Pdgfrb	-0.302317	-0.640486	0.0358522	11.549	-2.23913	0.0706502	0.709265	-4.29109
						Sgk1	-0.402809	-2.26258	1.45696	11.2892	-0.542487	0.608826	0.803264	-4.71427
						Spsb1	-0.365854	-1.40031	0.668601	8.34611	-0.885822	0.412911	0.715387	-4.64446
						Aff1	0.165361	-0.46026	0.790981	10.8954	0.66202	0.534799	0.766202	-4.69274
						Trmt2a	0.0370914	-0.217389	0.291571	10.7806	0.365065	0.728741	0.869792	-4.73948
						Placenta
						Aqp1	-0.567948	-3.28267	2.14677	12.7828	-0.514699	0.625563	0.917994	-5.01717
						H6pd	0.0910881	-0.18099	0.363166	12.3227	0.82364	0.442318	0.845213	-4.87641
						Cyb561	-0.0366344	-0.216433	0.143165	12.5666	-0.50127	0.634422	0.921531	-5.02203
						Zhx3	-0.198695	-0.540465	0.143075	9.86255	-1.43029	0.203644	0.705002	-4.48691
						Slc22a5	-0.0321505	-0.308171	0.24387	10.0522	-0.28656	0.784295	0.960614	-5.0836
						Pdgfrb	-0.0320921	-0.378743	0.314559	11.7028	-0.227759	0.82756	0.968286	-5.09486
						Sgk1	-0.0232033	-0.794208	0.747801	13.3778	-0.0740393	0.943438	0.985288	-5.11228
						Spsb1	0.174659	-0.100862	0.450179	9.43322	1.55957	0.170971	0.672277	-4.39369
						Aff1	-0.285405	-0.711181	0.140371	10.1301	-1.64911	0.151322	0.65673	-4.32835
						Trmt2a	0.0301823	-0.167231	0.227595	10.8093	0.376136	0.720036	0.945043	-5.06172
