# Supplementary material for: Prenatal arsenic exposure and gene expression in fetal liver, heart, lung, and placenta
Source: Toxicology. Author manuscript; Available in PMC 2026 Apr 20. (PMC13094789; doi:10.1016/j.tox.2026.154420)
Supplement: MMC3 [file NIHMS2151723-supplement-MMC3.xlsx]

## Sheet: RTqPCR_Sample_Numbers
	Gene	Organ	Control						Arsenic
			Males			Females			Males			Females
			(Littter n)	(n)	Outliers >2STDEV*	(Littter n)	(n)	Outliers >2STDEV*	(Littter n)	(n)	Outliers >2STDEV*	(Littter n)	(n)	Outliers >2STDEV*
	NOP56	Lung	5	5	0	5	4	0	6	5	0	6	5	0
	IFITM3	Liver	5	7	1	4	10	1	5	12	1	5	11	1
	PSMB8	Liver	1	2	0	4	9	0	5	9	1	5	7	1
	IRF1	Liver	5	7	0	4	9	0	5	9	1	5	7	1
	IRF9	Liver	5	7	0	4	9	0	5	9	1	5	7	1
	GBP3	Placenta	5	11	0	5	12	1	6	14	1	6	13	2
	PSMB8	Placenta	5	7	0	4	8	1	5	10	0	5	9	1
	PTPN2	Placenta	5	7	0	4	8	1	5	10	0	5	9	1
	Itgb1	Heart	5	5	0	5	5	0	6	7	1	6	6	1
	Lpl	Heart	5	5	0	5	5	0	6	8	0	6	6	1
	* Outliers not counted in (n)
