# Supplementary material for: Prenatal arsenic exposure and gene expression in fetal liver, heart, lung, and placenta
Source: Toxicology. Author manuscript; Available in PMC 2026 Apr 20. (PMC13094789; doi:10.1016/j.tox.2026.154420)
Supplement: MMC7 [file NIHMS2151723-supplement-MMC7.xlsx]

## Sheet: mmc7
	ID	logFC	CI.L	CI.R	AveExpr	t	P.Value	adj.P.Val	B
A_55_P1974780	NA	0.383082	0.26839	0.497774	9.61486	8.21726	0.000196413	0.594256	-2.01552
A_55_P2137927	Cd82	-0.40174	-0.531793	-0.271686	10.939	-7.59962	0.000300166	0.594256	-2.08203
A_55_P1997951	Htatsf1	-0.328771	-0.456646	-0.200896	11.2919	-6.32524	0.000795192	0.594256	-2.26831
A_55_P2472435	Gbp3	-0.429682	-0.598085	-0.261278	9.53507	-6.27719	0.0008274	0.594256	-2.27699
A_51_P105520	Nomo1	0.343634	0.206307	0.480962	12.8605	6.15614	0.00091541	0.594256	-2.29951
A_51_P487228	B9d2	0.27601	0.16067	0.391349	10.0179	5.88728	0.00115223	0.594256	-2.35304
A_55_P2155421	Sec61g	0.379171	0.215461	0.54288	15.6328	5.69809	0.00136121	0.594256	-2.39384
A_55_P1958697	Rbm33	-0.286397	-0.41037	-0.162425	10.4162	-5.68345	0.00137911	0.594256	-2.39712
A_55_P2052848	Mif	0.442632	0.249974	0.63529	15.1195	5.65229	0.00141813	0.594256	-2.40414
A_55_P2170813	Pkig	-0.395084	-0.567554	-0.222614	12.7488	-5.63565	0.00143948	0.594256	-2.40792
A_51_P345367	Psmb8	-0.332944	-0.478886	-0.187003	9.21398	-5.61257	0.00146971	0.594256	-2.4132
A_51_P317941	Perp	-0.474693	-0.684518	-0.264868	14.4133	-5.56576	0.00153326	0.594256	-2.42405
A_55_P1975560	Ifi204	-0.361893	-0.522101	-0.201684	9.89781	-5.5573	0.00154509	0.594256	-2.42603
A_55_P2151506	Nudt9	-0.306251	-0.443725	-0.168777	13.0041	-5.48057	0.00165718	0.594256	-2.44426
A_52_P493810	Srpk1	-0.25986	-0.376713	-0.143007	9.62403	-5.47103	0.00167175	0.594256	-2.44656
A_66_P125035	Duxbl2	0.242848	0.133575	0.352121	8.23206	5.46754	0.00167712	0.594256	-2.44741
A_52_P370402	Kcmf1	-0.313029	-0.454984	-0.171074	12.569	-5.42505	0.0017441	0.594256	-2.45777
A_55_P2097126	Cnep1r1	-0.242959	-0.353575	-0.132342	10.1799	-5.40358	0.0017791	0.594256	-2.46307
A_55_P2025790	Fanci	-0.346391	-0.504583	-0.188199	9.31358	-5.38706	0.00180658	0.594256	-2.46717
A_51_P262171	Irgm1	-0.402287	-0.589261	-0.215313	9.80489	-5.29327	0.00197206	0.594256	-2.49093
A_55_P2114110	Cadm4	-0.265033	-0.390351	-0.139714	9.84867	-5.20298	0.0021479	0.594256	-2.51458
A_51_P338776	Dnajc8	-0.243122	-0.358665	-0.127579	11.5536	-5.17666	0.00220248	0.594256	-2.52162
A_52_P452689	Atf3	-0.307715	-0.456047	-0.159382	10.4291	-5.10366	0.00236233	0.594256	-2.54151
A_51_P223524	Ric1	-0.2863	-0.42487	-0.14773	9.82099	-5.08301	0.00240991	0.594256	-2.54723
A_52_P346113	Foxn2	-0.242866	-0.360475	-0.125257	8.87351	-5.08037	0.00241606	0.594256	-2.54796
A_55_P1995233	Lonp2	-0.36166	-0.537015	-0.186304	12.9323	-5.07399	0.00243102	0.594256	-2.54974
A_51_P134007	Ncl	-0.422439	-0.628097	-0.216781	12.3965	-5.05344	0.00247995	0.594256	-2.55549
A_55_P1994032	Xbp1	-0.21798	-0.326024	-0.109936	14.6546	-4.96348	0.00270774	0.594256	-2.5812
A_55_P2103596	Slc30a4	-0.244306	-0.36572	-0.122893	13.1317	-4.95036	0.00274291	0.594256	-2.58502
A_51_P304170	Rtp4	-0.293825	-0.442409	-0.145241	12.4217	-4.86504	0.00298471	0.594256	-2.61031
A_52_P463977	Tmem140	-0.378055	-0.570662	-0.185449	15.0239	-4.82895	0.0030942	0.594256	-2.62125
A_51_P472901	Slc3a2	-0.382743	-0.578029	-0.187457	14.4843	-4.82176	0.00311659	0.594256	-2.62345
A_52_P617327	Rcan1	-0.262728	-0.397856	-0.127599	9.48371	-4.78331	0.00323928	0.594256	-2.63529
A_55_P1960281	Med7	-0.262391	-0.397529	-0.127253	10.12	-4.77683	0.00326051	0.594256	-2.6373
A_51_P112355	Igtp	-0.332163	-0.504146	-0.16018	10.0829	-4.75154	0.00334483	0.594256	-2.7124
A_55_P1979397	Palm	0.264485	0.126967	0.402003	11.0786	4.73162	0.00341301	0.594256	-2.65148
A_55_P2062310	NA	-0.298066	-0.453203	-0.142929	14.606	-4.72679	0.00342975	0.594256	-2.653
A_55_P1978830	Camk2d	-0.204784	-0.311734	-0.0978331	9.35768	-4.71065	0.00348644	0.594256	-2.65813
A_55_P2137611	Irgm2	-0.29154	-0.444359	-0.138722	9.95334	-4.69344	0.00354809	0.594256	-2.66363
A_55_P2108644	NA	0.484512	0.228078	0.740946	12.127	4.64835	0.00371553	0.594256	-2.67821
A_55_P2116165	Pfkfb3	-0.252149	-0.385939	-0.11836	10.6791	-4.63664	0.00376043	0.594256	-2.68203
A_55_P2088741	Mtif3	-0.254407	-0.389479	-0.119335	8.85455	-4.63376	0.00377161	0.594256	-2.68298
A_55_P2078048	BC004004	0.225255	0.105591	0.344918	12.8203	4.63107	0.00378204	0.594256	-2.68386
A_51_P288891	Tbc1d15	-0.247188	-0.380835	-0.113541	10.7764	-4.55027	0.00411152	0.594256	-2.71076
A_52_P574668	Nt5e	-0.339931	-0.524017	-0.155845	11.404	-4.54296	0.00414292	0.594256	-2.71323
A_55_P2047489	Calm1	-0.39655	-0.611431	-0.18167	16.137	-4.54015	0.00415502	0.594256	-2.71418
A_55_P1980951	1110012L19Rik	-0.327292	-0.494803	-0.159782	12.0898	-5.06342	0.00418919	0.594256	-3.01837
A_51_P413785	Commd3	-0.233497	-0.360537	-0.106456	11.5973	-4.52177	0.0042354	0.594256	-2.72044
A_51_P359570	Ifit3	-0.404506	-0.624602	-0.18441	9.69573	-4.5215	0.00423662	0.594256	-2.72053
A_51_P268559	Idh3a	-0.256254	-0.395764	-0.116744	11.0032	-4.51892	0.00424801	0.594256	-2.72141
A_51_P180452	Crk	-0.302848	-0.468221	-0.137474	11.4458	-4.50533	0.0043088	0.594256	-2.72607
A_51_P374772	Arfgef1	-0.274708	-0.424974	-0.124442	11.1961	-4.49759	0.00434381	0.594256	-2.72873
A_51_P238786	Mcl1	-0.324345	-0.501881	-0.146809	13.3598	-4.4946	0.00435747	0.594256	-2.72976
A_55_P1994947	NA	0.543574	0.245905	0.841244	13.8976	4.49256	0.00436677	0.594256	-2.73046
A_55_P2161773	Mpp3	0.235389	0.1063	0.364479	9.87153	4.48607	0.0043966	0.594256	-2.73271
A_55_P2095894	6430548M08Rik	0.282119	0.126561	0.437677	10.7159	4.46179	0.00451015	0.594256	-2.74114
A_55_P2062246	Tgtp2	-0.611859	-0.950434	-0.273283	9.92475	-4.44595	0.00458605	0.594256	-2.74669
A_55_P2013780	NA	-0.381396	-0.593423	-0.169369	12.3905	-4.42542	0.00468654	0.594256	-2.75392
A_52_P186937	Cmpk2	-0.285271	-0.444029	-0.126514	9.18439	-4.42071	0.00470993	0.594256	-2.75559
A_51_P496845	Capza2	-0.312667	-0.486813	-0.138521	10.9637	-4.4171	0.00472796	0.594256	-2.75687
A_55_P2103837	Gbp4	-0.261	-0.406501	-0.1155	9.07422	-4.41311	0.00474799	0.594256	-2.75829
A_51_P189746	Pim3	-0.294405	-0.458836	-0.129974	9.58806	-4.40484	0.00478982	0.594256	-2.76123
A_55_P2066578	Ifi204	-0.328413	-0.51186	-0.144967	8.96732	-4.40433	0.00479239	0.594256	-2.76141
A_51_P369636	Hat1	-0.283818	-0.442384	-0.125253	9.75855	-4.40354	0.00479641	0.594256	-2.76169
A_55_P1987331	Prl3d1	-0.854341	-1.33312	-0.375567	13.8661	-4.39005	0.00486558	0.594256	-2.76651
A_55_P2048800	Cd82	-0.208675	-0.325643	-0.0917071	9.15308	-4.38907	0.00487066	0.594256	-2.76687
A_55_P1992505	Entpd4	0.307778	0.134825	0.480732	11.4433	4.37802	0.00492824	0.594256	-2.77083
A_55_P2154536	Hagh	-0.260319	-0.406862	-0.113775	11.8953	-4.37027	0.00496908	0.594256	-2.77363
A_52_P8685	Tmem183a	-0.193396	-0.302546	-0.0842458	9.50129	-4.35905	0.00502888	0.594256	-2.77769
A_55_P2051400	Prl3d2	-0.824649	-1.2911	-0.3582	13.4331	-4.34944	0.00508073	0.594256	-2.78117
A_55_P2170737	Igf2bp2	-0.222901	-0.349003	-0.0967989	10.4296	-4.3487	0.00508479	0.594256	-2.78145
A_52_P48689	Bzw1	-0.238057	-0.373455	-0.10266	9.75139	-4.32553	0.00521242	0.594256	-2.78991
A_55_P1959833	Tmem266	0.249026	0.107048	0.391004	9.70681	4.31511	0.00527101	0.594256	-2.79374
A_55_P2024012	Rpl5	-0.331418	-0.521248	-0.141589	14.7732	-4.29518	0.00538516	0.594256	-2.8011
A_55_P2145496	Wdr45	-0.262698	-0.413596	-0.1118	11.591	-4.28295	0.00545661	0.594256	-2.80565
A_51_P110395	Setd2	-0.215205	-0.33888	-0.09153	11.8503	-4.28095	0.0054684	0.594256	-2.8965
A_52_P108502	Slc4a7	0.37467	0.159339	0.590002	8.72507	4.28066	0.0054701	0.594256	-2.80651
A_55_P2112355	NA	-0.340734	-0.536603	-0.144866	13.3639	-4.27978	0.00547531	0.594256	-2.80684
A_51_P121390	Anapc11	0.347126	0.147104	0.547148	12.8588	4.26952	0.00553627	0.594256	-2.90046
A_66_P115038	Prl3d1	-0.670846	-1.05905	-0.282642	9.57647	-4.2514	0.00564583	0.594256	-2.81748
A_65_P01319	Pde4b	-0.442533	-0.699498	-0.185568	8.60722	-4.23683	0.00573569	0.594256	-2.82298
A_55_P2059957	Snx7	-0.218979	-0.346768	-0.0911897	9.83399	-4.21577	0.00586846	0.594256	-2.831
A_55_P1961302	NA	0.386591	0.160927	0.612256	12.3534	4.21461	0.00587588	0.594256	-2.83144
A_51_P159673	Snx1	-0.425353	-0.673792	-0.176913	14.0523	-4.21209	0.00589203	0.594256	-2.8324
A_55_P2110743	Mettl7a2	0.726543	0.301245	1.15184	15.0557	4.20279	0.00595206	0.594256	-2.83597
A_55_P2313033	Ptprb	-0.274644	-0.435453	-0.113835	8.89078	-4.20173	0.00595894	0.594256	-2.83637
A_55_P2069989	Klhl12	-0.284102	-0.450523	-0.11768	11.8289	-4.19984	0.00597123	0.594256	-2.8371
A_55_P2005941	Plcxd1	0.378247	0.156211	0.600284	10.951	4.19104	0.00602887	0.594256	-2.84049
A_51_P272806	Ctsr	-0.214337	-0.340306	-0.0883681	16.6071	-4.18603	0.00606191	0.594256	-2.84242
A_66_P126348	Smim31	1.16696	0.480359	1.85356	13.3113	4.1814	0.00609271	0.594256	-2.84421
A_52_P480544	Tnpo2	-0.178584	-0.283758	-0.0734109	8.87621	-4.17741	0.00611935	0.594256	-2.84575
A_52_P478256	Samm50	-0.257726	-0.409693	-0.105759	9.89479	-4.17232	0.00615351	0.594256	-2.84772
A_55_P1965219	Syt6	0.283865	0.116176	0.451553	8.6728	4.16464	0.00620552	0.594256	-2.85071
A_55_P2082986	Hmgb1	-0.41376	-0.658426	-0.169094	12.337	-4.16049	0.00623376	0.594256	-2.85232
A_55_P1981845	NA	0.551195	0.225141	0.877249	9.51231	4.15896	0.00624422	0.594256	-2.85292
A_52_P47255	Gmps	-0.17972	-0.286118	-0.0733225	8.67123	-4.1556	0.0062673	0.594256	-2.85423
A_55_P2166501	Cd44	-0.286941	-0.457474	-0.116407	8.32893	-4.13954	0.00637883	0.594256	-2.86052
A_55_P2115057	Tuba1a	0.255736	0.103637	0.407834	14.1589	4.13653	0.0064	0.594256	-2.8617
A_55_P2094262	Tph1	-0.661358	-1.05472	-0.267996	10.1968	-4.13631	0.00640151	0.594256	-2.86179
A_55_P2176492	Tollip	0.258056	0.104171	0.411941	8.56308	4.12561	0.00647741	0.594256	-2.866
A_55_P1961391	NA	0.350675	0.141407	0.559944	8.66124	4.1226	0.00649894	0.594256	-2.86719
A_55_P2163143	Cdk4	0.326751	0.131388	0.522113	13.3922	4.11476	0.00655533	0.594256	-2.87029
A_52_P6798	Rbm22	-0.193178	-0.308993	-0.0773622	9.08386	-4.10355	0.00663701	0.594256	-2.87474
A_55_P2056876	Akap13	0.427387	0.170968	0.683806	9.36477	4.10053	0.00665917	0.594256	-2.87594
A_55_P2185148	Mettl7a3	0.285561	0.114142	0.45698	8.99661	4.09835	0.00667527	0.594256	-2.87681
A_55_P2147871	NA	0.661158	0.264219	1.0581	9.80333	4.0978	0.00667928	0.594256	-2.87703
A_55_P1972322	Btg3	-0.286161	-0.458084	-0.114238	13.5218	-4.09493	0.00670057	0.594256	-2.87818
A_55_P2134004	Gstm2	0.309731	0.123443	0.496018	9.96243	4.09044	0.00673394	0.594256	-2.87997
A_52_P565051	Cpne3	-0.290126	-0.464837	-0.115415	8.74258	-4.0854	0.00677161	0.594256	-2.88199
A_55_P2043723	Rabac1	-0.265997	-0.426552	-0.105442	12.8387	-4.07589	0.00684337	0.594256	-2.8858
A_55_P2154714	Klhl9	0.298333	0.118093	0.478573	12.552	4.07212	0.00687209	0.594256	-2.88732
A_55_P2035344	Tcf25	-0.336999	-0.540854	-0.133144	11.739	-4.06702	0.00691108	0.594256	-2.88937
A_55_P2061421	NA	-0.358203	-0.575436	-0.14097	14.4781	-4.0567	0.00699081	0.594256	-2.89354
A_55_P2016426	Nova2	0.609319	0.239434	0.979205	9.5262	4.05272	0.00702182	0.594256	-2.89515
A_55_P1998987	NA	0.269041	0.105551	0.432531	10.1017	4.04852	0.00705474	0.594256	-2.89686
A_51_P484832	Ppm1g	-0.217492	-0.349849	-0.085135	8.75335	-4.04264	0.00710105	0.594256	-2.89924
A_55_P2108255	Lgmn	-0.207581	-0.334273	-0.0808893	15.4248	-4.03096	0.00719413	0.594256	-2.904
A_51_P280245	Zfp207	-0.255192	-0.411315	-0.0990692	10.98	-4.02133	0.00727194	0.594256	-2.90795
A_55_P2042813	Gbp11	-0.199727	-0.321948	-0.0775058	8.34312	-4.02031	0.00728024	0.594256	-2.90836
A_55_P2010858	Mrps23	-0.199834	-0.322136	-0.077531	8.85194	-4.01977	0.00728459	0.594256	-2.90858
A_55_P2146002	Pank4	0.211536	0.0820519	0.341021	9.84719	4.01917	0.0072895	0.594256	-2.90883
A_55_P2070546	1700037C18Rik	0.226714	0.0879231	0.365505	9.42649	4.01871	0.00729328	0.594256	-2.90902
A_52_P686785	Lyve1	-0.335448	-0.541188	-0.129708	10.1454	-4.01122	0.00735462	0.594256	-2.9121
A_52_P350554	Kcnb1	-0.197955	-0.319695	-0.0762149	8.43699	-4.00038	0.0074444	0.594256	-2.91656
A_52_P410685	Krt7	-0.249166	-0.402547	-0.0957852	12.1261	-3.99657	0.00747633	0.594256	-2.91814
A_55_P2025023	NA	0.311149	0.11961	0.502689	15.4152	3.9965	0.0074769	0.594256	-2.91817
A_55_P2075000	NA	-0.292997	-0.473673	-0.112322	12.5435	-3.98963	0.0075347	0.594256	-2.92101
A_55_P2166773	Pitpna	-0.197039	-0.318556	-0.0755223	12.7305	-3.98919	0.00753842	0.594256	-2.92119
A_51_P326191	Serpina3g	-0.302167	-0.488665	-0.115669	8.10852	-3.98605	0.00756508	0.594256	-2.9225
A_51_P152845	Trim24	-0.238888	-0.386449	-0.0913273	10.4467	-3.98284	0.00759238	0.594256	-2.92383
A_51_P446583	Zfp445	-0.271306	-0.438975	-0.103638	9.03288	-3.98086	0.00760929	0.594256	-2.92465
A_52_P456977	Deaf1	-0.203556	-0.329383	-0.0777288	8.67666	-3.97996	0.00761698	0.594256	-2.92503
A_55_P2054559	NA	0.565168	0.215724	0.914611	9.69711	3.97896	0.00762556	0.594256	-2.92544
A_51_P319070	Retsat	-0.360374	-0.583387	-0.137361	10.1429	-3.9755	0.00765523	0.594256	-2.92688
A_52_P319606	Gpr107	-0.259712	-0.42055	-0.0988744	11.0497	-3.97259	0.00768039	0.594256	-2.9281
A_52_P496726	Rasd1	-0.243871	-0.395343	-0.0923986	8.76511	-3.96092	0.00778192	0.594256	-2.93298	no
A_51_P125050	Wdr74	-0.194569	-0.31545	-0.0736881	8.93637	-3.9599	0.00779084	0.594256	-2.9334
A_55_P2165560	Plekhg5	0.21065	0.0791626	0.342137	9.7436	3.94136	0.00795553	0.594256	-2.9412
A_52_P380369	Phf11d	-0.255829	-0.415537	-0.0961202	8.41176	-3.94086	0.00796009	0.594256	-2.94141
A_55_P2005838	Ticrr	-0.23105	-0.37558	-0.0865196	8.6934	-3.93293	0.00803175	0.594256	-2.94476
A_51_P211903	Golga5	-0.2208	-0.35909	-0.08251	10.8123	-3.92806	0.00807613	0.594256	-2.94683
A_65_P11059	Letm1	-0.213329	-0.346981	-0.0796777	11.3939	-3.92686	0.0080871	0.594256	-2.94733
A_65_P07561	Tpd52l2	-0.263652	-0.428946	-0.0983584	10.0024	-3.92413	0.00811206	0.594256	-2.94849
A_55_P2141287	Erlin1	0.235097	0.0876812	0.382513	11.7637	3.92348	0.00811804	0.594256	-2.94877
A_52_P194805	Zfp706	-0.283452	-0.461645	-0.10526	14.1413	-3.91345	0.00821086	0.594256	-2.95303
A_55_P2118173	Igf2	-0.35433	-0.577442	-0.131218	10.9368	-3.9071	0.00827021	0.594256	-2.95574
A_55_P2096823	NA	0.328013	0.121332	0.534694	9.06711	3.90445	0.00829513	0.594256	-2.95687
A_52_P140356	Calm3	0.325732	0.120132	0.531333	10.7043	3.89767	0.00835924	0.594256	-2.95978
A_55_P2038111	Tmem104	0.844876	0.311545	1.37821	8.85263	3.89731	0.00836267	0.594256	-2.95993
A_51_P257419	Lhx2	-0.446795	-0.728857	-0.164733	10.752	-3.89703	0.00836538	0.594256	-2.96005
A_55_P2009217	Rnu3b1	0.828388	0.305244	1.35153	11.8455	3.89567	0.0083783	0.594256	-2.96064
A_51_P298355	Dek	-0.193405	-0.315607	-0.0712025	10.7964	-3.89365	0.00839751	0.594256	-2.9615
A_55_P2051566	NA	0.315642	0.11563	0.515654	8.40109	3.88247	0.00850505	0.594256	-2.96631
A_55_P2089125	Zfp976	-0.249107	-0.407192	-0.0910217	12.4447	-3.87671	0.008561	0.594256	-2.96879
A_51_P366770	Rims1	1.09618	0.400496	1.79186	9.62197	3.8765	0.00856311	0.594256	-2.96889
A_55_P2074636	Adap1	0.337187	0.123117	0.551257	11.8945	3.87512	0.00857661	0.594256	-2.96948	no
A_55_P2017998	NA	0.456518	0.166445	0.74659	9.29088	3.87187	0.00860842	0.594256	-2.97089
A_55_P2000090	Arf1	-0.271057	-0.443307	-0.0988069	15.2472	-3.87142	0.0086128	0.594256	-2.97108
A_55_P2177273	Kcna6	0.50812	0.185098	0.831141	9.50332	3.86993	0.00862748	0.594256	-2.97173
A_52_P366105	Pip4p1	-0.242939	-0.397524	-0.0883554	8.99498	-3.86636	0.00866266	0.594256	-2.97327
A_51_P317443	Cd3eap	-0.255261	-0.417844	-0.0926783	9.44223	-3.86259	0.0087	0.594256	-2.9749
A_55_P2071486	Suv39h1	0.542179	0.196286	0.888072	9.37266	3.8563	0.0087628	0.594256	-2.97764
A_55_P2088825	Foxp1	-0.329179	-0.539214	-0.119144	11.1909	-3.85575	0.00876829	0.594256	-2.97788
A_51_P440399	Bcap31	-0.267259	-0.437989	-0.0965295	14.5225	-3.85117	0.00881431	0.594256	-2.97987
A_55_P1977071	Fam110a	0.181858	0.0656193	0.298097	9.79703	3.84903	0.00883594	0.594256	-2.98081
A_51_P329283	Senp5	-0.278788	-0.45798	-0.0995966	10.2834	-3.82759	0.00905553	0.594256	-2.99019
A_51_P393761	Ndufs2	-0.191333	-0.31453	-0.068135	9.89195	-3.82081	0.00912627	0.594256	-2.99317
A_55_P2039903	Wsb2	-0.492023	-0.808958	-0.175088	11.2642	-3.8193	0.00914211	0.594256	-2.99384
A_51_P386810	Gmppb	0.239055	0.0850485	0.393062	11.3561	3.81881	0.00914731	0.594256	-2.99406
A_55_P1977812	Cd244a	0.670655	0.238114	1.1032	10.2082	3.81453	0.00919236	0.594256	-2.99594
A_55_P2025615	Ammecr1l	-0.28304	-0.465698	-0.100382	13.0509	-3.81223	0.00921675	0.594256	-2.99696
A_55_P1995512	Tmem139	-0.186451	-0.307072	-0.0658294	10.969	-3.80285	0.00931668	0.594256	-3.00111
A_55_P2072706	Chsy1	0.238728	0.0841498	0.393307	11.1488	3.79948	0.00935293	0.594256	-3.00261
A_55_P1965827	Ubb	-0.188034	-0.309905	-0.0661632	16.8279	-3.79582	0.00939242	0.594256	-3.00423
A_52_P277854	Snrpb	-0.251121	-0.414097	-0.0881445	9.68875	-3.79077	0.00944723	0.594256	-3.00648
A_55_P1986833	Tulp4	-0.264499	-0.436267	-0.0927302	11.8605	-3.78834	0.00947371	0.594256	-3.00756
A_55_P1957739	Guca2b	1.57281	0.550565	2.59506	10.7603	3.78521	0.00950796	0.594256	-3.00895
A_55_P2110362	Zfp637	-0.168586	-0.278297	-0.0588741	8.45993	-3.7804	0.00956094	0.594256	-3.0111
A_51_P517094	Sh3gl1	-0.307363	-0.507432	-0.107294	11.1049	-3.77955	0.00957026	0.594256	-3.01148
A_55_P2163128	NA	0.215352	0.0751286	0.355575	9.06339	3.77831	0.00958397	0.594256	-3.01204
A_52_P869802	Thoc3	-0.265172	-0.437907	-0.092436	9.19015	-3.77672	0.00960166	0.594256	-3.01275
A_66_P116098	Ptpn2	-0.17321	-0.286041	-0.0603791	9.15164	-3.77671	0.00960171	0.594256	-3.01275
A_52_P95740	Smim19	-0.175291	-0.28961	-0.0609713	10.4565	-3.77231	0.00965063	0.594256	-3.01472
A_55_P2157384	Xlr5b	-0.242626	-0.40102	-0.0842323	11.2772	-3.7685	0.00969328	0.594256	-3.01643
A_66_P100657	Xpa	-0.216832	-0.358765	-0.0748986	10.5943	-3.75845	0.00980668	0.594256	-3.02095
A_51_P109888	Coro1b	-0.359018	-0.594071	-0.123964	9.4998	-3.75767	0.00981553	0.594256	-3.0213
A_55_P2182921	NA	0.274223	0.0944322	0.454014	9.50552	3.75237	0.00987593	0.594256	-3.02369
A_55_P2026437	Gm4802	-0.358002	-0.592748	-0.123256	15.8301	-3.75195	0.00988076	0.594256	-3.02388
A_55_P1952725	NA	-0.421348	-0.698059	-0.144636	14.0906	-3.74613	0.00994765	0.594256	-3.02651
A_55_P1995417	Cnppd1	-0.243388	-0.403239	-0.0835362	9.53674	-3.74586	0.00995079	0.594256	-3.02664
A_55_P2115980	Xlr5c	-0.238314	-0.395059	-0.08157	9.09633	-3.74048	0.010013	0.594256	-3.02907
A_51_P320105	Smyd2	0.279519	0.095558	0.46348	12.6101	3.73813	0.0100404	0.594256	-3.03013
A_55_P2009576	Rnu12	0.378925	0.12931	0.62854	12.6784	3.73466	0.0100809	0.594256	-3.03171
A_51_P295192	Nfkbia	-0.387307	-0.642524	-0.132089	12.5369	-3.73348	0.0100947	0.594256	-3.03225
A_55_P2083009	Catsperd	0.425301	0.144773	0.705829	9.73107	3.72983	0.0101376	0.594256	-3.0339
A_55_P2112360	Arhgap17	0.379292	0.128954	0.62963	10.9671	3.72749	0.0101653	0.594256	-3.03497
A_55_P2326582	5730408K05Rik	0.436015	0.147882	0.724147	8.4581	3.72287	0.01022	0.594256	-3.03708
A_55_P2079116	Rpph1	0.359011	0.121653	0.596369	9.18	3.72112	0.0102409	0.594256	-3.03788
A_55_P2149615	Bex3	-0.204141	-0.339143	-0.0691387	11.7229	-3.72013	0.0102526	0.594256	-3.03833
A_51_P483118	Hmga1	0.209543	0.0707828	0.348303	13.1989	3.71516	0.0103122	0.594256	-3.0406
A_55_P1994229	Hrc	0.243785	0.0822562	0.405314	8.16838	3.71301	0.010338	0.594256	-3.04158
A_55_P2013760	Slc39a14	0.312565	0.10542	0.51971	11.7667	3.71222	0.0103475	0.594256	-3.04194
A_55_P2085806	Paxx	0.289296	0.0974265	0.481165	10.9251	3.70942	0.0103813	0.594256	-3.04323
A_55_P2160691	NA	-0.3722	-0.619193	-0.125206	15.7945	-3.70732	0.0104068	0.594256	-3.04419
A_51_P143712	Tdh	-0.358145	-0.595951	-0.12034	8.50671	-3.70516	0.010433	0.594256	-3.04518
A_51_P130110	Idh3b	-0.282626	-0.470348	-0.0949041	9.93831	-3.70396	0.0104476	0.594256	-3.04573
A_66_P123028	NA	0.372476	0.125068	0.619883	8.94052	3.70386	0.0104488	0.594256	-3.04578
A_55_P2152567	Plekha5	0.744495	0.249044	1.23995	9.55316	3.69684	0.0105348	0.594256	-3.049
A_52_P126825	Cramp1l	-0.359539	-0.599214	-0.119864	11.7947	-3.69056	0.0106123	0.594256	-3.0519
A_55_P2089219	NA	0.230376	0.0765716	0.38418	7.80196	3.685	0.0106814	0.594256	-3.05446
A_51_P478098	Epb41l5	-0.206276	-0.344165	-0.0683871	8.51526	-3.68035	0.0107398	0.594256	-3.05662
A_55_P2010539	NA	0.256633	0.0850458	0.42822	8.74816	3.67957	0.0107495	0.594256	-3.05698
A_51_P416869	Nedd8	-0.211159	-0.352361	-0.0699561	12.8223	-3.67905	0.0107561	0.594256	-3.05722
A_66_P115116	Wwtr1	-0.202632	-0.338172	-0.0670921	11.4872	-3.67798	0.0107695	0.594256	-3.05771
A_55_P2064841	Prss53	0.327668	0.108274	0.547063	12.8656	3.67433	0.0108156	0.594256	-3.0594
A_52_P87892	Abraxas2	-0.20137	-0.336238	-0.0665022	9.32718	-3.67329	0.0108288	0.594256	-3.05989
A_55_P2112170	Crtc1	0.307871	0.101596	0.514145	9.41221	3.6719	0.0108464	0.594256	-3.06053
A_66_P138976	Lpin2	-0.299218	-0.499715	-0.0987205	9.21515	-3.67154	0.0108511	0.594256	-3.0607
A_51_P331288	Akr1b7	0.26627	0.0876883	0.444852	8.17822	3.66821	0.0108935	0.594256	-3.06225
A_52_P101487	Ddn	0.552429	0.181748	0.92311	10.7284	3.66644	0.0109161	0.594256	-3.06307
A_55_P2065434	Rprl2	0.690403	0.226973	1.15383	9.27367	3.66512	0.010933	0.594256	-3.06369
A_51_P286034	Ccdc117	-0.293183	-0.490051	-0.0963154	9.92239	-3.66382	0.0109497	0.594256	-3.06429
A_52_P222725	Lims1	-0.297393	-0.497171	-0.0976145	11.3732	-3.66228	0.0109695	0.594256	-3.06501
A_51_P249867	Snrnp48	-0.246308	-0.41195	-0.0806659	9.2924	-3.65828	0.011021	0.594256	-3.06687
A_55_P2032912	NA	-0.501155	-0.83839	-0.16392	13.8944	-3.65602	0.0110503	0.594256	-3.06793
A_55_P2022139	Pura	0.395117	0.128984	0.66125	12.1435	3.65255	0.0110954	0.594256	-3.06955
A_55_P2060198	NA	0.986804	0.321874	1.65173	11.4465	3.6511	0.0111143	0.594256	-3.07023
A_52_P658974	NA	-0.437491	-0.732282	-0.1427	12.7414	-3.6511	0.0111144	0.594256	-3.07023
A_55_P2143261	Rpain	0.36401	0.118615	0.609405	11.4926	3.64936	0.011137	0.594256	-3.07104
A_55_P2046877	Foxq1	-0.243342	-0.407488	-0.0791961	9.56524	-3.64717	0.0111658	0.594256	-3.07207
A_55_P1966615	Actr3b	0.227675	0.0739956	0.381355	8.7132	3.64476	0.0111975	0.594256	-3.0732
A_51_P414889	Ifi35	-0.174265	-0.29191	-0.0566196	9.819	-3.64422	0.0112045	0.594256	-3.07345
A_55_P1975732	Sipa1l3	0.307403	0.0997547	0.515052	10.5866	3.64207	0.0112329	0.594256	-3.07446
A_55_P2042086	Nrtn	0.282836	0.0917818	0.47389	10.1372	3.64206	0.011233	0.594256	-3.07446
A_66_P112886	Ubl3	-0.214891	-0.360049	-0.0697329	10.6788	-3.64205	0.0112331	0.594256	-3.07447
A_66_P106585	Sae1	-0.198907	-0.333476	-0.0643373	9.50759	-3.63641	0.011308	0.594256	-3.07712
A_51_P230934	Cab39	-0.210911	-0.353878	-0.0679437	11.5715	-3.62937	0.011402	0.594256	-3.08043
A_51_P371485	Abraxas2	-0.280139	-0.470086	-0.0901923	9.99733	-3.62837	0.0114155	0.594256	-3.0809
A_52_P584293	Atrnl1	-0.432659	-0.726362	-0.138956	9.87592	-3.62415	0.0114723	0.594256	-3.08289
A_55_P1965114	Spsb3	-0.387921	-0.651315	-0.124528	13.79	-3.62333	0.0114835	0.594256	-3.08328
A_51_P489413	Luc7l	-0.207772	-0.348847	-0.0666971	9.82176	-3.62332	0.0114836	0.594256	-3.08329
A_55_P2173005	Dnase2a	0.628599	0.200704	1.05649	13.5138	3.61415	0.0116085	0.594256	-3.08763
A_55_P2038077	Rpsa	0.225669	0.0717583	0.37958	15.1654	3.60722	0.0117039	0.594256	-3.09091
A_55_P2015878	Clps	0.425098	0.135059	0.715138	10.5894	3.6058	0.0117235	0.594256	-3.09159
A_66_P108059	Ttc39c	-0.268872	-0.4525	-0.0852452	8.46106	-3.60229	0.0117722	0.594256	-3.09326
A_55_P2209053	2900001G08Rik	0.367013	0.116225	0.617802	8.93469	3.60034	0.0117993	0.594256	-3.09418
A_52_P579640	Rrs1	-0.167727	-0.28245	-0.0530035	9.56898	-3.59683	0.0118484	0.594256	-3.09585
A_52_P304858	Gnb1	-0.328893	-0.554158	-0.103627	9.79919	-3.59194	0.0119172	0.594256	-3.09819
A_55_P2068731	Gm21953	0.374244	0.117653	0.630835	9.29527	3.58825	0.0119693	0.594256	-3.09995
A_51_P384609	Ddx10	-0.279707	-0.471528	-0.0878858	9.1983	-3.58737	0.0119818	0.594256	-3.10037
A_66_P120347	Sstr5	0.662634	0.207907	1.11736	11.8123	3.58502	0.0120152	0.594256	-3.10149
A_52_P497534	Wipi1	-0.213534	-0.36008	-0.0669883	10.3792	-3.58479	0.0120186	0.594256	-3.10161
A_55_P2139430	NA	0.522699	0.163963	0.881436	11.1688	3.58464	0.0120206	0.594256	-3.10168
A_55_P2187038	Tpm1	-0.273781	-0.461787	-0.0857741	10.6311	-3.5826	0.0120497	0.594256	-3.10265
A_51_P146303	Mvb12a	0.233101	0.073006	0.393196	11.538	3.58208	0.0120571	0.594256	-3.1029
A_66_P111401	Fbxw8	-0.279853	-0.472085	-0.0876212	10.7486	-3.58157	0.0120644	0.594256	-3.10315
A_51_P448203	Cnbp	-0.332019	-0.56016	-0.103878	12.5457	-3.58037	0.0120816	0.594256	-3.10372
A_55_P2280089	4930570B17Rik	0.426192	0.133339	0.719045	10.2603	3.58034	0.012082	0.594256	-3.10374
A_55_P2148082	Larp7	-0.186711	-0.315069	-0.0583519	9.32019	-3.5786	0.012107	0.594256	-3.10458
A_55_P2156588	Ifnk	-0.32993	-0.556778	-0.103082	9.16502	-3.57813	0.0121137	0.594256	-3.1048
A_55_P1972257	Sars	0.214149	0.0667123	0.361586	12.753	3.57338	0.0121821	0.594256	-3.10708
A_51_P520139	Ccpg1os	-0.324514	-0.548161	-0.100868	10.0092	-3.56978	0.0122343	0.594256	-3.10881
A_55_P1952690	Rpl12	0.319782	0.09936	0.540205	14.014	3.56918	0.0122431	0.594256	-3.1091
A_55_P1982996	Ramp1	0.31205	0.0965777	0.527522	8.85564	3.56289	0.0123349	0.594256	-3.11213
A_55_P2145706	Thoc7	-0.311227	-0.526146	-0.0963086	9.89399	-3.56265	0.0123384	0.594256	-3.11225
A_52_P192426	Tnfrsf1a	-0.332954	-0.562889	-0.103018	12.4898	-3.56244	0.0123415	0.594256	-3.12329
A_55_P2021841	Calm3	0.3803	0.117508	0.643092	12.915	3.56028	0.0123732	0.594256	-3.11339
A_51_P203474	Tsg101	-0.283206	-0.479024	-0.087387	10.7113	-3.55809	0.0124054	0.594256	-3.11445
A_55_P2000329	Gskip	0.17219	0.0531195	0.29126	9.78372	3.55773	0.0124107	0.594256	-3.11462
A_51_P327751	Ifit1	-0.251504	-0.425613	-0.0773959	8.69577	-3.55382	0.0124686	0.594256	-3.11651
A_55_P2048119	Slc29a4	0.300919	0.0924779	0.50936	8.70526	3.55169	0.0125001	0.594256	-3.11754
A_55_P2139341	Zfp975	0.455948	0.139714	0.772181	12.9538	3.54712	0.0125684	0.594256	-3.11976
A_51_P442053	Ptdss1	-0.16354	-0.277041	-0.0500387	9.29643	-3.54481	0.012603	0.594256	-3.12088
A_55_P2008327	Eno1b	0.541913	0.165768	0.918059	14.5656	3.5444	0.0126091	0.594256	-3.12108
A_55_P2173664	Frmpd2	-0.23756	-0.402481	-0.0726399	13.9958	-3.5438	0.0126182	0.594256	-3.12137
A_55_P1958597	Slc27a3	0.536085	0.223082	0.849087	11.4552	5.59395	0.0126972	0.594256	-3.87059
A_55_P2056280	Wdr89	-0.30844	-0.522976	-0.0939045	13.7016	-3.53704	0.0127201	0.594256	-3.12465
A_55_P2136101	Meis3	0.209049	0.0632905	0.354808	8.87185	3.52844	0.0128513	0.594256	-3.12885
A_55_P2061874	Prelid1	0.314883	0.0952815	0.534484	14.5029	3.52763	0.0128637	0.594256	-3.12924
A_55_P1959313	Rbm42	-0.184384	-0.313301	-0.0554678	12.7185	-3.51872	0.0130014	0.594256	-3.1336
A_55_P2014361	Pdpk1	0.319927	0.102902	0.536952	12.0001	3.82024	0.0130042	0.594256	-3.31729
A_55_P2103011	Sema4d	0.419075	0.126054	0.712097	10.5855	3.51853	0.0130042	0.594256	-3.13369
A_66_P133204	NA	-0.22037	-0.374539	-0.0662006	9.40035	-3.51661	0.0130343	0.594256	-3.13464
A_55_P2176260	NA	0.572321	0.171461	0.973181	8.73338	3.5125	0.0130984	0.594256	-3.13665
A_55_P2040583	Map6d1	0.625346	0.186139	1.06455	11.7334	3.50284	0.0132507	0.594256	-3.1414
A_55_P2052380	Gbp6	-0.218558	-0.372127	-0.0649886	8.15201	-3.50132	0.0132748	0.594256	-3.14215
A_55_P2009266	Gm16060	-0.206694	-0.352066	-0.0613221	13.8066	-3.49798	0.0133281	0.594256	-3.1438
A_51_P499153	Cog3	-0.317228	-0.540417	-0.0940393	9.67795	-3.49678	0.0133472	0.594256	-3.14439
A_55_P2063366	Commd7	-0.220508	-0.375683	-0.0653337	11.8593	-3.49602	0.0133594	0.594256	-3.14476
A_55_P2055557	Sdsl	0.260449	0.0770883	0.443809	9.95544	3.49451	0.0133836	0.594256	-3.14551
A_51_P392861	Med25	-0.181607	-0.30951	-0.0537042	9.87916	-3.49319	0.0134048	0.594256	-3.14616
A_52_P321318	NA	-0.202804	-0.345726	-0.0598828	15.317	-3.49099	0.0134401	0.594256	-3.14725
A_55_P2150224	NA	-0.441852	-0.753553	-0.130152	12.9845	-3.48746	0.0134972	0.594256	-3.14899
A_51_P153170	Cyb5r3	-0.409428	-0.698584	-0.120273	13.0581	-3.4835	0.0135615	0.594256	-3.15096
A_51_P386539	Rnf125	-0.177151	-0.302298	-0.0520029	8.52932	-3.48248	0.013578	0.594256	-3.15146
A_51_P219061	Oxa1l	-0.185363	-0.316489	-0.0542374	8.61333	-3.4778	0.0136546	0.594256	-3.15379
A_52_P26216	Numb	-0.188457	-0.321776	-0.0551376	8.40354	-3.47767	0.0136568	0.594256	-3.15385
A_51_P300709	Srm	0.298257	0.0869189	0.509595	10.1963	3.47202	0.0137498	0.594256	-3.15666
A_55_P2034570	Ddx19a	-0.166784	-0.284964	-0.0486038	8.59443	-3.472	0.0137502	0.594256	-3.15667
A_55_P1977593	NA	0.254224	0.0740853	0.434362	12.2842	3.47199	0.0137502	0.594256	-3.15667
A_55_P2013840	Krt42	-0.195209	-0.333531	-0.0568866	11.4272	-3.47197	0.0137506	0.594256	-3.15668
A_52_P552665	Fzd7	-0.206404	-0.352689	-0.0601181	9.03589	-3.47124	0.0137626	0.594256	-3.15705
A_55_P2037962	Trpm6	-0.313174	-0.535435	-0.0909123	10.247	-3.46649	0.0138414	0.594256	-3.15941
A_55_P2077448	Epas1	0.207087	0.0599412	0.354233	11.676	3.46237	0.0139102	0.594256	-3.16147
A_65_P20174	Jade1	-0.314179	-0.537601	-0.0907575	10.2564	-3.45956	0.0139574	0.594256	-3.16287
A_51_P509223	Arfgap1	-0.222338	-0.380466	-0.0642107	9.0241	-3.4592	0.0139635	0.594256	-3.16305
A_55_P2020004	NA	1.0425	0.300727	1.78428	13.8645	3.45759	0.0139905	0.594256	-3.16386
A_51_P248381	Zdhhc4	-0.190588	-0.326207	-0.0549679	8.47648	-3.45733	0.013995	0.594256	-3.16399
A_55_P1985359	Rpl28	-0.17664	-0.302589	-0.0506899	13.7146	-3.45033	0.0141136	0.594256	-3.1675
A_55_P2113837	Tbc1d1	0.161796	0.0463973	0.277194	11.3373	3.44934	0.0141303	0.594256	-3.16799
A_52_P515247	Arhgdib	0.314949	0.0902593	0.53964	11.3491	3.44847	0.0141452	0.594256	-3.16843
A_52_P110812	Ggcx	-0.198387	-0.34002	-0.0567549	9.27653	-3.44604	0.0141867	0.594256	-3.16965
A_51_P217430	Riox1	-0.167239	-0.286675	-0.0478021	9.04558	-3.44484	0.0142073	0.594256	-3.17025
A_55_P2177154	H2bc14	-0.367511	-0.630098	-0.104923	12.5476	-3.44322	0.014235	0.594256	-3.17106
A_55_P2003951	Tmem192	0.267336	0.0761876	0.458484	12.902	3.44077	0.0142771	0.594256	-3.17229
A_52_P682990	Timm50	-0.20126	-0.345217	-0.0573034	9.60441	-3.4395	0.0142992	0.594256	-3.17294
A_55_P2057446	Ccdc134	0.300984	0.0855507	0.516416	10.4317	3.43716	0.0143395	0.594256	-3.17411
A_52_P47645	Cul3	-0.182385	-0.312939	-0.0518311	9.501	-3.43691	0.0143438	0.594256	-3.17424
A_51_P143721	Vipas39	-0.14777	-0.253573	-0.0419673	10.505	-3.43604	0.0143589	0.594256	-3.17467
A_55_P2147427	Prdx1	-0.358439	-0.615158	-0.101721	13.11	-3.43501	0.0143769	0.594256	-3.1752
A_55_P2055107	Agpat1	0.210161	0.0596298	0.360691	12.1589	3.43475	0.0143814	0.594256	-3.17533
A_55_P1954258	Zfp652	-0.174796	-0.300059	-0.0495321	9.46241	-3.43301	0.0144116	0.594256	-3.1762
A_55_P2138529	Mrpl40	0.301687	0.0850127	0.518361	11.4119	3.42546	0.0145438	0.594256	-3.18002
A_51_P130727	Fkbp11	0.629632	0.176822	1.08244	10.9353	3.4209	0.0146242	0.594256	-3.18233
A_55_P2035159	Pcdh1	0.284551	0.0797951	0.489307	10.2518	3.41895	0.0146587	0.594256	-3.18331
A_51_P490171	Nubp2	-0.184072	-0.316597	-0.0515459	10.3101	-3.41709	0.0146918	0.594256	-3.18426
A_55_P1974019	Dapk1	-0.25452	-0.437772	-0.071269	11.2681	-3.417	0.0146934	0.594256	-3.1843
A_55_P1964805	Rpa1	0.290483	0.0812026	0.499763	11.0598	3.41477	0.0147331	0.594256	-3.18543
A_55_P2010586	Gm6252	0.595081	0.166164	1.024	13.1874	3.41328	0.0147597	0.594256	-3.18619
A_55_P2133027	Kirrel3	0.201039	0.0559435	0.346135	8.80323	3.40875	0.0148409	0.594256	-3.18849
A_55_P2142200	NA	-0.291511	-0.501959	-0.0810628	10.2982	-3.40784	0.0148573	0.594256	-3.18895
A_51_P418725	Plekhf1	-0.185322	-0.319176	-0.0514679	9.02179	-3.40615	0.0148877	0.594256	-3.18981
A_55_P2156556	NA	-0.294418	-0.507158	-0.0816786	11.9714	-3.40475	0.014913	0.594256	-3.19052
A_52_P581440	Wasf2	-0.34977	-0.602564	-0.0969751	12.7017	-3.40395	0.0149275	0.594256	-3.19093
A_55_P1965478	Kcnd1	0.361925	0.100317	0.623533	9.87923	3.40359	0.0149341	0.594256	-3.19112
A_51_P440568	Stk19	-0.175231	-0.301903	-0.0485586	8.95626	-3.40329	0.0149395	0.594256	-3.19127
A_55_P2109544	Trnt1	-0.143942	-0.248011	-0.0398727	8.82	-3.40278	0.0149486	0.594256	-3.19153
A_55_P2176894	NA	0.629037	0.173917	1.08416	8.46183	3.40032	0.0149934	0.594256	-3.19278
A_52_P444457	Dnlz	-0.187732	-0.323585	-0.0518795	9.18648	-3.39969	0.0150048	0.594256	-3.1931
A_52_P456271	Tmem167	0.239624	0.0660192	0.413229	12.9302	3.39576	0.0150765	0.594256	-3.19511
A_66_P110607	Sart1	0.396675	0.109159	0.684192	10.7187	3.39423	0.0151046	0.594256	-3.19589
A_51_P463846	Gbp7	-0.312235	-0.538708	-0.0857625	8.48949	-3.39184	0.0151485	0.594256	-3.19711
A_55_P1995165	Mdc1	0.163486	0.0448482	0.282124	9.86596	3.39021	0.0151785	0.594256	-3.19795
A_51_P513163	Tra2a	-0.268936	-0.464147	-0.0737247	12.7119	-3.38932	0.0151949	0.594256	-3.1984
A_55_P1976682	4932431P20Rik	-0.301808	-0.520958	-0.0826586	11.0871	-3.38813	0.015217	0.594256	-3.19901
A_51_P340653	Slc16a4	-0.249956	-0.431485	-0.0684277	9.94395	-3.38757	0.0152273	0.594256	-3.1993
A_52_P20048	Tcf12	-0.376648	-0.650263	-0.103033	10.0889	-3.38661	0.015245	0.594256	-3.19979
A_55_P2275054	Nrap	0.573737	0.156938	0.990537	8.99635	3.38653	0.0152465	0.594256	-3.19983
A_66_P117838	Dhx29	-0.239411	-0.41345	-0.0653721	8.81989	-3.38428	0.0152882	0.594256	-3.20098
A_51_P483922	Tm9sf4	-0.24283	-0.419372	-0.0662873	9.29822	-3.38394	0.0152947	0.594256	-3.20116
A_55_P2012201	App	-0.28743	-0.496425	-0.0784361	14.5868	-3.38351	0.0153026	0.594256	-3.20138
A_55_P2169879	NA	0.261025	0.0711431	0.450907	13.2239	3.38195	0.0153316	0.594256	-3.20218
A_52_P91274	1700018G05Rik	0.350699	0.0954955	0.605903	8.6704	3.38078	0.0153535	0.594256	-3.20278
A_52_P676798	Gigyf1	0.30024	0.0816788	0.518801	9.49324	3.3796	0.0153756	0.594256	-3.20339
A_55_P2086099	Gm2061	0.205562	0.055861	0.355264	9.02591	3.37821	0.0154015	0.594256	-3.2041
A_52_P327664	Gbp5	-0.330914	-0.572073	-0.0897541	8.3221	-3.37582	0.0154464	0.594256	-3.20533
A_55_P2043322	Rnf26	-0.211947	-0.366426	-0.0574675	8.51637	-3.3754	0.0154542	0.594256	-3.20554
A_66_P138289	Rdh5	0.158536	0.0429357	0.274136	8.65906	3.37394	0.0154817	0.594256	-3.20629
A_55_P1956171	NA	-0.2301	-0.397915	-0.0622858	13.3005	-3.37331	0.0154936	0.594256	-3.20662
A_52_P59318	Rdh10	-0.172886	-0.299083	-0.0466894	9.21285	-3.3704	0.0155487	0.594256	-3.20812
A_51_P443514	1700001K19Rik	0.91185	0.246047	1.57765	11.2448	3.36936	0.0155684	0.594256	-3.20866
A_55_P2161545	Ddx21	0.213516	0.057559	0.369473	9.88977	3.36818	0.0155908	0.594256	-3.20926
A_51_P368009	E2f2	0.379899	0.102007	0.657791	9.23324	3.36327	0.0156843	0.594256	-3.2118
A_66_P115389	NA	0.249634	0.0670283	0.432239	11.2364	3.36325	0.0156848	0.594256	-3.21181
A_55_P2071601	Ppara	0.27859	0.0748031	0.482377	9.17543	3.36324	0.0156848	0.594256	-3.21181
A_51_P417016	Srsf3	0.17296	0.0463962	0.299524	8.44349	3.36206	0.0157075	0.594256	-3.21242
A_55_P2121141	Tbc1d22b	0.362111	0.0970829	0.627139	10.198	3.36139	0.0157203	0.594256	-3.21277
A_55_P2325803	Tnfrsf11a	0.168505	0.0451193	0.291891	8.96461	3.35983	0.0157503	0.594256	-3.21357
A_55_P2064150	NA	-0.214127	-0.371021	-0.0572335	15.5933	-3.35765	0.0157922	0.594256	-3.2147
A_66_P111562	Ccnd1	-0.339047	-0.587512	-0.0905807	9.54351	-3.35708	0.0158031	0.594256	-3.215
A_55_P2002846	Cystm1	0.36316	0.0969869	0.629332	10.2951	3.35663	0.0158119	0.594256	-3.21523
A_55_P2000062	Irf1	-0.295828	-0.512667	-0.0789878	11.0923	-3.35636	0.015817	0.594256	-3.21537
A_55_P1984297	Efcab14	-0.318191	-0.551721	-0.0846605	10.3085	-3.35207	0.0159	0.594256	-3.21759
A_52_P463183	Asap1	-0.254937	-0.442246	-0.0676277	9.17573	-3.34844	0.0159706	0.594256	-3.21947
A_55_P2013218	Paip1	0.394482	0.104548	0.684416	8.51082	3.34732	0.0159925	0.594256	-3.22005
A_55_P2090345	BC085271	-0.183418	-0.318285	-0.0485507	10.44	-3.34584	0.0160216	0.594256	-3.22083
A_55_P2112424	Madd	-0.32517	-0.564508	-0.0858323	15.2057	-3.34248	0.0160874	0.594256	-3.22257
A_51_P197321	Clta	-0.282423	-0.490341	-0.0745053	14.3767	-3.34178	0.0161011	0.594256	-3.22293
A_51_P262515	Phf11a	-0.309678	-0.537678	-0.0816773	9.07353	-3.34152	0.0161063	0.594256	-3.22307
A_55_P2143436	NA	0.181217	0.0477632	0.31467	8.61026	3.3407	0.0161224	0.594256	-3.2235
A_51_P371331	Mpp5	-0.364184	-0.632469	-0.0958989	10.329	-3.33959	0.0161442	0.594256	-3.22407
A_52_P561690	BC034090	-0.150857	-0.262007	-0.0397071	7.98317	-3.33907	0.0161545	0.594256	-3.22434
A_55_P2139640	Fbh1	-0.274094	-0.476238	-0.0719502	9.78792	-3.33586	0.016218	0.594256	-3.22601
A_55_P2081690	Tex38	0.477144	0.125103	0.829184	8.27091	3.33446	0.0162459	0.594256	-3.22674
A_55_P2081183	Slc28a1	0.486217	0.127477	0.844958	9.01782	3.33441	0.0162469	0.594256	-3.22677
A_66_P111430	2410006H16Rik	0.457889	0.120043	0.795735	12.6217	3.33435	0.0162481	0.594256	-3.2268
A_55_P2125766	Ola1	0.273797	0.0716915	0.475903	9.33299	3.33288	0.0162773	0.594256	-3.22757
A_55_P1999805	NA	0.240565	0.0629672	0.418164	9.79817	3.33245	0.0162859	0.594256	-3.22779
A_51_P412595	Eef1b2	-0.192707	-0.335002	-0.0504113	15.7849	-3.33177	0.0162994	0.594256	-3.22815
A_55_P2116993	Hnrnpdl	-0.35945	-0.624967	-0.0939331	12.4266	-3.33055	0.0163239	0.594256	-3.22879
A_55_P2229645	NA	0.247379	0.0646192	0.430138	9.47415	3.33006	0.0163337	0.594256	-3.22904
A_55_P2102322	Yif1b	0.234769	0.0612329	0.408304	13.0621	3.32828	0.0163691	0.594256	-3.22997
A_52_P230904	Wdr18	-0.182404	-0.317286	-0.0475219	8.64941	-3.32697	0.0163954	0.594256	-3.23065
A_55_P1966719	NA	0.647888	0.168713	1.12706	12.1434	3.3264	0.0164069	0.594256	-3.23095
A_55_P1990859	Rpl6	-0.271488	-0.472341	-0.0706352	15.6576	-3.32538	0.0164274	0.594256	-3.23148
A_51_P484753	Saraf	-0.34189	-0.595112	-0.0886683	13.5333	-3.32166	0.0165026	0.594256	-3.23343
A_55_P1981775	NA	0.321408	0.0831023	0.559714	12.5791	3.31812	0.0165743	0.594256	-3.23529
A_55_P2065330	NA	0.28845	0.0744913	0.502408	15.0098	3.31673	0.0166025	0.594256	-3.23602
A_51_P293901	Dhrs1	-0.21672	-0.377492	-0.0559477	9.07766	-3.31632	0.0166107	0.594256	-3.23623
A_55_P2064632	NA	-0.364067	-0.634168	-0.093965	13.5315	-3.31606	0.016616	0.594256	-3.23637
A_52_P535255	Syf2	-0.199104	-0.346821	-0.0513879	10.4992	-3.31605	0.0166163	0.594256	-3.23637
A_55_P2109263	Ppp1r14b	0.264738	0.0682658	0.461209	13.249	3.31501	0.0166376	0.594256	-3.23692
A_55_P2086265	Gm8580	-0.247473	-0.431176	-0.0637692	16.1694	-3.3142	0.016654	0.594256	-3.23734
A_55_P1973563	Inava	-0.277972	-0.484422	-0.071523	10.4976	-3.31251	0.0166886	0.594256	-3.23823
A_65_P19623	Ssu72	0.258687	0.0711067	0.446268	13.134	3.57386	0.0167133	0.594256	-3.39726
A_51_P267278	Slc15a2	-0.520876	-0.908131	-0.133622	9.04606	-3.30908	0.016759	0.594256	-3.24003
A_55_P2063312	Mgll	-0.288023	-0.502254	-0.0737927	8.72307	-3.30762	0.0167891	0.594256	-3.2408
A_55_P2210315	Get4	-0.150845	-0.263099	-0.038591	9.33319	-3.30597	0.0168232	0.594256	-3.24167
A_55_P2048498	NA	0.346689	0.0886037	0.604775	8.62133	3.30481	0.0168472	0.594256	-3.24228
A_55_P1966109	Epn2	-0.349616	-0.610309	-0.0889231	11.2741	-3.29937	0.01696	0.594256	-3.24515
A_52_P79506	Zfp667	-0.254153	-0.443675	-0.0646317	8.94951	-3.29918	0.0169639	0.594256	-3.24525
A_65_P07569	Rock1	-0.15996	-0.279329	-0.040591	8.94108	-3.29677	0.0170142	0.594256	-3.24652
A_52_P480402	Avl9	-0.222691	-0.3889	-0.0564829	10.1402	-3.29625	0.0170252	0.594256	-3.2468
A_51_P355753	Hic1	0.364378	0.0922294	0.636527	11.2716	3.29394	0.0170737	0.594256	-3.24802
A_55_P1965448	NA	0.447708	0.113097	0.782319	11.842	3.29172	0.0171202	0.594256	-3.24919
A_52_P220879	Tgm2	-0.255004	-0.445618	-0.0643901	15.6866	-3.29126	0.01713	0.594256	-3.24943
A_51_P292943	Ell	-0.349531	-0.611011	-0.0880509	11.8003	-3.28864	0.0171852	0.594256	-3.25082
A_51_P207403	Pwp1	-0.184714	-0.322901	-0.0465284	9.04086	-3.28856	0.0171869	0.594256	-3.25086
A_55_P2087087	Pecam1	-0.198127	-0.346513	-0.0497414	8.54768	-3.28489	0.0172647	0.594256	-3.2528
A_55_P2128042	NA	0.348852	0.0875752	0.610129	11.3409	3.2848	0.0172665	0.594256	-3.25285
A_55_P2090209	Tpm3	-0.214488	-0.375178	-0.053799	15.5985	-3.28387	0.0172864	0.594256	-3.25334
A_51_P442719	Usp6nl	-0.31774	-0.555842	-0.0796376	9.32171	-3.28305	0.0173039	0.594256	-3.25378
A_55_P2035439	Uxt	0.248289	0.0622053	0.434372	9.95941	3.2826	0.0173134	0.594256	-3.25402
A_55_P1978013	Obp1a	0.325137	0.0813992	0.568874	8.83359	3.2818	0.0173304	0.594256	-3.25444
A_55_P2107901	Dlk2	0.265741	0.0664254	0.465056	8.98241	3.2801	0.0173669	0.594256	-3.25535
A_66_P100932	Tmem256	0.593031	0.147815	1.03825	12.4071	3.27699	0.0174334	0.594256	-3.25699
A_66_P115996	Kyat1	0.21789	0.0542466	0.381534	10.2289	3.27573	0.0174606	0.594256	-3.25767
A_55_P1968085	NA	0.348372	0.0866772	0.610067	8.49772	3.27504	0.0174753	0.594256	-3.25803
A_55_P2133485	Gapvd1	-0.144344	-0.252796	-0.035893	10.3247	-3.27442	0.0174888	0.594256	-3.25836
A_51_P266224	Limd1	-0.240919	-0.422001	-0.0598368	13.226	-3.27314	0.0175164	0.594256	-3.25904
A_55_P2104472	NA	-0.32452	-0.568478	-0.0805632	12.7658	-3.27263	0.0175273	0.594256	-3.25931
A_51_P372172	Plod3	-0.294525	-0.51604	-0.0730097	11.8359	-3.27105	0.0175615	0.594256	-3.26015
A_55_P2182939	NA	-0.259381	-0.454473	-0.0642895	12.5722	-3.27091	0.0175646	0.594256	-3.26023
A_55_P2012599	NA	0.396755	0.0981202	0.69539	8.70983	3.26852	0.0176164	0.594256	-3.2615
A_55_P2083694	Adam33	0.47302	0.116957	0.829083	8.97009	3.2683	0.0176213	0.594256	-3.26162
A_52_P74524	NA	0.281925	0.0696549	0.494195	8.60456	3.26749	0.0176389	0.594256	-3.26205
A_55_P2055523	NA	-0.258669	-0.453449	-0.0638894	12.1026	-3.26716	0.0176461	0.594256	-3.26223
A_55_P2108678	NA	-0.221344	-0.388169	-0.0545187	8.81679	-3.26419	0.0177108	0.594256	-3.26381
A_55_P1961853	Zfand3	0.331782	0.0815254	0.582039	9.50033	3.26164	0.0177666	0.594256	-3.26517
A_55_P2022693	Tcerg1	-0.289859	-0.508611	-0.0711065	9.02033	-3.25989	0.017805	0.594256	-3.26611
A_55_P2168761	Sf1	0.255166	0.0624687	0.447864	12.4302	3.25774	0.0178524	0.594256	-3.26726
A_55_P2124319	NA	0.444819	0.108881	0.780757	8.40542	3.25757	0.0178562	0.594256	-3.26735
A_55_P2065537	NA	0.144901	0.0354573	0.254345	8.28383	3.25724	0.0178634	0.594256	-3.26753
A_55_P1955188	Spata21	0.605368	0.148035	1.0627	11.0601	3.25654	0.0178789	0.594256	-3.2679
A_51_P328652	Acot7	0.209724	0.0511674	0.36828	9.84329	3.25412	0.0179324	0.594256	-3.2692
A_55_P1973521	Rnf7	-0.193938	-0.340583	-0.0472931	10.0155	-3.25361	0.0179438	0.594256	-3.26947
A_51_P317214	Hpdl	-0.168386	-0.295855	-0.040917	8.55806	-3.2499	0.0180261	0.594256	-3.27145
A_55_P2058681	Tmc8	0.247684	0.0601014	0.435268	9.83786	3.24844	0.0180588	0.594256	-3.27224
A_51_P493270	Mrps5	-0.152398	-0.267821	-0.0369744	8.82568	-3.24829	0.0180621	0.594256	-3.27232
A_55_P2143209	Axin1	-0.225389	-0.396153	-0.0546245	9.50079	-3.24716	0.0180872	0.594256	-3.27292
A_55_P1968153	Pcgf2	0.206622	0.0499576	0.363286	8.88621	3.24471	0.0181422	0.594256	-3.27424
A_55_P1980237	Acad11	-0.186828	-0.325488	-0.0481676	11.0641	-3.49172	0.0182098	0.594256	-3.42579
A_55_P2126269	Nmb	-0.307336	-0.540588	-0.0740835	11.445	-3.24158	0.0182126	0.594256	-3.27592
A_55_P2076866	Megf6	0.326581	0.0786822	0.57448	9.72151	3.24105	0.0182246	0.594256	-3.27621
A_55_P2081510	Atp5j2	0.239727	0.0577354	0.421718	13.4662	3.24067	0.0182331	0.594256	-3.27641
A_55_P1984561	Cpne2	0.425152	0.102242	0.748063	9.11506	3.23916	0.0182673	0.594256	-3.27723
A_55_P2140955	NA	-0.181943	-0.320163	-0.0437232	16.7172	-3.23843	0.0182838	0.594256	-3.27762
A_55_P1956728	NA	0.393758	0.0944487	0.693067	13.5825	3.23652	0.018327	0.594256	-3.27864
A_55_P2015782	Bcas1	0.34247	0.0820486	0.602892	8.41886	3.2353	0.0183546	0.594256	-3.2793
A_55_P2178578	Tmprss4	0.244756	0.0585419	0.430969	8.79872	3.23363	0.0183927	0.594256	-3.2802
A_55_P1968028	Tdgf1	0.239964	0.0573512	0.422576	8.50986	3.23284	0.0184107	0.594256	-3.28063
A_51_P108629	Prl3b1	-0.254896	-0.448912	-0.0608792	17.9364	-3.23216	0.0184262	0.594256	-3.28099
A_55_P2337213	Odr4	-0.273841	-0.482332	-0.065349	10.0542	-3.23131	0.0184457	0.594256	-3.28145
A_55_P1990894	Psmd4	-0.231954	-0.408821	-0.0550876	14.8611	-3.22645	0.018557	0.594256	-3.28407
A_55_P2022114	NA	0.607382	0.143928	1.07084	9.48766	3.22422	0.0186085	0.594256	-3.28528
A_55_P2184551	NA	0.633701	0.150117	1.11728	12.2421	3.2239	0.0186158	0.594256	-3.28545
A_55_P2095035	NA	-0.206813	-0.364647	-0.0489798	10.602	-3.22365	0.0186215	0.594256	-3.28559
A_52_P137829	NA	-0.185003	-0.326275	-0.0437304	8.85427	-3.22174	0.0186658	0.594256	-3.28662
A_55_P1987914	Map4k4	-0.176488	-0.311279	-0.0416979	10.7213	-3.22126	0.0186768	0.594256	-3.28688
A_52_P246889	Chmp3	-0.189463	-0.334239	-0.0446872	8.54798	-3.21957	0.0187162	0.594256	-3.2878
A_55_P2180415	Cd72	-0.291079	-0.51367	-0.0684882	8.18599	-3.21716	0.0187721	0.594256	-3.2891
A_55_P2025840	Spred2	-0.15527	-0.274021	-0.0365189	8.95992	-3.21676	0.0187814	0.594256	-3.28932
A_55_P2087567	Olfr373	0.548388	0.12866	0.968115	9.43717	3.21432	0.0188384	0.594256	-3.29064
A_51_P163778	2810025M15Rik	0.396381	0.0929602	0.699801	10.1687	3.21393	0.0188475	0.594256	-3.29085
A_55_P2086433	Oasl1	-0.398975	-0.704486	-0.0934648	10.3206	-3.21284	0.0188731	0.594256	-3.29145
A_52_P88829	Ctsq	-0.193856	-0.342342	-0.0453702	17.3376	-3.21191	0.0188949	0.594256	-3.29195
A_55_P1995318	NA	0.477135	0.111522	0.842748	9.68144	3.21062	0.0189252	0.594256	-3.29265
A_55_P2096485	Bcs1l	0.454878	0.106145	0.80361	10.3082	3.20901	0.018963	0.594256	-3.29352
A_55_P2074414	Gtf2h1	-0.31422	-0.555244	-0.0731966	11.6008	-3.20733	0.0190027	0.594256	-3.29444
A_55_P2055257	Maoa	0.369432	0.0857986	0.653065	9.71532	3.2044	0.0190721	0.594256	-3.29603
A_55_P2026119	Dlec1	0.362348	0.0840786	0.640617	9.62866	3.20354	0.0190925	0.594256	-3.2965
A_52_P420712	Pja2	-0.210702	-0.372514	-0.0488889	9.32144	-3.2035	0.0190934	0.594256	-3.29652
A_55_P1979863	Syne2	0.159753	0.0370089	0.282498	11.0538	3.20197	0.0191298	0.594256	-3.29736
A_55_P1977875	Arglu1	-0.255789	-0.452335	-0.0592432	10.2967	-3.20175	0.019135	0.594256	-3.29748
A_55_P2162965	Ptms	0.615388	0.142426	1.08835	13.8452	3.20104	0.0191518	0.594256	-3.29786
A_55_P2016064	NA	0.307761	0.0711824	0.544339	8.98433	3.20042	0.0191666	0.594256	-3.2982
A_55_P1962303	Hba-a1	-0.14643	-0.259033	-0.0338275	18.1138	-3.19927	0.0191941	0.594256	-3.29883
A_55_P2097279	Pirb	-0.272799	-0.482667	-0.0629318	8.6517	-3.19792	0.0192264	0.594256	-3.29956
A_52_P119672	Rock1	-0.400391	-0.708617	-0.0921648	8.69431	-3.19583	0.0192763	0.594256	-3.3007
A_55_P2075627	Apc2	0.173001	0.0397659	0.306237	8.80419	3.19447	0.019309	0.594256	-3.30144
A_55_P1975456	Nfyb	-0.206746	-0.366066	-0.0474269	8.73453	-3.19255	0.0193552	0.594256	-3.30249
A_52_P400677	AW209491	-0.173538	-0.307319	-0.0397568	9.62929	-3.19131	0.0193852	0.594256	-3.30317
A_55_P1995497	Atad3a	-0.155261	-0.274998	-0.0355241	8.2765	-3.19009	0.0194145	0.594256	-3.30384
A_55_P2018542	Ptges3	-0.159438	-0.2824	-0.036476	10.6862	-3.19	0.0194168	0.594256	-3.30389
A_55_P2084739	Gcnt1	-0.299582	-0.530739	-0.0684242	9.62674	-3.18843	0.0194549	0.594256	-3.30475
A_51_P164030	Tcp1	-0.227384	-0.402858	-0.0519095	11.3266	-3.18798	0.0194657	0.594256	-3.30499
A_55_P2074393	NA	0.433746	0.0987277	0.768763	9.38378	3.1852	0.0195333	0.594256	-3.30651
A_55_P2012974	Sdha	-0.370543	-0.656821	-0.0842644	12.6165	-3.18434	0.0195542	0.594256	-3.30699
A_51_P384879	Mdh2	-0.26955	-0.477873	-0.0612264	16.1871	-3.18324	0.0195809	0.594256	-3.30758
A_55_P1960074	Pafah1b3	0.182451	0.0413697	0.323532	11.1234	3.18161	0.0196209	0.594256	-3.30848
A_51_P389988	Slc40a1	-0.412066	-0.730787	-0.0933455	14.2266	-3.18072	0.0196425	0.594256	-3.30897
A_52_P189005	Gk5	-0.232453	-0.412338	-0.0525677	8.34921	-3.17913	0.0196815	0.594256	-3.30984
A_55_P2077143	Mcidas	0.593471	0.133933	1.05301	12.5455	3.17722	0.0197285	0.594256	-3.31089
A_55_P2022699	NA	0.300729	0.0678552	0.533603	9.49044	3.17705	0.0197327	0.594256	-3.31098
A_55_P2104769	Utf1	0.279789	0.0630614	0.496516	8.48498	3.17604	0.0197576	0.594256	-3.31154
A_55_P2008244	NA	-0.234511	-0.4162	-0.0528214	9.80647	-3.17543	0.0197726	0.594256	-3.31187
A_55_P2178525	Rpl26	-0.199918	-0.354817	-0.0450194	15.7549	-3.17522	0.0197778	0.594256	-3.31199
A_55_P2173224	Kif2a	-0.17413	-0.309215	-0.0390448	8.40533	-3.17129	0.0198751	0.594256	-3.31415
A_55_P2050488	Cep170b	-0.306489	-0.544361	-0.0686166	15.2621	-3.16986	0.0199105	0.594256	-3.31493
A_55_P2127952	NA	0.249195	0.0557435	0.442646	8.50193	3.16911	0.0199292	0.594256	-3.31535
A_55_P1974542	Gxylt2	-0.267551	-0.475299	-0.0598036	11.9568	-3.1684	0.0199468	0.594256	-3.31574
A_51_P106488	Speg	0.203385	0.0454529	0.361317	9.95642	3.16824	0.0199508	0.594256	-3.31583
A_52_P265002	Pik3ca	-0.225647	-0.400899	-0.0503955	9.04629	-3.16765	0.0199656	0.594256	-3.31615
A_55_P2154173	NA	0.241639	0.0539189	0.429359	15.7538	3.16684	0.0199858	0.594256	-3.3166
A_55_P2042016	NA	0.446391	0.0987602	0.794022	8.77291	3.15912	0.0201793	0.594256	-3.32085
A_52_P207964	Mrps18b	-0.201156	-0.357817	-0.0444955	9.77488	-3.15895	0.0201837	0.594256	-3.32095
A_55_P2171033	NA	0.400778	0.0884667	0.71309	9.52367	3.15708	0.020231	0.594256	-3.32198
A_52_P648601	Dusp9	-0.319543	-0.568721	-0.0703658	13.2843	-3.15493	0.0202853	0.594256	-3.32317
A_55_P1952112	Ildr2	0.177138	0.0389924	0.315284	8.53806	3.1546	0.0202938	0.594256	-3.32335
A_51_P399071	Anp32a	-0.137817	-0.24531	-0.0303237	8.11563	-3.15421	0.0203036	0.594256	-3.32357
A_55_P2098057	Sf3a2	0.261017	0.0573121	0.464723	12.995	3.15236	0.0203505	0.594256	-3.32459
A_55_P1993733	Gm2824	0.369968	0.0810733	0.658862	8.70941	3.1506	0.0203954	0.594256	-3.32556
A_55_P2066017	NA	0.348544	0.0763	0.620789	9.21468	3.14969	0.0204186	0.594256	-3.32606
A_55_P1990299	Ophn1	0.559544	0.122232	0.996855	8.60628	3.14784	0.0204661	0.594256	-3.32709
A_55_P2179834	Gatad2a	0.278336	0.0648742	0.491798	10.9922	3.37909	0.020518	0.594256	-3.46652
A_51_P140347	Slc4a9	0.22607	0.0492382	0.402902	8.26316	3.14522	0.0205331	0.594256	-3.32854
A_51_P341465	Csf2ra	-0.257498	-0.45895	-0.0560454	12.6929	-3.14463	0.0205483	0.594256	-3.32887
A_55_P2011867	Kif19a	0.155163	0.0337088	0.276617	8.28333	3.143	0.0205903	0.594256	-3.32977
A_55_P2004071	Gm2058	-0.248366	-0.44288	-0.0538523	9.49698	-3.14131	0.020634	0.594256	-3.33071
A_55_P2214841	Irs3	0.191958	0.0416145	0.342301	10.4472	3.14117	0.0206378	0.594256	-3.33079
A_55_P2076543	NA	0.481082	0.104281	0.857884	11.3058	3.14106	0.0206406	0.594256	-3.33085
A_55_P2095709	NA	-0.274064	-0.488764	-0.0593642	15.9937	-3.14043	0.0206567	0.594256	-3.3312
A_52_P5891	Rflnb	-0.183462	-0.327335	-0.0395898	9.38092	-3.13717	0.0207413	0.594256	-3.33301
A_52_P505234	Stt3a	-0.226932	-0.404905	-0.0489586	9.49554	-3.13697	0.0207466	0.594256	-3.33313
A_51_P388973	Zhx1	-0.217418	-0.387968	-0.0468688	8.55426	-3.13628	0.0207645	0.594256	-3.33351
A_55_P2034415	Lrrc8d	-0.193647	-0.34555	-0.0417441	11.3368	-3.13627	0.0207647	0.594256	-3.33351
A_55_P2008991	Syp	0.581737	0.125245	1.03823	10.914	3.13518	0.0207931	0.594256	-3.33412
A_55_P2081116	Fam89a	-0.180413	-0.321988	-0.0388374	8.69667	-3.13508	0.0207957	0.594256	-3.33418
A_55_P2085994	Zfat	0.187063	0.0402641	0.333861	9.06416	3.13498	0.0207984	0.594256	-3.33423
A_55_P2021351	NA	-0.225618	-0.402886	-0.0483488	16.3697	-3.13119	0.0208973	0.594256	-3.33634
A_55_P2040962	Gm1604b	0.25953	0.0555316	0.463529	9.54867	3.1299	0.0209313	0.594256	-3.33706
A_55_P2129217	NA	-0.158834	-0.283714	-0.0339538	13.4946	-3.1291	0.0209523	0.594256	-3.33751
A_66_P104527	Tbl1x	-0.179799	-0.321184	-0.0384138	11.6615	-3.12862	0.0209649	0.594256	-3.33778
A_55_P1998823	NA	0.348111	0.0742096	0.622012	10.1356	3.12675	0.0210142	0.594256	-3.33882
A_52_P519882	Etf1	-0.210209	-0.375626	-0.0447922	10.5004	-3.12637	0.021024	0.594256	-3.33903
A_55_P2040416	Pradc1	-0.21829	-0.3901	-0.0464805	9.50543	-3.12576	0.0210402	0.594256	-3.33937
A_55_P2038928	NA	-0.331225	-0.591929	-0.0705202	11.4377	-3.12567	0.0210425	0.594256	-3.33942
A_55_P2007525	Smu1	-0.177239	-0.316758	-0.0377206	9.57038	-3.12534	0.0210514	0.594256	-3.33961
A_55_P2079927	Ccdc68	-0.220032	-0.393288	-0.0467768	9.27909	-3.12441	0.0210758	0.594256	-3.34012
A_55_P2067332	NA	0.211566	0.0449589	0.378173	8.6333	3.12408	0.0210847	0.594256	-3.34031
A_51_P193716	Supv3l1	-0.150923	-0.269851	-0.0319951	8.79616	-3.12205	0.0211383	0.594256	-3.34144
A_55_P2230688	Pigm	0.177312	0.0375042	0.31712	9.70256	3.12015	0.0211888	0.594256	-3.3425
A_55_P1963634	Yae1d1	0.22759	0.0480548	0.407124	8.98753	3.11869	0.0212276	0.594256	-3.34332
A_52_P380263	Podxl	-0.245515	-0.439194	-0.0518349	8.74853	-3.11862	0.0212296	0.594256	-3.34336
A_55_P1981992	NA	0.82479	0.173977	1.4756	10.1152	3.11786	0.02125	0.594256	-3.34379
A_51_P121891	Rac2	-0.153917	-0.275396	-0.032438	8.29315	-3.11713	0.0212695	0.594256	-3.38142
A_55_P2061492	Pnldc1	0.633052	0.133155	1.13295	8.85476	3.1155	0.021313	0.594256	-3.3451
A_66_P138047	Gfm1	-0.241907	-0.433074	-0.0507394	11.4837	-3.11317	0.0213754	0.594256	-3.34641
A_55_P1989885	Smarce1	-0.204962	-0.367032	-0.0428924	11.6509	-3.11129	0.021426	0.594256	-3.34746
A_51_P301964	Arl6ip1	-0.485129	-0.868831	-0.101426	11.5433	-3.11051	0.021447	0.594256	-3.3479
A_55_P2025368	Nkain1	0.163616	0.0342021	0.29303	9.96596	3.11038	0.0214505	0.594256	-3.34797
A_51_P394190	Lmo4	-0.247888	-0.444086	-0.0516905	11.3923	-3.10836	0.0215051	0.594256	-3.34911
A_51_P315595	NA	-0.18602	-0.33329	-0.03875	16.5369	-3.10752	0.0215277	0.594256	-3.34958
A_52_P257426	Eps8l2	-0.196587	-0.352315	-0.0408583	9.18504	-3.10567	0.0215779	0.594256	-3.35062
A_55_P2061701	Osgep	-0.171089	-0.306652	-0.0355257	9.35007	-3.10491	0.0215986	0.594256	-3.35104
A_55_P2044005	NA	0.210374	0.0435532	0.377196	9.81722	3.10249	0.0216644	0.594256	-3.3524
A_55_P2046807	Sparc	0.66857	0.138363	1.19878	15.4188	3.1022	0.0216723	0.594256	-3.35256
A_55_P1976689	Snrnp35	-0.212067	-0.380326	-0.0438087	10.3363	-3.10074	0.0217122	0.594256	-3.35339
A_55_P2065268	NA	0.24418	0.0504163	0.437943	9.50829	3.10032	0.0217236	0.594256	-3.35362
A_55_P2084797	Aff3	0.404112	0.0834315	0.724792	9.60955	3.10026	0.0217253	0.594256	-3.35366
A_52_P494372	Zxdc	-0.191018	-0.342617	-0.0394198	9.14101	-3.09991	0.0217349	0.594256	-3.35385
A_51_P255682	Mfge8	-0.263024	-0.47178	-0.0542689	16.684	-3.09975	0.0217392	0.594256	-3.35394
A_55_P2155827	NA	-0.423901	-0.760531	-0.087271	14.6816	-3.098	0.0217873	0.594256	-3.35493
A_66_P107943	NA	0.182032	0.0374508	0.326613	12.7533	3.09745	0.0218022	0.594256	-3.35524
A_51_P487628	Pramef12	-0.242487	-0.435096	-0.0498777	15.2393	-3.09728	0.021807	0.594256	-3.35533
A_55_P2168321	NA	0.245897	0.0505045	0.44129	8.70518	3.0961	0.0218395	0.594256	-3.356
A_55_P2181928	Slc45a3	0.199493	0.0409016	0.358085	10.277	3.09469	0.0218783	0.594256	-3.35679
A_55_P2142728	NA	0.370658	0.0759512	0.665365	12.285	3.09423	0.021891	0.594256	-3.35705
A_51_P435251	Cul4a	-0.281855	-0.506073	-0.0576371	10.278	-3.09261	0.0219357	0.594256	-3.35797
A_51_P378825	Actr8	-0.153548	-0.27576	-0.0313361	10.4044	-3.091	0.02198	0.594256	-3.35887
A_55_P2117146	Pa2g4	-0.220248	-0.39563	-0.044865	9.75371	-3.08954	0.0220206	0.594256	-3.3597
A_55_P1997061	NA	0.152106	0.0309609	0.273251	12.877	3.08894	0.0220373	0.594256	-3.36004
A_55_P2122419	Arl1	0.235653	0.0479625	0.423343	10.3931	3.08887	0.0220392	0.594256	-3.36008
A_66_P116412	Flt3	-0.296435	-0.532595	-0.0602745	10.0347	-3.0881	0.0220606	0.594256	-3.36051
A_55_P1959379	BC080695	0.55398	0.112589	0.995371	8.90597	3.08773	0.0220709	0.594256	-3.36072
A_55_P2131979	2026-03-01	0.569633	0.115263	1.024	11.4982	3.08429	0.0221669	0.594256	-3.36267
A_66_P124715	Ppard	0.297158	0.0600339	0.534281	10.4312	3.08305	0.0222014	0.594256	-3.36336
A_51_P517787	Clptm1l	-0.22216	-0.39953	-0.0447898	11.2624	-3.08145	0.0222465	0.594256	-3.36427
A_55_P1986088	Prr14	-0.231077	-0.415579	-0.046575	12.0945	-3.08124	0.0222524	0.594256	-3.36439
A_51_P301259	Araf	0.188105	0.037913	0.338298	10.651	3.08122	0.0222528	0.594256	-3.3644
A_55_P1960873	Mbd3	-0.27874	-0.501318	-0.0561622	8.61164	-3.08096	0.02226	0.594256	-3.36455
A_55_P2002465	Zfp747	0.248507	0.0499504	0.447065	10.6053	3.0791	0.0223125	0.594256	-3.3656
A_65_P08022	Hnrnpk	-0.208686	-0.375463	-0.0419085	10.3948	-3.0784	0.0223321	0.594256	-3.366
A_66_P129484	Tmed9	-0.259448	-0.466831	-0.0520658	9.1199	-3.07785	0.0223475	0.594256	-3.36631
A_55_P1968483	Gtpbp6	0.164167	0.0329291	0.295405	9.99987	3.07748	0.022358	0.594256	-3.36652
A_55_P1984751	Ppp1r14b	0.271691	0.0542872	0.489094	12.4363	3.07452	0.0224417	0.594256	-3.3682
A_55_P2027102	Rgs3	0.306955	0.0611938	0.552716	10.4151	3.07277	0.0224913	0.594256	-3.36919
A_55_P2175813	Ythdf2	-0.245939	-0.442865	-0.049012	10.3573	-3.0725	0.0224991	0.594256	-3.36934
A_52_P533198	Dnajc2	-0.242777	-0.437265	-0.0482883	9.53007	-3.07102	0.0225411	0.594256	-3.37018
A_55_P1982737	Dnajc5	0.323917	0.0640331	0.583801	15.7603	3.06636	0.0226741	0.594256	-3.37283
A_51_P403334	Cuedc2	0.22156	0.043692	0.399428	11.945	3.06452	0.0227269	0.594256	-3.37387
A_55_P2056186	Siva1	0.161945	0.0318592	0.292031	13.1589	3.06272	0.0227788	0.594256	-3.3749
A_55_P2246650	9330159M07Rik	0.191679	0.037686	0.345671	8.61425	3.06227	0.0227918	0.594256	-3.37516
A_51_P311540	Cox6a1	-0.259871	-0.468651	-0.0510905	17.366	-3.06223	0.022793	0.594256	-3.37518
A_55_P1981455	NA	-0.217164	-0.391779	-0.0425484	8.44567	-3.05967	0.0228668	0.594256	-3.37664
A_55_P1958097	Eno1	0.529114	0.10349	0.954738	14.4806	3.05839	0.0229038	0.594256	-3.37737
A_55_P2031125	Ube2l6	-0.153459	-0.276943	-0.029976	10.648	-3.05741	0.0229321	0.594256	-3.37792
A_55_P1991728	Zfp956	0.436256	0.0851869	0.787325	10.004	3.05716	0.0229395	0.594256	-3.37807
A_51_P517120	Zfp930	-0.237117	-0.428034	-0.0461998	12.2051	-3.05553	0.0229868	0.594256	-3.379
A_55_P2072656	Ckmt1	0.536311	0.104392	0.96823	11.4819	3.05481	0.0230078	0.594256	-3.37941
A_55_P2003443	Lsm7	0.249892	0.048624	0.45116	13.3861	3.05455	0.0230154	0.594256	-3.37956
A_55_P2065586	Gm15417	0.263355	0.0512334	0.475477	8.6124	3.0544	0.0230197	0.594256	-3.37964
A_55_P1962586	NA	0.487126	0.0947425	0.87951	9.28122	3.05422	0.0230251	0.594256	-3.37975
A_55_P1975120	NA	0.35936	0.0698496	0.64887	9.02359	3.05376	0.0230384	0.594256	-3.38001
A_51_P507851	Gcc1	-0.204714	-0.369677	-0.0397509	9.28325	-3.05302	0.0230598	0.594256	-3.38043
A_52_P315111	Mrpl52	0.261891	0.0508073	0.472974	13.4734	3.05236	0.0230793	0.594256	-3.38081
A_55_P2059179	Slc48a1	0.184956	0.0358402	0.334071	9.91752	3.0515	0.0231042	0.594256	-3.3813
A_52_P318673	Saa1	-0.166298	-0.300381	-0.0322143	9.07566	-3.05127	0.0231111	0.594256	-3.38143
A_55_P2061979	NA	-0.246507	-0.445339	-0.0476747	15.634	-3.05008	0.0231458	0.594256	-3.38211
A_51_P195100	Vps4b	-0.244074	-0.440997	-0.0471515	11.6987	-3.04926	0.0231698	0.594256	-3.38258
A_66_P125437	Rpl30	-0.195507	-0.353251	-0.0377634	9.17835	-3.04916	0.023173	0.594256	-3.38264
A_55_P2164778	Ptdss1	-0.225583	-0.404665	-0.0465017	11.628	-3.26442	0.0232167	0.594256	-3.50994
A_66_P138137	Pnp	-0.298662	-0.539859	-0.0574645	12.5837	-3.04633	0.0232561	0.594256	-3.38426
A_55_P2120303	NA	0.152912	0.0293949	0.276429	8.40927	3.04568	0.0232753	0.594256	-3.38463
A_51_P214107	Tbc1d20	-0.280516	-0.507289	-0.0537419	10.1109	-3.04322	0.0233478	0.594256	-3.38603
A_55_P2038867	Mcat	0.21027	0.0402379	0.380302	10.6909	3.04239	0.0233723	0.594256	-3.38651
A_52_P67983	Lcmt2	0.208351	0.0397275	0.376974	9.90977	3.03981	0.0234489	0.594256	-3.38799
A_55_P1972852	Mcrs1	0.158145	0.0300059	0.286284	11.6915	3.03629	0.0235538	0.594256	-3.39001
A_55_P2150309	Lhfpl4	0.72023	0.13631	1.30415	11.66	3.0345	0.0236074	0.594256	-3.39104
A_55_P2003581	Scnm1	0.169545	0.0320434	0.307046	11.0207	3.03352	0.0236368	0.594256	-3.3916
A_55_P2016851	Lce1a2	0.492539	0.0929615	0.892117	11.3384	3.03256	0.0236656	0.594256	-3.39215
A_55_P1993880	Rps24	0.266897	0.0503355	0.483458	15.3763	3.03202	0.0236817	0.594256	-3.39246
A_52_P208600	Bms1	-0.183472	-0.332366	-0.0345777	8.75809	-3.03152	0.0236966	0.594256	-3.39274
A_52_P482925	Serbp1	-0.307315	-0.556719	-0.0579101	12.2019	-3.03143	0.0236993	0.594256	-3.3928
A_55_P1955393	2026-09-07	-0.350526	-0.635019	-0.066033	12.6661	-3.03122	0.0237057	0.594256	-3.39292
A_55_P2053456	Gm6548	-0.185079	-0.335347	-0.0348118	15.4661	-3.03014	0.0237384	0.594256	-3.39354
A_51_P324572	Ctnna1	-0.318658	-0.57738	-0.0599367	15.3262	-3.03013	0.0237384	0.594256	-3.39354
A_55_P2182975	P2rx2	-0.162721	-0.294871	-0.0305709	8.90622	-3.02932	0.0237629	0.594256	-3.39401
A_51_P346132	Rhox9	-0.20701	-0.375184	-0.0388356	16.9532	-3.02831	0.0237933	0.594256	-3.39459
A_55_P2011087	Gnptg	0.25571	0.0479715	0.463449	11.9688	3.02831	0.0237935	0.594256	-3.39459
A_55_P1983284	Flot2	0.468856	0.0879373	0.849775	12.3928	3.02814	0.0237985	0.594256	-3.39469
A_55_P2173188	Kank3	-0.207117	-0.375415	-0.0388193	9.5388	-3.02766	0.0238131	0.594256	-3.39497
A_55_P2095794	Evi5	-0.285092	-0.516855	-0.0533291	11.4806	-3.02629	0.0238545	0.594256	-3.39575
A_52_P164136	Arrdc3	-0.374745	-0.679551	-0.0699384	10.5597	-3.02469	0.023903	0.594256	-3.39668
A_51_P128876	Ifitm3	-0.363512	-0.659203	-0.0678216	11.2849	-3.02448	0.0239094	0.594256	-3.3968
A_55_P2022595	Gm10653	0.269479	0.0502693	0.488689	15.1772	3.02437	0.0239128	0.594256	-3.39686
A_66_P117815	NA	-0.333675	-0.60554	-0.0618113	11.5612	-3.01954	0.0240597	0.594256	-3.39964
A_55_P2030805	Actr10	0.235846	0.0436835	0.428008	13.4964	3.01946	0.0240623	0.594256	-3.39969
A_55_P2059904	Chsy1	0.23711	0.0439165	0.430304	10.8122	3.01944	0.0240629	0.594256	-3.3997
A_55_P2124543	Gnptg	0.174438	0.0322422	0.316634	10.6507	3.01803	0.0241061	0.594256	-3.40052
A_52_P305995	Ammecr1	-0.380163	-0.690124	-0.0702021	9.67815	-3.01739	0.0241255	0.594256	-3.40088
A_51_P281333	St3gal6	-0.261407	-0.474625	-0.0481887	12.4632	-3.01621	0.0241618	0.594256	-3.40156
A_51_P191893	2410022M11Rik	-0.22004	-0.399524	-0.0405555	11.0997	-3.01609	0.0241656	0.594256	-3.40164
A_55_P2041624	Ceacam12	-0.158684	-0.288129	-0.0292388	17.4083	-3.01589	0.0241715	0.594256	-3.40175
A_66_P138673	Whamm	-0.217644	-0.395217	-0.0400714	8.55514	-3.01537	0.0241878	0.594256	-3.40205
A_55_P2146708	Zcchc9	-0.345976	-0.628346	-0.0636068	15.2956	-3.01438	0.0242182	0.594256	-3.40262
A_55_P1953475	NA	-0.202336	-0.367503	-0.0371692	16.4573	-3.01384	0.0242349	0.594256	-3.40294
A_55_P2115151	Pxylp1	0.273915	0.0503141	0.497515	8.62622	3.01378	0.0242366	0.594256	-3.40297
A_55_P2219059	Lmnb2	0.243005	0.044617	0.441393	8.98405	3.01348	0.0242457	0.594256	-3.40314
A_55_P2043531	NA	-0.613219	-1.11428	-0.112162	12.6192	-3.01091	0.0243253	0.594256	-3.40463
A_55_P2048650	Dennd4a	-0.176321	-0.320405	-0.032237	15.9054	-3.01063	0.0243338	0.594256	-3.40479
A_55_P1982524	Cyhr1	-0.17257	-0.313618	-0.0315229	8.50294	-3.01002	0.0243526	0.594256	-3.40514
A_52_P289893	Prdm4	-0.144399	-0.262508	-0.0262909	8.93162	-3.00783	0.0244206	0.594256	-3.40641
A_51_P178815	H1f8	0.785625	0.142877	1.42837	9.07866	3.00707	0.0244443	0.594256	-3.40685
A_52_P67200	Stt3b	-0.220602	-0.401108	-0.0400962	11.555	-3.00668	0.0244563	0.594256	-3.40707
A_55_P2037528	Acsf3	0.178105	0.0323365	0.323874	10.1438	3.00595	0.0244792	0.594256	-3.4075
A_55_P2125149	Tulp1	0.578781	0.104648	1.05291	10.9617	3.00319	0.0245652	0.594256	-3.4091
A_52_P286002	Obsl1	-0.142263	-0.258808	-0.0257184	8.61626	-3.00309	0.0245682	0.594256	-3.40915
A_55_P2103884	Supt4b	-0.139536	-0.253853	-0.0252178	11.3649	-3.0029	0.0245744	0.594256	-3.40927
A_52_P464129	Gon7	-0.220461	-0.401181	-0.0397407	9.54262	-3.00119	0.0246278	0.594256	-3.41026
A_55_P2125623	NA	0.49281	0.0886565	0.896963	8.56278	2.99987	0.0246693	0.594256	-3.41102
A_52_P552017	Rbsn	-0.178187	-0.324368	-0.0320058	9.71049	-2.99884	0.0247016	0.594256	-3.41162
A_52_P326354	Erf	0.177918	0.0318457	0.32399	10.6457	2.99655	0.0247738	0.594256	-3.41295
A_55_P2082837	Spin1	-0.239422	-0.436095	-0.0427475	10.2076	-2.99492	0.0248252	0.594256	-3.4139
A_52_P16877	Tmcc3	-0.162006	-0.295104	-0.0289076	8.60791	-2.99452	0.0248379	0.594256	-3.41413
A_66_P123804	Fbxo30	-0.196177	-0.357397	-0.0349574	8.93586	-2.99364	0.0248658	0.594256	-3.41464
A_55_P2046363	Mapkap1	-0.181844	-0.331382	-0.032306	9.63906	-2.99169	0.0249277	0.594256	-3.41578
A_55_P2145982	NA	-0.178608	-0.32554	-0.0316748	8.25332	-2.99054	0.0249641	0.594256	-3.41644
A_55_P1971619	NA	0.956802	0.169366	1.74424	9.85952	2.98934	0.0250023	0.594256	-3.41714
A_52_P419162	Cyhr1	-0.150133	-0.273701	-0.026566	8.48821	-2.98912	0.0250096	0.594256	-3.41728
A_66_P107255	Nom1	-0.166207	-0.303026	-0.0293876	9.25386	-2.98862	0.0250253	0.594256	-3.41756
A_55_P1962134	NA	0.195952	0.0346399	0.357265	9.1665	2.98849	0.0250296	0.594256	-3.41764
A_51_P514712	Parp14	-0.545452	-0.994515	-0.0963894	10.4801	-2.98826	0.0250368	0.594256	-3.41777
A_66_P121636	Ablim3	0.216437	0.0382461	0.394628	8.24078	2.98824	0.0250376	0.594256	-3.41779
A_55_P2116235	NA	0.317984	0.0561679	0.579801	14.1428	2.98798	0.0250457	0.594256	-3.41794
A_55_P2097176	Idua	0.504227	0.0886786	0.919776	12.3547	2.9852	0.0251347	0.594256	-3.41956
A_55_P1959600	Tmem222	0.18238	0.0320487	0.332712	11.5789	2.98467	0.0251516	0.594256	-3.41986
A_51_P183971	Barhl1	0.34387	0.060379	0.627361	9.20908	2.98417	0.0251677	0.594256	-3.42016
A_51_P365019	Gclc	-0.398344	-0.726823	-0.0698641	10.6208	-2.98345	0.0251909	0.594256	-3.42058
A_55_P1999213	Tdrd7	-0.275759	-0.503153	-0.048364	11.4825	-2.98345	0.025191	0.594256	-3.42058
A_55_P2019233	Gsto2	0.182867	0.032041	0.333693	9.51574	2.98283	0.0252109	0.594256	-3.42094
A_51_P480328	Adgrl4	-0.18972	-0.346224	-0.0332164	8.73416	-2.98234	0.0252265	0.594256	-3.42122
A_51_P314679	Rrn3	-0.147386	-0.26909	-0.0256811	11.1171	-2.97932	0.0253239	0.594256	-3.42299
A_55_P2043582	4930480E11Rik	0.296882	0.0516665	0.542097	8.58846	2.97855	0.0253488	0.594256	-3.42344
A_51_P332602	Surf1	-0.161033	-0.294188	-0.0278786	11.3288	-2.97528	0.0254548	0.594256	-3.42535
A_51_P476018	Sox7	-0.205031	-0.37461	-0.0354522	8.95252	-2.97452	0.0254796	0.594256	-3.42579
A_55_P1999240	NA	0.250674	0.0432946	0.458054	10.3999	2.97381	0.0255028	0.594256	-3.42621
A_55_P2141013	Siglech	0.745461	0.128672	1.36225	15.6275	2.97343	0.0255151	0.594256	-3.42643
A_55_P1983638	Mapk6	0.207369	0.0357507	0.378987	11.8847	2.97269	0.0255392	0.594256	-3.42686
A_55_P2041011	Slc2a13	-0.254666	-0.465458	-0.0438746	8.90553	-2.97226	0.0255532	0.594256	-3.42711
A_55_P2032849	NA	0.375413	0.0642243	0.686602	9.59952	2.96794	0.0256947	0.594256	-3.42965
A_51_P421303	Caly	0.307026	0.0524228	0.561629	8.74017	2.96675	0.0257339	0.594256	-3.43034
A_55_P2169135	NA	-0.200739	-0.367234	-0.034244	12.5166	-2.9662	0.025752	0.594256	-3.43067
A_55_P2065874	D430042O09Rik	0.402147	0.0683888	0.735905	9.40815	2.9643	0.0258145	0.594256	-3.43178
A_55_P2423513	B230369F24Rik	0.358019	0.0608759	0.655163	11.2421	2.96421	0.0258173	0.594256	-3.43183
A_52_P559808	Arhgef12	-0.197668	-0.361753	-0.0335833	11.5472	-2.96372	0.0258335	0.594256	-3.43212
A_55_P2016967	Gm8213	0.259923	0.0439905	0.475856	15.5464	2.96139	0.0259106	0.594256	-3.43349
A_55_P2170105	NA	-0.313521	-0.57424	-0.0528026	14.6638	-2.95845	0.0260083	0.594256	-3.43521
A_55_P2116900	NA	0.359731	0.0605513	0.658911	9.58093	2.95811	0.0260194	0.594256	-3.43541
A_55_P2021570	C87414	0.354579	0.059582	0.649577	8.36862	2.95709	0.0260536	0.594256	-3.43601
A_52_P300730	Hmga2	-0.197466	-0.361766	-0.0331669	8.13504	-2.95683	0.0260623	0.594256	-3.43617
A_55_P2015687	Phf11d	-0.274933	-0.503747	-0.0461183	9.65352	-2.95605	0.0260881	0.594256	-3.43662
A_66_P108692	NA	-0.268512	-0.492031	-0.0449934	13.9608	-2.95542	0.0261093	0.594256	-3.43699
A_55_P1999601	NA	0.743858	0.124477	1.36324	14.8694	2.95462	0.0261361	0.594256	-3.43747
A_55_P2325729	Arhgap1	0.520479	0.0868868	0.954072	11.7337	2.95319	0.026184	0.594256	-3.43831
A_52_P116134	Aldh2	-0.213803	-0.391924	-0.0356817	8.86193	-2.95302	0.0261894	0.594256	-3.4384
A_55_P2157788	NA	-0.317293	-0.581802	-0.0527835	12.2904	-2.95113	0.026253	0.594256	-3.43952
A_55_P1957433	Mprip	-0.360683	-0.661493	-0.0598732	9.91164	-2.94987	0.0262954	0.594256	-3.44026
A_52_P532029	Tbk1	-0.163081	-0.29911	-0.0270512	8.51438	-2.94943	0.0263101	0.594256	-3.44052
A_55_P2000618	Gm12690	0.531535	0.0881037	0.974966	9.27884	2.949	0.0263247	0.594256	-3.44077
A_51_P415519	Tmem39a	0.203159	0.033669	0.372649	11.886	2.94891	0.0263278	0.594256	-3.44083
A_66_P135192	Msl2	-0.153261	-0.281199	-0.0253233	8.99196	-2.94715	0.0263871	0.594256	-3.44186
A_55_P2071751	NA	0.615964	0.10167	1.13026	9.59449	2.94654	0.0264076	0.594256	-3.44222
A_55_P2326260	4930525G20Rik	0.188104	0.0310167	0.345192	8.5592	2.94595	0.0264276	0.594256	-3.44257
A_55_P2074193	NA	-0.261774	-0.480442	-0.0431062	13.9126	-2.94517	0.026454	0.594256	-3.44303
A_52_P424585	Ctnnb1	-0.485578	-0.891244	-0.0799116	12.6811	-2.94482	0.0264659	0.594256	-3.44324
A_52_P29151	Ankrd44	0.185102	0.0303443	0.339859	10.1327	2.94258	0.0265421	0.594256	-3.44456
A_55_P2074055	NA	-0.14468	-0.265785	-0.0235758	8.56231	-2.93913	0.0266597	0.594256	-3.4466
A_55_P2169356	Gm1966	-0.261428	-0.48032	-0.0425358	8.41627	-2.93827	0.0266892	0.594256	-3.44711
A_55_P2088038	Vps13d	-0.259989	-0.477719	-0.0422579	9.87034	-2.93767	0.0267094	0.594256	-3.44746
A_55_P2082235	NA	-0.222916	-0.4098	-0.0360331	9.37215	-2.93454	0.0268169	0.594256	-3.44931
A_55_P2137527	Fam183b	0.144336	0.0232758	0.265396	8.62066	2.9332	0.026863	0.594256	-3.4501
A_51_P172323	Pak2	-0.199032	-0.36606	-0.0320033	11.7952	-2.93158	0.0269192	0.594256	-3.45107
A_55_P2179483	NA	-0.155857	-0.286695	-0.0250195	17.4272	-2.93064	0.0269513	0.594256	-3.45162
A_52_P656565	Pex6	-0.247027	-0.454441	-0.0396121	9.81432	-2.93004	0.0269722	0.594256	-3.45198
A_55_P2161829	Hmgb1-rs17	-0.346714	-0.637857	-0.0555699	12.5721	-2.92976	0.0269818	0.594256	-3.45214
A_55_P1954476	NA	0.412667	0.0660597	0.759274	9.38927	2.92908	0.0270055	0.594256	-3.45255
A_52_P311245	Scarb2	-0.220377	-0.405494	-0.0352595	10.285	-2.92879	0.0270156	0.594256	-3.45272
A_55_P2083844	Dis3l	0.161239	0.0257928	0.296686	9.84233	2.92868	0.0270193	0.594256	-3.45278
A_55_P2077009	Acap3	0.168996	0.0270173	0.310974	10.0793	2.92835	0.0270309	0.594256	-3.45298
A_52_P67995	Eif4a3	-0.21295	-0.391903	-0.0339976	9.75258	-2.92758	0.0270575	0.594256	-3.45344
A_55_P2036952	NA	0.242711	0.0387349	0.446688	9.00997	2.92738	0.0270645	0.594256	-3.45356
A_55_P2097161	Ifitm7	-0.22329	-0.410948	-0.035632	13.8102	-2.92733	0.0270663	0.594256	-3.45359
A_55_P2294184	Cemip2	-0.209223	-0.385087	-0.0333585	8.99973	-2.92685	0.0270829	0.594256	-3.45387
A_55_P1955577	Ccm2	0.167618	0.026721	0.308516	13.2839	2.92677	0.0270858	0.594256	-3.45392
A_52_P572284	Laptm4a	-0.171559	-0.315784	-0.0273333	13.0479	-2.92644	0.027097	0.594256	-3.45411
A_55_P2002150	Pgs1	-0.342106	-0.629842	-0.0543708	13.5989	-2.92507	0.0271447	0.594256	-3.45492
A_55_P2012799	Rtkn	0.268572	0.0426542	0.49449	9.71623	2.92469	0.0271582	0.594256	-3.45515
A_55_P2043267	Cdc42se1	0.200417	0.0318144	0.369019	11.1701	2.92442	0.0271676	0.594256	-3.45531
A_55_P2095010	NA	0.439693	0.0695987	0.809788	8.54882	2.92285	0.0272224	0.594256	-3.45625
A_55_P1962918	Ifi211	-0.299094	-0.550853	-0.0473352	8.81328	-2.92275	0.0272257	0.594256	-3.4563
A_55_P1987326	Prl3a1	-0.352623	-0.649447	-0.0557994	16.7656	-2.92268	0.0272283	0.594256	-3.45635
A_52_P452019	Usp31	-0.152634	-0.281164	-0.0241041	9.24312	-2.92157	0.0272672	0.594256	-3.45701
A_55_P1997931	Map9	0.471697	0.0741578	0.869236	10.8374	2.91912	0.027353	0.594256	-3.45846
A_55_P2083859	NA	0.205717	0.0322693	0.379166	13.0594	2.9179	0.0273959	0.594256	-3.45919
A_55_P2166985	Dedd2	-0.250072	-0.461057	-0.039086	13.5572	-2.91595	0.0274645	0.594256	-3.46034
A_55_P2050354	Prpmp5	0.545027	0.0851516	1.0049	9.24094	2.91573	0.0274725	0.594256	-3.46048
A_55_P2156583	Cdk5r1	-0.18472	-0.340662	-0.0287772	10.2443	-2.91419	0.0275269	0.594256	-3.46139
A_55_P2118570	Cd37	0.383857	0.0597976	0.707917	8.70688	2.91416	0.0275278	0.594256	-3.46141
A_55_P2007088	Rnf128	-0.378643	-0.698449	-0.0588361	16.2177	-2.9128	0.0275759	0.594256	-3.46222
A_55_P2091039	NA	0.234217	0.0362445	0.432189	8.98686	2.9106	0.0276541	0.594256	-3.46353
A_55_P2028595	AW551984	0.659925	0.102057	1.21779	8.98573	2.91026	0.0276662	0.594256	-3.46373
A_55_P2156229	Cd3e	0.695975	0.107502	1.28445	10.1671	2.90962	0.027689	0.594256	-3.46412
A_55_P2012780	Rnf167	-0.236712	-0.436908	-0.0365159	12.845	-2.90893	0.0277135	0.594256	-3.46453
A_66_P111689	NA	0.756621	0.11647	1.39677	11.6396	2.9078	0.0277539	0.594256	-3.4652
A_55_P2050727	Fcrl5	0.620807	0.0954552	1.14616	11.8897	2.9072	0.0277752	0.594256	-3.46556
A_51_P461578	Fdxr	-0.174453	-0.322099	-0.0268074	10.6101	-2.90688	0.0277869	0.594256	-3.46575
A_51_P387123	Oasl2	-0.384854	-0.71061	-0.0590985	11.0089	-2.90652	0.0277997	0.594256	-3.46597
A_52_P82209	Wnk1	-0.451642	-0.833989	-0.0692961	10.569	-2.90608	0.0278156	0.594256	-3.46623
A_55_P2038452	NA	0.2516	0.0385222	0.464677	9.07979	2.90497	0.0278552	0.594256	-3.46689
A_51_P167971	Bace1	-0.313667	-0.579372	-0.0479624	10.2828	-2.90428	0.0278798	0.594256	-3.4673
A_55_P2016838	NA	0.469832	0.0716263	0.868038	14.3731	2.90271	0.0279361	0.594256	-3.46824
A_51_P487501	NA	-0.249142	-0.460346	-0.0379383	11.7679	-2.90211	0.0279577	0.594256	-3.4686
A_55_P2173035	Dnajc8	-0.240792	-0.444924	-0.036659	10.6272	-2.902	0.0279617	0.594256	-3.46866
A_55_P1961894	Fbxw11	-0.183683	-0.339441	-0.0279258	13.0199	-2.90128	0.0279877	0.594256	-3.4691
A_55_P2148531	Pithd1	-0.143038	-0.26434	-0.021736	8.70394	-2.90103	0.0279967	0.594256	-3.46924
A_52_P581435	Pdha1	-0.196645	-0.363415	-0.0298745	10.6699	-2.9009	0.0280014	0.594256	-3.46932
A_55_P2065926	Akap8l	-0.170248	-0.314669	-0.0258276	8.64244	-2.90016	0.028028	0.594256	-3.46976
A_55_P1977910	NA	-0.371282	-0.686315	-0.0562494	10.4159	-2.89946	0.0280533	0.594256	-3.47018
A_55_P2136154	Heca	-0.216148	-0.399565	-0.0327304	11.1529	-2.89921	0.0280625	0.594256	-3.47033
A_51_P493558	Rnpep	-0.226021	-0.417909	-0.034132	10.7801	-2.8978	0.0281135	0.594256	-3.47118
A_52_P467389	Slc15a3	-0.13391	-0.247608	-0.0202112	7.9296	-2.89752	0.0281236	0.594256	-3.47135
A_51_P348227	Stoml1	-0.163036	-0.301528	-0.0245444	8.94572	-2.8962	0.0281712	0.594256	-3.47213
A_55_P2141876	Ldha	0.160381	0.024095	0.296667	10.1443	2.89515	0.0282096	0.594256	-3.47276
A_52_P281145	Kank4	-0.141557	-0.261864	-0.0212497	8.13921	-2.89473	0.0282246	0.594256	-3.47301
A_51_P342387	Apoh	-0.319041	-0.590261	-0.0478202	8.33546	-2.89396	0.0282527	0.594256	-3.47348
A_55_P1986566	Gm10318	0.238753	0.0356194	0.441887	8.86472	2.89159	0.0283393	0.594256	-3.4749
A_55_P2007673	Lrsam1	0.458795	0.0683162	0.849274	11.3733	2.89062	0.0283748	0.594256	-3.47548
A_55_P1952071	Npb	0.669582	0.0995075	1.23966	10.4237	2.88962	0.0284111	0.594256	-3.47608
A_55_P1992834	Socs2	-0.13986	-0.25898	-0.0207392	8.72699	-2.88852	0.0284515	0.594256	-3.47674
A_55_P1954302	Esrrb	0.173426	0.0257087	0.321144	9.1488	2.88836	0.0284572	0.594256	-3.47683
A_55_P1968362	Tle1	0.209031	0.0309339	0.387129	8.64922	2.88751	0.0284887	0.594256	-3.47735
A_55_P1962479	Gpbp1l1	0.149489	0.0220988	0.27688	9.41909	2.88697	0.0285084	0.594256	-3.47767
A_52_P20966	Hnrnpab	-0.442727	-0.820031	-0.0654232	12.8388	-2.88678	0.0285153	0.594256	-3.47778
A_55_P2091476	NA	0.146834	0.0216541	0.272014	9.57459	2.88577	0.0285527	0.594256	-3.47839
A_55_P2185722	Fermt2	0.327899	0.0483546	0.607443	11.3672	2.88575	0.0285533	0.594256	-3.4784
A_55_P2059154	Dtx3l	-0.198605	-0.367942	-0.029267	9.96323	-2.88539	0.0285664	0.594256	-3.47861
A_55_P2047275	Tspan7	0.198101	0.0290499	0.367152	11.3098	2.88295	0.0286564	0.594256	-3.48008
A_55_P1971614	NA	-0.207345	-0.384289	-0.0304006	10.1602	-2.88288	0.0286593	0.594256	-3.48013
A_51_P267544	Frg1	-0.151728	-0.281294	-0.022162	10.5379	-2.881	0.0287286	0.594256	-3.48125
A_52_P522864	Zfp442	-0.246542	-0.457128	-0.0359564	12.4614	-2.88026	0.0287562	0.594256	-3.4817
A_55_P2060592	Hoxa1	0.166651	0.0241731	0.309129	9.82384	2.87759	0.0288552	0.594256	-3.4833
A_51_P227345	Dpep1	0.18682	0.0270784	0.346561	8.18139	2.87723	0.0288688	0.594256	-3.48352
A_55_P2178152	Ccsap	0.22264	0.032217	0.413063	8.48163	2.87642	0.0288988	0.594256	-3.48401
A_52_P1020860	AW112010	-0.31391	-0.582468	-0.0453524	8.82891	-2.87565	0.0289275	0.594256	-3.48447
A_55_P2052081	Eif1ad	0.18447	0.0266352	0.342304	11.9746	2.87536	0.0289385	0.594256	-3.48465
A_52_P585028	Cnep1r1	-0.171971	-0.319124	-0.0248181	11.0065	-2.87512	0.0289476	0.594256	-3.48479
A_55_P1973970	Krt73	0.544637	0.0781679	1.01111	9.22226	2.87246	0.0290472	0.594256	-3.4864
A_55_P2075343	Arfrp1	-0.133946	-0.248687	-0.0192063	8.53285	-2.872	0.0290642	0.594256	-3.48667
A_55_P2121945	Cnot6l	-0.653882	-1.17829	-0.129473	12.0036	-4.07251	0.0290681	0.594256	-3.96168
A_55_P1983262	Gm4026	0.479945	0.0686315	0.891258	8.98289	2.8707	0.0291132	0.594256	-3.48746
A_51_P405606	Ndrg1	-0.232264	-0.431475	-0.0330525	15.1316	-2.86838	0.0292005	0.594256	-3.48886
A_55_P2075200	Tor3a	-0.205062	-0.381028	-0.0290957	9.85085	-2.86698	0.0292533	0.594256	-3.4897
A_55_P2088716	Ss18l2	0.201848	0.0285819	0.375115	11.3598	2.86602	0.0292895	0.594256	-3.49028
A_51_P301215	Knop1	-0.39952	-0.74259	-0.0564493	11.2978	-2.865	0.0293284	0.594256	-3.4909
A_55_P2117525	Rbm3	-0.161404	-0.30022	-0.0225886	10.9301	-2.86053	0.0294984	0.594256	-3.4936
A_55_P1964902	NA	0.132179	0.0183377	0.246019	7.99282	2.85649	0.0296528	0.594256	-3.49605
A_55_P2093251	NA	0.264485	0.0366585	0.492312	9.36337	2.85605	0.0296695	0.594256	-3.49631
A_52_P370473	Msl1	-0.235764	-0.438878	-0.0326488	11.93	-2.85565	0.0296851	0.594256	-3.49655
A_55_P2076639	Vps25	-0.144339	-0.26878	-0.0198986	9.14909	-2.85359	0.0297642	0.594256	-3.4978
A_55_P1968245	Ftl1	0.162602	0.0223748	0.30283	17.1043	2.85274	0.0297968	0.594256	-3.49831
A_55_P2158351	Rpl18a	-0.161641	-0.301069	-0.0222141	15.5063	-2.85216	0.0298192	0.594256	-3.49867
A_55_P1952990	Myl6b	0.156237	0.0214625	0.291012	9.07202	2.85197	0.0298265	0.594256	-3.49878
A_51_P191520	Stard10	-0.154491	-0.287763	-0.0212182	9.54956	-2.85188	0.0298301	0.594256	-3.49884
A_52_P103391	B4galt1	-0.24651	-0.459243	-0.033777	14.5075	-2.85081	0.0298712	0.594256	-3.49948
A_55_P2064412	NA	0.691578	0.094659	1.2885	9.18615	2.85033	0.02989	0.594256	-3.49978
A_55_P2080850	Ptpn2	-0.215634	-0.40177	-0.0294988	11.2063	-2.85008	0.0298994	0.594256	-3.49993
A_55_P1957439	NA	0.191255	0.0261536	0.356357	8.76344	2.84991	0.0299062	0.594256	-3.50003
A_55_P2003658	Gnpda1	0.229257	0.0313105	0.427203	9.34164	2.84934	0.0299284	0.594256	-3.50038
A_51_P300506	Cox6b2	0.168516	0.0229965	0.314036	8.64158	2.84898	0.0299423	0.594256	-3.5006
A_55_P2095384	Glrx2	0.202514	0.0276087	0.377419	11.5547	2.84853	0.0299595	0.594256	-3.50087
A_51_P422893	Tmem14a	0.209431	0.0284668	0.390394	8.86975	2.8472	0.0300114	0.594256	-3.50168
A_52_P677956	Pex11g	0.276236	0.0375317	0.514941	11.8653	2.84701	0.0300186	0.594256	-3.50179
A_51_P396273	Nras	-0.273303	-0.509486	-0.03712	9.58394	-2.84685	0.0300248	0.594256	-3.50189
A_55_P2165451	NA	-0.172891	-0.322314	-0.0234679	9.75176	-2.84658	0.0300353	0.594256	-3.50205
A_55_P1996613	NA	0.415971	0.0563474	0.775595	15.9221	2.84567	0.0300709	0.594256	-3.50261
A_55_P2074371	Lin28a	0.433308	0.058634	0.807983	8.94623	2.8452	0.0300892	0.594256	-3.50289
A_55_P2235059	6230415J03Rik	0.475157	0.0639848	0.88633	9.92322	2.84304	0.0301735	0.594256	-3.50421
A_51_P444437	Ptgr1	0.220023	0.0295946	0.410451	9.30019	2.84253	0.0301932	0.594256	-3.50451
A_55_P2098305	Coq5	-0.161547	-0.301377	-0.0217161	8.32697	-2.84227	0.0302036	0.594256	-3.50467
A_55_P2133679	NA	-0.223425	-0.416872	-0.0299777	10.9874	-2.84144	0.030236	0.594256	-3.50518
A_55_P1967342	NA	-0.214498	-0.400245	-0.0287516	13.8307	-2.841	0.030253	0.594256	-3.50544
A_51_P461504	Eef2k	-0.190568	-0.355637	-0.0254989	9.36692	-2.84023	0.0302834	0.594256	-3.50591
A_51_P269020	1700031F05Rik	-0.235098	-0.438757	-0.0314391	8.9241	-2.83998	0.0302933	0.594256	-3.50607
A_55_P2056212	Gpr3	0.139531	0.0186501	0.260412	9.30635	2.83976	0.0303017	0.594256	-3.5062
A_52_P680038	Cdk16	-0.137245	-0.256164	-0.0183269	8.65825	-2.83934	0.0303183	0.594256	-3.50645
A_55_P2074521	Psg28	-0.288408	-0.538393	-0.0384219	17.2298	-2.83832	0.0303586	0.594256	-3.50708
A_55_P2175752	Mfap1b	-0.157151	-0.293411	-0.0208911	9.25297	-2.83738	0.0303952	0.594256	-3.50764
A_55_P2117943	NA	0.187643	0.0249225	0.350363	10.1314	2.837	0.0304104	0.594256	-3.50788
A_52_P93467	Sdc4	-0.242178	-0.452303	-0.0320541	10.0253	-2.83549	0.0304699	0.594256	-3.5088
A_51_P320444	Rock2	-0.242824	-0.453662	-0.0319856	8.76758	-2.83342	0.0305518	0.594256	-3.51006
A_55_P1982211	NA	0.324749	0.04272	0.606778	9.38787	2.83285	0.0305745	0.594256	-3.51041
A_55_P2082070	Ak6	-0.290601	-0.542988	-0.0382152	10.4063	-2.8327	0.0305802	0.594256	-3.5105
A_55_P1992884	NA	0.703848	0.0922277	1.31547	9.00825	2.83117	0.030641	0.594256	-3.51143
A_55_P1979014	NA	0.183887	0.0240239	0.343749	8.68821	2.82991	0.0306913	0.594256	-3.5122
A_55_P1958652	Arf2	-0.335195	-0.626605	-0.0437856	14.8791	-2.82985	0.0306936	0.594256	-3.51224
A_51_P178872	Ttc9c	-0.182252	-0.340717	-0.0237856	8.80356	-2.82947	0.0307089	0.594256	-3.51247
A_55_P2183668	NA	-0.318094	-0.594791	-0.0413973	12.5694	-2.82827	0.0307566	0.594256	-3.5132
A_55_P2062926	D430041D05Rik	0.154105	0.0200385	0.288172	8.49421	2.82791	0.0307709	0.594256	-3.51342
A_52_P634822	Nap1l4	0.187019	0.0242877	0.34975	8.71233	2.82738	0.0307921	0.594256	-3.51375
A_55_P1961270	Cd72	-0.259782	-0.485833	-0.0337301	8.33463	-2.82729	0.0307957	0.594256	-3.5138
A_55_P1967672	Tas2r109	1.00288	0.129835	1.87593	10.3686	2.82606	0.0308449	0.594256	-3.51455
A_55_P2074337	Ngf	0.796472	0.10284	1.4901	9.34748	2.82495	0.0308893	0.594256	-3.51523
A_52_P313080	Hnrnpab	-0.218154	-0.408158	-0.0281511	11.9542	-2.8247	0.0308994	0.594256	-3.51538
A_55_P2322039	NA	0.19394	0.0249929	0.362887	8.5038	2.82414	0.0309219	0.594256	-3.51573
A_55_P2029945	NA	0.5615	0.0723577	1.05064	15.0955	2.82412	0.0309224	0.594256	-3.51573
A_55_P1993026	NA	0.281161	0.0362156	0.526105	14.2899	2.82394	0.0309299	0.594256	-3.51585
A_55_P2038262	Phf11b	-0.290574	-0.543804	-0.0373448	8.6522	-2.82301	0.0309672	0.594256	-3.51642
A_55_P2020443	Hnrnpa3	-0.186475	-0.348987	-0.0239641	9.11627	-2.82297	0.0309685	0.594256	-3.51644
A_55_P1994608	Itsn1	0.605424	0.0776773	1.13317	9.52168	2.8223	0.0309957	0.594256	-3.51685
A_52_P600531	Bahd1	-0.262521	-0.491378	-0.0336628	10.7077	-2.82206	0.0310052	0.594256	-3.51699
A_55_P2003673	Mtmr12	-0.177102	-0.331557	-0.0226479	11.3045	-2.82093	0.0310507	0.594256	-3.51768
A_55_P1959238	Nagk	0.268455	0.0343116	0.502598	11.8054	2.82071	0.0310596	0.594256	-3.51782
A_55_P2156052	NA	0.179531	0.0229454	0.336116	9.62924	2.8207	0.0310601	0.594256	-3.51783
A_52_P337679	Canx	-0.298444	-0.558808	-0.0380794	14.6763	-2.82001	0.0310881	0.594256	-3.51825
A_52_P301374	Aaas	-0.145887	-0.273162	-0.0186127	8.86918	-2.81997	0.0310895	0.594256	-3.51827
A_66_P121053	Sftpd	-0.207745	-0.389078	-0.026411	8.30049	-2.81852	0.0311483	0.594256	-3.51916
A_55_P2153517	Enho	0.175962	0.0223189	0.329605	12.8429	2.81757	0.0311865	0.594256	-3.51974
A_55_P1990879	Banp	0.510459	0.0647157	0.956202	8.57987	2.81738	0.0311943	0.594256	-3.51986
A_55_P2100526	Ptges3	0.171303	0.0217152	0.320892	11.8847	2.81733	0.0311963	0.594256	-3.51989
A_51_P259555	Gpatch3	-0.15363	-0.287806	-0.019453	8.66629	-2.81687	0.0312148	0.594256	-3.52017
A_55_P2078257	NA	0.134207	0.0169663	0.251447	8.75833	2.81622	0.0312414	0.594256	-3.52057
A_51_P159711	Car7	0.470693	0.0594061	0.88198	10.2605	2.81554	0.0312688	0.594256	-3.52098
A_51_P386670	Dse	-0.142238	-0.266538	-0.0179372	8.23107	-2.81521	0.0312822	0.594256	-3.52119
A_51_P184353	Nr2f6	0.256251	0.0321377	0.480365	12.1389	2.81298	0.031373	0.594256	-3.52255
A_55_P2396375	1810073O08Rik	0.480973	0.0601618	0.901784	9.25613	2.81192	0.0314164	0.594256	-3.52321
A_55_P1970860	Pemt	0.300878	0.0375907	0.564165	9.80036	2.81145	0.0314357	0.594256	-3.5235
A_51_P215475	Ptprb	-0.392092	-0.735233	-0.0489503	11.3084	-2.81115	0.0314478	0.594256	-3.52368
A_55_P2024600	Zfp658	0.227391	0.0282131	0.426569	15.411	2.80867	0.0315491	0.594256	-3.5252
A_55_P2121537	NA	-0.180519	-0.338703	-0.0223353	16.143	-2.80757	0.0315945	0.594256	-3.52588
A_55_P1975305	NA	-0.173002	-0.323156	-0.0228489	11.9125	-2.98584	0.0316215	0.594256	-3.62411
A_51_P485240	Adipor1	-0.333615	-0.626146	-0.0410846	12.0593	-2.80572	0.0316707	0.594256	-3.52701
A_52_P191975	Rtn3	-0.155178	-0.291263	-0.0190921	10.2241	-2.80535	0.0316859	0.594256	-3.52724
A_55_P2128501	Krt8	-0.44275	-0.831197	-0.0543026	13.8423	-2.80411	0.0317367	0.594256	-3.528
A_51_P270184	Nhlrc2	-0.239488	-0.449606	-0.0293714	9.89417	-2.80409	0.0317375	0.594256	-3.52801
A_52_P423128	Arglu1	-0.264832	-0.497458	-0.0322049	10.7135	-2.80078	0.0318745	0.594256	-3.53005
A_52_P366653	Hnrnph3	-0.210188	-0.394844	-0.0255324	8.09347	-2.80036	0.0318918	0.594256	-3.5303
A_55_P2085766	NA	0.399699	0.0485243	0.750873	8.43542	2.80014	0.0319013	0.594256	-3.53044
A_51_P279183	Tkfc	0.214183	0.0259015	0.402464	9.68962	2.79864	0.0319636	0.594256	-3.53137
A_66_P103198	NA	0.283588	0.0341897	0.532987	8.45135	2.79746	0.0320127	0.594256	-3.53209
A_52_P659762	Eid2	-0.152148	-0.285973	-0.0183233	8.11943	-2.79704	0.03203	0.594256	-3.53235
A_51_P133052	Glyr1	-0.169327	-0.318264	-0.0203898	11.1826	-2.797	0.0320318	0.594256	-3.53238
A_51_P306067	Lpp	-0.19335	-0.363433	-0.0232668	11.0201	-2.79674	0.0320426	0.594256	-3.53254
A_66_P125634	Wdr63	0.392298	0.047114	0.737482	9.88664	2.79598	0.0320741	0.594256	-3.533
A_55_P1965699	NA	0.487452	0.0584171	0.916487	9.05549	2.79517	0.032108	0.594256	-3.5335
A_55_P2054456	Adprm	-0.255847	-0.481077	-0.0306165	11.2161	-2.79462	0.0321312	0.594256	-3.53384
A_55_P2086631	NA	-0.214298	-0.403025	-0.0255718	13.3882	-2.79354	0.0321762	0.594256	-3.53451
A_51_P347961	Npc2	-0.247371	-0.465264	-0.0294776	14.8094	-2.79302	0.0321981	0.594256	-3.53483
A_55_P2079761	Ggps1	0.155168	0.018485	0.291851	9.32051	2.79291	0.0322027	0.594256	-3.5349
A_55_P2168189	NA	0.26379	0.0313747	0.496205	12.5593	2.79231	0.032228	0.594256	-3.53527
A_55_P2131274	Zfp663	0.595258	0.0706567	1.11986	13.7295	2.79155	0.0322598	0.594256	-3.53573
A_55_P2046499	Vmn1r70	0.514474	0.060971	0.967976	9.05441	2.79095	0.0322848	0.594256	-3.5361
A_55_P2101216	Aldh3a1	1.01956	0.120636	1.91848	10.2194	2.79035	0.03231	0.594256	-3.53647
A_55_P2090142	Kcna7	0.135358	0.0159851	0.254732	8.96214	2.78963	0.0323403	0.594256	-3.53692
A_65_P11455	Pphln1	-0.181066	-0.340813	-0.0213198	8.84495	-2.78853	0.0323868	0.594256	-3.5376
A_55_P2126644	NA	-0.167377	-0.315057	-0.0196983	10.0646	-2.78835	0.0323945	0.594256	-3.53771
A_51_P215540	Rnf4	-0.16786	-0.315968	-0.0197523	11.266	-2.7883	0.0323968	0.594256	-3.53774
A_51_P145260	Sall4	0.575141	0.0676562	1.08262	8.86188	2.78818	0.0324017	0.594256	-3.53781
A_52_P363216	Gcnt2	-0.302642	-0.569717	-0.0355668	10.0758	-2.78782	0.0324168	0.594256	-3.53803
A_52_P81468	Psma4	-0.252618	-0.475626	-0.0296103	10.9739	-2.78685	0.0324578	0.594256	-3.53863
A_55_P2076989	NA	0.164496	0.0192605	0.309731	9.82767	2.78645	0.0324745	0.594256	-3.53888
A_66_P106593	Vhl	-0.260502	-0.4906	-0.0304039	13.7491	-2.78527	0.0325247	0.594256	-3.53961
A_66_P137134	NA	0.225084	0.0261816	0.423987	9.40512	2.78403	0.0325773	0.594256	-3.54038
A_55_P2045911	Spata32	0.306195	0.0353721	0.577018	8.43073	2.78152	0.0326841	0.594256	-3.54193
A_55_P2015700	NA	0.204767	0.0236233	0.385911	10.4914	2.78103	0.0327048	0.594256	-3.54223
A_55_P2144716	Hecw2	-0.157219	-0.296301	-0.0181375	9.26851	-2.78102	0.0327051	0.594256	-3.54224
A_66_P132613	C230057M02Rik	0.414503	0.0475644	0.781442	9.33628	2.7791	0.0327874	0.594256	-3.54343
A_55_P2122425	NA	0.160256	0.0183823	0.30213	13.186	2.77896	0.0327934	0.594256	-3.54352
A_55_P2085835	5330417C22Rik	0.236463	0.0271177	0.445808	8.44696	2.77888	0.0327968	0.594256	-3.54356
A_52_P120740	0610030E20Rik	-0.144685	-0.272821	-0.0165489	8.56879	-2.77793	0.0328374	0.594256	-3.54415
A_51_P155303	Rbfa	-0.264965	-0.499658	-0.0302717	9.7269	-2.77752	0.0328549	0.594256	-3.54441
A_51_P296866	Msi1	0.357453	0.0407958	0.674111	9.07802	2.77715	0.0328709	0.594256	-3.54464
A_52_P622434	Nop16	-0.140333	-0.26466	-0.0160067	8.88017	-2.77694	0.0328799	0.594256	-3.54477
A_55_P1960738	Gm4470	0.723523	0.0822866	1.36476	9.48491	2.7759	0.0329245	0.594256	-3.54541
A_55_P2172956	Cnih2	0.399329	0.0453652	0.753292	8.43652	2.7755	0.0329415	0.594256	-3.54566
A_55_P1992838	Socs2	-0.132543	-0.25003	-0.0150572	8.55374	-2.7755	0.0329417	0.594256	-3.54566
A_52_P665675	Abca1	-0.193608	-0.36529	-0.0219263	11.953	-2.7744	0.032989	0.594256	-3.54634
A_55_P1974098	Gm12063	0.684917	0.0774518	1.29238	11.5337	2.77387	0.0330117	0.594256	-3.54667
A_51_P368713	Tmbim4	-0.154732	-0.291973	-0.0174912	11.5048	-2.77374	0.0330172	0.594256	-3.54675
A_55_P2166349	Dnajc19	0.22288	0.0251476	0.420613	10.5641	2.77308	0.0330456	0.594256	-3.54716
A_52_P672453	Prpf3	-0.185957	-0.350967	-0.0209468	10.6748	-2.7725	0.0330708	0.594256	-3.54752
A_51_P228193	Ociad1	-0.208263	-0.393238	-0.0232868	11.0716	-2.76991	0.0331826	0.594256	-3.54912
A_52_P232648	Slc38a1	-0.125292	-0.236599	-0.0139852	8.99291	-2.7693	0.0332088	0.594256	-3.5495
A_55_P2019257	Trpc4ap	-0.250636	-0.473347	-0.0279241	14.6667	-2.76866	0.0332368	0.594256	-3.5499
A_55_P2103952	NA	0.187602	0.0208983	0.354305	8.47135	2.76861	0.033239	0.594256	-3.54993
A_55_P2133637	Etfa	-0.168317	-0.318085	-0.0185488	8.78387	-2.76489	0.0334008	0.594256	-3.55224
A_55_P2095177	Usp5	0.185901	0.0204632	0.351339	13.0094	2.7645	0.0334179	0.594256	-3.55248
A_55_P1990919	Msrb1	0.35329	0.0388827	0.667696	13.2474	2.76444	0.0334201	0.594256	-3.55252
A_51_P282179	Mtor	-0.311324	-0.588413	-0.0342354	8.98071	-2.76416	0.0334326	0.594256	-3.55269
A_55_P2020831	NA	0.352443	0.0386645	0.666221	12.9846	2.76334	0.0334682	0.594256	-3.5532
A_55_P1952324	NA	0.214209	0.0234766	0.404941	9.40986	2.76301	0.0334828	0.594256	-3.55341
A_52_P274238	Maea	-0.402168	-0.760383	-0.0439533	12.506	-2.76206	0.0335243	0.594256	-3.554
A_66_P136097	Trim13	-0.16738	-0.316469	-0.0182906	9.04379	-2.76202	0.0335263	0.594256	-3.55403
A_55_P1977934	Itgam	0.407784	0.0445392	0.771029	12.6181	2.76185	0.0335336	0.594256	-3.55413
A_55_P2112549	NA	-0.400713	-0.757661	-0.043766	12.8791	-2.76184	0.0335339	0.594256	-3.55413
A_52_P84803	NA	-0.280463	-0.530372	-0.0305532	15.2685	-2.76097	0.0335722	0.594256	-3.55468
A_55_P2033308	Six2	0.155189	0.0168548	0.293523	8.35342	2.75995	0.0336171	0.594256	-3.55531
A_51_P327418	Rsrc2	-0.359764	-0.680499	-0.0390291	10.3995	-2.75957	0.0336338	0.594256	-3.55555
A_52_P278497	Eif4ebp3	-0.204929	-0.387704	-0.0221535	10.2641	-2.75838	0.0336857	0.594256	-3.55629
A_55_P2131785	Kiz	-0.162374	-0.307225	-0.0175227	10.3585	-2.7578	0.0337112	0.594256	-3.55665
A_51_P403636	Smad7	-0.233903	-0.442587	-0.0252198	11.4555	-2.75751	0.0337241	0.594256	-3.55683
A_55_P2064741	Nmb	-0.24442	-0.462491	-0.0263499	11.5281	-2.75746	0.0337262	0.594256	-3.55686
A_55_P2158458	Iqcc	0.208243	0.0224055	0.39408	9.14566	2.75681	0.0337552	0.594256	-3.55727
A_51_P182131	5330417C22Rik	0.299497	0.0321742	0.56682	8.33669	2.7563	0.0337777	0.594256	-3.55759
A_55_P1959174	Pmepa1	-0.345648	-0.654188	-0.0371071	10.609	-2.75607	0.0337876	0.594256	-3.55773
A_55_P2162988	Tmem179	-0.589311	-1.11549	-0.0631309	8.802	-2.75537	0.0338188	0.594256	-3.55816
A_55_P1974593	NA	0.312828	0.0334973	0.592158	15.8366	2.75522	0.0338253	0.594256	-3.55826
A_52_P372151	Ctnnal1	-0.178671	-0.338278	-0.0190647	10.7981	-2.75406	0.0338767	0.594256	-3.55898
A_55_P2050353	Prpmp5	0.354387	0.0377231	0.67105	8.94636	2.75327	0.0339116	0.594256	-3.55947
A_52_P489119	Nol6	0.274727	0.028991	0.520463	9.91499	2.75044	0.0340374	0.594256	-3.56124
A_55_P2165234	Slurp2	0.876225	0.0924541	1.66	9.77831	2.7504	0.0340391	0.594256	-3.56126
A_52_P426768	Cited4	-0.273888	-0.518906	-0.0288706	9.11952	-2.75008	0.0340533	0.594256	-3.56146
A_55_P2118684	Idh2	0.277769	0.0292745	0.526264	14.7859	2.75002	0.0340558	0.594256	-3.5615
A_51_P464308	Gnb4	-0.380165	-0.720476	-0.0398536	10.6333	-2.7483	0.0341324	0.594256	-3.56257
A_66_P128839	Gm13262	0.642476	0.0669234	1.21803	8.9093	2.74626	0.0342239	0.594256	-3.56385
A_55_P2144086	NA	-0.211077	-0.40021	-0.0219434	16.6905	-2.74563	0.0342521	0.594256	-3.56424
A_51_P140942	Rp9	-0.285048	-0.540488	-0.0296087	12.3143	-2.74536	0.034264	0.594256	-3.56441
A_55_P2020532	Selenov	0.209323	0.0217329	0.396914	9.67011	2.74521	0.0342707	0.594256	-3.5645
A_55_P1964138	Pign	0.300361	0.0311285	0.569593	10.0935	2.74464	0.0342964	0.594256	-3.56486
A_55_P2119864	Cd2bp2	-0.203064	-0.385136	-0.0209923	9.65518	-2.74385	0.034332	0.594256	-3.56535
A_55_P2157408	NA	0.359842	0.0369304	0.682755	8.28262	2.74156	0.034435	0.594256	-3.56678
A_55_P1996088	NA	-0.260661	-0.494593	-0.0267276	12.974	-2.74128	0.0344476	0.594256	-3.56696
A_55_P2159094	P3h1	0.405842	0.0415549	0.77013	10.3611	2.74083	0.0344677	0.594256	-3.56724
A_55_P2015022	NA	0.748069	0.0765742	1.41956	15.8187	2.74074	0.0344717	0.594256	-3.56729
A_66_P110251	Tmem91	0.384254	0.0393247	0.729184	9.246	2.74067	0.0344748	0.594256	-3.56734
A_66_P133413	NA	-0.218117	-0.413951	-0.0222835	15.8437	-2.74013	0.0344992	0.594256	-3.56768
A_55_P2002449	NA	0.236673	0.0241445	0.449202	9.99939	2.73968	0.0345194	0.594256	-3.56796
A_55_P1994603	Itsn1	-0.230061	-0.436718	-0.023405	15.7289	-2.73882	0.0345584	0.594256	-3.56849
A_55_P2033922	Tsga8	0.56441	0.0573778	1.07144	8.60049	2.7386	0.0345686	0.594256	-3.56864
A_55_P1957754	NA	0.299311	0.0304273	0.568194	15.3153	2.73859	0.0345688	0.594256	-3.56864
A_55_P2166884	NA	0.283918	0.0288623	0.538974	14.2162	2.73859	0.0345689	0.594256	-3.56864
A_51_P466371	Pitpna	-0.267023	-0.507023	-0.0270234	10.185	-2.7372	0.0346317	0.594256	-3.56951
A_55_P2372902	5330438D12Rik	-0.194616	-0.36959	-0.0196412	8.77323	-2.73635	0.0346703	0.594256	-3.57004
A_55_P2149983	Foxp4	0.242854	0.0244805	0.461228	11.8003	2.73599	0.0346868	0.594256	-3.57027
A_55_P2038494	Rexo2	-0.198842	-0.377692	-0.0199927	9.50807	-2.7352	0.0347225	0.594256	-3.57076
A_55_P1982668	Nadk	-0.14549	-0.276363	-0.0146174	12.1951	-2.73498	0.0347329	0.594256	-3.5709
A_55_P2013188	Dnajb6	-0.247566	-0.470281	-0.024852	13.5681	-2.73472	0.0347446	0.594256	-3.57106
A_51_P177583	Puf60	-0.147574	-0.280337	-0.0148112	11.8688	-2.73465	0.0347475	0.594256	-3.5711
A_55_P2083997	Zfp664	-0.186203	-0.353745	-0.018662	11.3207	-2.73423	0.0347669	0.594256	-3.57137
A_55_P2095000	NA	0.23552	0.0235953	0.447444	15.6809	2.73411	0.0347725	0.594256	-3.57145
A_51_P187901	Nop56	-0.162165	-0.308129	-0.0162018	9.11264	-2.73327	0.0348105	0.594256	-3.57197
A_55_P2077671	NA	-0.480337	-0.912718	-0.047956	12.8236	-2.73306	0.0348203	0.594256	-3.57211
A_55_P1970389	Srsf10	0.213182	0.0212003	0.405164	9.95861	2.73187	0.0348745	0.594256	-3.57285
A_55_P1970806	Mif-ps6	0.205672	0.0204296	0.390915	13.7557	2.73152	0.0348906	0.594256	-3.57307
A_55_P1979432	Prdx2	0.290906	0.0288702	0.552941	13.429	2.73125	0.0349028	0.594256	-3.57324
A_51_P389714	Phlpp2	-0.286555	-0.54469	-0.0284186	11.8265	-2.73104	0.0349124	0.594256	-3.57337
A_52_P168271	Spg20	-0.140614	-0.267293	-0.0139352	8.36265	-2.73082	0.0349223	0.594256	-3.57351
A_55_P2021721	NA	1.01777	0.100346	1.9352	10.5701	2.72928	0.0349928	0.594256	-3.57447
A_55_P2102250	Dzip1	0.274852	0.0270705	0.522634	8.94347	2.72897	0.0350071	0.594256	-3.57467
A_55_P2098911	Lrrcc1	-0.267187	-0.508106	-0.0262686	9.53688	-2.72844	0.0350315	0.594256	-3.575
A_66_P102733	Ccdc28b	0.210362	0.0205659	0.400158	11.4934	2.72677	0.0351081	0.594256	-3.57605
A_51_P129100	Sec63	-0.153343	-0.291704	-0.0149824	9.57318	-2.7266	0.0351163	0.594256	-3.60859
A_66_P101473	Fbxl3	-0.213091	-0.405484	-0.0206986	9.45999	-2.72487	0.0351956	0.594256	-3.57724
A_51_P469480	Yes1	-0.132587	-0.252376	-0.0127979	8.30941	-2.72303	0.0352806	0.594256	-3.5784
A_55_P2107855	Hnrnpk	-0.148177	-0.282056	-0.0142989	9.82979	-2.72295	0.0352842	0.594256	-3.57845
A_55_P2184508	NA	-0.165353	-0.314764	-0.0159423	14.6397	-2.7227	0.0352961	0.594256	-3.57861
A_55_P1978972	Rp2	-0.176825	-0.336666	-0.0169842	9.06358	-2.72161	0.0353467	0.594256	-3.57929
A_55_P2101910	Rpl13a	0.337182	0.0323173	0.642046	10.7279	2.72099	0.0353754	0.594256	-3.57968
A_66_P100220	NA	0.525311	0.050304	1.00032	8.68498	2.72073	0.0353872	0.594256	-3.57984
A_55_P2253348	Galnt7	0.179741	0.017179	0.342303	10.7115	2.72018	0.0354129	0.594256	-3.58019
A_51_P384618	Dhdds	-0.180793	-0.344402	-0.0171844	9.96649	-2.7186	0.0354865	0.594256	-3.58119
A_51_P379710	Rpn1	-0.272311	-0.518745	-0.0258766	15.2716	-2.71852	0.0354898	0.594256	-3.58123
A_55_P2169804	Nanos3	0.757601	0.0719612	1.44324	10.5029	2.7184	0.0354955	0.594256	-3.58131
A_55_P2120388	Skint7	-0.229466	-0.437152	-0.0217796	15.822	-2.71819	0.0355054	0.594256	-3.58144
A_55_P2034003	Gtf3c1	0.142118	0.0134623	0.270774	8.91195	2.71762	0.0355317	0.594256	-3.5818
A_55_P2070686	Wdfy1	0.750277	0.070996	1.42956	10.5709	2.71732	0.0355457	0.594256	-3.58199
A_55_P2175260	Tet3	0.350982	0.0331535	0.668811	8.30812	2.71682	0.0355691	0.594256	-3.5823
A_52_P78770	Chpt1	-0.16011	-0.305128	-0.015091	8.52074	-2.71621	0.0355979	0.594256	-3.58269
A_52_P181759	Eif5a2	0.400484	0.03769	0.763278	9.23252	2.71578	0.0356179	0.594256	-3.58296
A_55_P2133751	Txnl4a	-0.341784	-0.651446	-0.0321226	13.3828	-2.7154	0.0356355	0.594256	-3.5832
A_55_P2068096	Rap1gap	0.149585	0.0140192	0.285151	10.6444	2.71461	0.0356725	0.594256	-3.5837
A_55_P1968993	NA	0.206377	0.0192415	0.393513	10.4911	2.71315	0.0357408	0.594256	-3.58462
A_66_P124925	Pdcd5	0.165416	0.0153746	0.315458	12.6481	2.71229	0.0357814	0.594256	-3.58516
A_66_P110104	Myo18b	0.71055	0.0660245	1.35507	9.73765	2.71221	0.0357849	0.594256	-3.58521
A_51_P248304	Vps26b	-0.142366	-0.271521	-0.0132107	9.30089	-2.71184	0.0358026	0.594256	-3.58545
A_52_P142531	Phc3	-0.151454	-0.288881	-0.0140259	8.89634	-2.71128	0.0358286	0.594256	-3.5858
A_55_P2104289	NA	-0.131231	-0.250341	-0.0121217	8.2456	-2.71057	0.0358623	0.594256	-3.58625
A_55_P2083411	Cyp4f18	0.37226	0.0343057	0.710215	9.89274	2.70993	0.0358924	0.594256	-3.58665
A_55_P2029366	Abhd6	-0.20257	-0.3865	-0.0186412	10.7686	-2.70953	0.0359109	0.594256	-3.5869
A_51_P429276	Tmod3	-0.163882	-0.312696	-0.0150675	10.6337	-2.70929	0.0359224	0.594256	-3.58705
A_52_P288873	Chmp4b	-0.136202	-0.259889	-0.0125143	13.5837	-2.70911	0.035931	0.594256	-3.58717
A_52_P637730	Ubl4a	0.123448	0.0112797	0.235616	12.5248	2.70759	0.0360025	0.594256	-3.58812
A_55_P2247608	4931428A05Rik	0.56432	0.0514967	1.07714	9.37811	2.70724	0.0360191	0.594256	-3.58834
A_55_P2132147	NA	0.323326	0.0295023	0.61715	15.794	2.70722	0.0360203	0.594256	-3.58836
A_55_P1965363	Serpinb6e	0.332647	0.030008	0.635286	8.5488	2.70413	0.0361665	0.594256	-3.59031
A_55_P2243367	NA	-0.130702	-0.249628	-0.0117766	8.93143	-2.70381	0.0361817	0.594256	-3.59051
A_51_P253732	Il17rd	-0.305396	-0.583275	-0.0275164	9.20842	-2.70381	0.0361818	0.594256	-3.59051
A_55_P1981959	Trafd1	0.174273	0.0156881	0.332857	12.2118	2.70357	0.0361932	0.594256	-3.59066
A_55_P2079020	Snhg7os	1.01787	0.0913768	1.94437	10.5893	2.70283	0.0362283	0.594256	-3.59113
A_55_P2143324	Dyrk1b	0.570495	0.0511362	1.08985	10.3284	2.70242	0.0362477	0.594256	-3.59139
A_55_P2007560	NA	0.55245	0.0494323	1.05547	9.083	2.70196	0.0362698	0.594256	-3.59168
A_55_P2128794	Clta	-0.120125	-0.229516	-0.0107336	13.2752	-2.70159	0.0362874	0.594256	-3.59191
A_55_P2326091	9330175M20Rik	0.314836	0.0280784	0.601593	10.3817	2.70109	0.0363114	0.594256	-3.59223
A_55_P2134979	NA	-0.191418	-0.365853	-0.0169822	12.5499	-2.69971	0.0363773	0.594256	-3.59311
A_51_P487690	Ifi44	-0.217147	-0.415061	-0.0192318	9.15946	-2.69926	0.0363989	0.594256	-3.59339
A_55_P2041310	NA	0.23141	0.0204526	0.442368	8.94343	2.69871	0.0364249	0.594256	-3.59373
A_55_P1976007	Psme4	-0.156077	-0.298365	-0.0137891	9.08653	-2.69861	0.0364298	0.594256	-3.5938
A_55_P1977741	NA	0.849654	0.0747445	1.62456	10.0625	2.69749	0.0364833	0.594256	-3.59451
A_51_P506674	Rpp38	0.194277	0.0170627	0.371491	9.88157	2.69707	0.0365036	0.594256	-3.59477
A_55_P2087322	Rapsn	1.00694	0.088422	1.92545	14.1278	2.69703	0.0365056	0.594256	-3.5948
A_52_P642207	Mkrn1	-0.171365	-0.327868	-0.0148613	11.0149	-2.69381	0.0366604	0.594256	-3.59684
A_55_P2000968	Ppp2r3c	0.270194	0.023387	0.517	10.2325	2.69332	0.0366841	0.594256	-3.59715
A_55_P1988882	2026-09-09	-0.21114	-0.404141	-0.0181384	12.3291	-2.6914	0.0367765	0.594256	-3.59836
A_51_P149960	Letm2	-0.161411	-0.308959	-0.0138628	8.38275	-2.69134	0.0367796	0.594256	-3.5984
A_55_P2087061	Tmem240	0.439999	0.0377496	0.842249	10.3993	2.69107	0.0367925	0.594256	-3.59857
A_51_P322285	Tecpr2	-0.241087	-0.461514	-0.0206608	8.74157	-2.69079	0.0368062	0.594256	-3.59875
A_55_P2067505	Slc16a3	0.314915	0.0269523	0.602878	13.4332	2.69046	0.0368222	0.594256	-3.59896
A_51_P429983	Supt5	-0.323733	-0.619767	-0.0276983	13.0891	-2.69038	0.036826	0.594256	-3.59901
A_51_P138044	Foxo1	-0.241156	-0.461703	-0.0206087	10.2749	-2.69008	0.0368404	0.594256	-3.5992
A_66_P111426	Lce1a2	0.354439	0.0301911	0.678688	9.61694	2.68926	0.0368801	0.594256	-3.59972
A_55_P1976934	Unc13d	0.431977	0.036786	0.827167	9.51987	2.6892	0.0368833	0.594256	-3.59976
A_55_P2186332	NA	0.136138	0.011571	0.260705	7.96243	2.68872	0.0369065	0.594256	-3.60006
A_51_P148314	Fam117a	-0.27049	-0.518047	-0.0229335	10.4468	-2.6881	0.0369364	0.594256	-3.60045
A_55_P2043454	NA	-0.15216	-0.291421	-0.0128996	8.53778	-2.68808	0.0369376	0.594256	-3.60047
A_51_P295449	Mfsd5	-0.145603	-0.278873	-0.0123338	11.1312	-2.68788	0.0369474	0.594256	-3.6006
A_52_P412046	NA	-0.442435	-0.847418	-0.0374528	14.5027	-2.68771	0.0369555	0.594256	-3.6007
A_55_P1996862	Psme2	-0.223109	-0.427344	-0.0188735	14.9526	-2.68754	0.0369637	0.594256	-3.60081
A_66_P119034	Pla2g7	-0.736869	-1.41166	-0.0620726	14.8429	-2.6865	0.0370145	0.594256	-3.60147
A_55_P2055232	Sdf4	-0.153837	-0.294734	-0.0129408	10.5104	-2.68615	0.0370313	0.594256	-3.60169
A_55_P1993820	Kdm1a	-0.213298	-0.408694	-0.017902	12.3909	-2.68559	0.0370586	0.594256	-3.60205
A_52_P344978	NA	-0.13596	-0.260559	-0.0113608	8.69839	-2.68451	0.0371115	0.594256	-3.60274
A_55_P2049158	NA	-0.309223	-0.592625	-0.0258207	11.0123	-2.68434	0.0371197	0.594256	-3.60284
A_55_P1961188	Gm6981	-0.342402	-0.656369	-0.028435	14.2364	-2.683	0.037185	0.594256	-3.60369
A_55_P2417212	NA	0.251497	0.0208703	0.482123	9.4636	2.68283	0.0371938	0.594256	-3.60381
A_55_P1968928	Def6	0.647244	0.0535699	1.24092	10.5409	2.68219	0.0372251	0.594256	-3.60421
A_55_P1953169	Saa3	-0.553353	-1.06111	-0.0455936	8.64469	-2.6811	0.0372782	0.594256	-3.6049
A_55_P1960924	Egln2	0.169508	0.0138996	0.325116	13.1489	2.67995	0.0373349	0.594256	-3.60563
A_52_P350664	Pygb	-0.136419	-0.26167	-0.0111672	8.17332	-2.67954	0.037355	0.594256	-3.60589
A_55_P1967776	Slc4a4	-0.1805	-0.34624	-0.014761	8.73362	-2.6793	0.0373667	0.594256	-3.60605
A_51_P257258	Cpox	0.202576	0.0165617	0.388591	10.7654	2.67924	0.03737	0.594256	-3.60609
A_55_P2052613	NA	0.398167	0.0323313	0.764002	10.7516	2.67762	0.0374497	0.594256	-3.60712
A_55_P2047626	Cutal	0.328773	0.0266477	0.630899	9.7358	2.67718	0.037471	0.594256	-3.60739
A_55_P2155312	Dock3	0.645274	0.0520588	1.23849	10.8751	2.67609	0.0375249	0.594256	-3.60809
A_55_P2036894	Med29	0.384182	0.030819	0.737545	11.3399	2.67476	0.0375907	0.594256	-3.60893
A_55_P2034893	Socs7	-0.267208	-0.513128	-0.021287	11.8133	-2.67315	0.0376707	0.594256	-3.60996
A_55_P2091305	NA	0.278492	0.0220867	0.534897	8.98564	2.67211	0.037722	0.594256	-3.61062
A_52_P133436	Plekhm1	-0.246318	-0.473139	-0.019497	11.1931	-2.67167	0.0377443	0.594256	-3.61091
A_55_P2053943	Olfr1368	0.52342	0.0413705	1.00547	8.80833	2.67133	0.0377609	0.594256	-3.61112
A_55_P2047648	Coq2	0.225662	0.0178348	0.433488	12.8213	2.67132	0.0377617	0.594256	-3.61113
A_51_P518893	Ccin	0.336068	0.0265553	0.645581	9.02999	2.67127	0.037764	0.594256	-3.61116
A_55_P2143306	Rest	-0.27506	-0.528409	-0.0217097	10.3108	-2.67101	0.037777	0.594256	-3.61132
A_66_P110970	Tpd52l2	-0.13137	-0.252373	-0.0103661	8.50888	-2.67095	0.0377799	0.594256	-3.61136
A_55_P2003927	NA	0.451659	0.0356029	0.867715	11.4892	2.67072	0.0377915	0.594256	-3.61151
A_52_P317040	Edem2	-0.2099	-0.403276	-0.0165245	8.71191	-2.67042	0.0378061	0.594256	-3.6117
A_55_P2159740	Mfsd2b	0.341489	0.0268737	0.656105	16.5874	2.67034	0.0378105	0.594256	-3.61175
A_55_P1970536	NA	0.485956	0.038219	0.933693	8.63633	2.6702	0.0378175	0.594256	-3.61184
A_51_P464710	Adap2	-0.181252	-0.348258	-0.0142459	8.93292	-2.67005	0.0378247	0.594256	-3.61193
A_65_P20699	Tlk2	-0.208756	-0.401202	-0.0163102	9.58727	-2.6687	0.0378921	0.594256	-3.6128
A_55_P2109875	Rpl23a	-0.191244	-0.367566	-0.0149216	14.0704	-2.66839	0.0379075	0.594256	-3.61299
A_55_P1993789	Hmgn2	-0.347552	-0.668027	-0.027076	14.2065	-2.66805	0.0379247	0.594256	-3.61321
A_55_P2114785	NA	-0.185489	-0.356533	-0.0144456	9.11563	-2.66797	0.0379285	0.594256	-3.61326
A_51_P512119	AF067063	0.406132	0.0316266	0.780638	9.19212	2.66795	0.0379294	0.594256	-3.61327
A_51_P185108	Dpy30	-0.233006	-0.447874	-0.0181369	9.64855	-2.66786	0.0379342	0.594256	-3.61333
A_55_P2174905	Cuta	0.229085	0.0177563	0.440414	12.2753	2.6669	0.0379819	0.594256	-3.61394
A_55_P2173358	NA	0.50672	0.0392425	0.974197	8.70126	2.66671	0.0379914	0.594256	-3.61406
A_55_P2007485	Prss27	0.483476	0.0374332	0.929519	8.76082	2.66666	0.0379941	0.594256	-3.6141
A_51_P520384	Atp1b3	-0.154848	-0.297737	-0.0119585	12.1817	-2.66609	0.0380227	0.594256	-3.61446
A_55_P1964154	Asah1	-0.201015	-0.386508	-0.015521	9.08317	-2.66605	0.0380248	0.594256	-3.61449
A_52_P552092	Adat1	0.292876	0.0226001	0.563151	8.67249	2.66591	0.0380316	0.594256	-3.61458
A_55_P2011712	NA	0.389119	0.0299974	0.74824	9.42753	2.66569	0.0380426	0.594256	-3.61471
A_55_P1957319	Krr1	-0.144388	-0.277659	-0.0111178	9.76787	-2.66543	0.0380558	0.594256	-3.61488
A_55_P1970270	B3gnt2	0.191812	0.0147042	0.368919	9.54849	2.66445	0.038105	0.594256	-3.61551
A_55_P2080995	Tgif2lx1	0.489661	0.0373381	0.941984	8.46446	2.66328	0.0381639	0.594256	-3.61626
A_55_P1987222	NA	0.132167	0.0100406	0.254293	8.57732	2.66246	0.0382051	0.594256	-3.61678
A_52_P350111	Cyth1	-0.14456	-0.278152	-0.0109686	10.8864	-2.66219	0.0382187	0.594256	-3.61695
A_66_P138001	Atp2b1	-0.15656	-0.301295	-0.0118242	10.4646	-2.66118	0.0382696	0.594256	-3.6176
A_55_P2029533	Zfp57	0.826959	0.0624129	1.59151	8.71611	2.66103	0.0382772	0.594256	-3.61769
A_55_P2096367	NA	-0.177163	-0.340976	-0.0133497	13.4814	-2.66068	0.0382947	0.594256	-3.61791
A_55_P1967002	NA	0.326004	0.0245331	0.627475	8.93315	2.6604	0.038309	0.594256	-3.6181
A_55_P2040362	Bola2	0.257789	0.0193781	0.496199	13.1891	2.66016	0.0383211	0.594256	-3.61825
A_51_P229633	Rprd1b	-0.236732	-0.455753	-0.0177117	11.854	-2.65914	0.0383725	0.594256	-3.6189
A_51_P269320	Adsl	-0.119964	-0.230983	-0.0089449	8.40024	-2.65841	0.0384095	0.594256	-3.61937
A_55_P1966209	Fez2	-0.156124	-0.300615	-0.0116325	11.85	-2.65826	0.0384174	0.594256	-3.61947
A_51_P156800	Mob2	-0.149156	-0.287337	-0.0109754	10.433	-2.6556	0.0385522	0.594256	-3.62116
A_55_P2027012	Serpinb8	-0.213463	-0.411267	-0.0156596	12.5052	-2.65496	0.0385848	0.594256	-3.62157
A_55_P1985015	Pard3	-0.228281	-0.439829	-0.0167331	10.3353	-2.65479	0.0385934	0.594256	-3.62168
A_55_P2131193	NA	0.239965	0.0175459	0.462384	15.2063	2.65427	0.03862	0.594256	-3.62202
A_55_P2174198	H4c9	0.406651	0.0297119	0.783589	11.2062	2.65412	0.0386278	0.594256	-3.62211
A_55_P1990319	Ergic3	0.232703	0.0170011	0.448404	12.7803	2.6541	0.0386286	0.594256	-3.62212
A_55_P2163018	NA	0.749628	0.0544843	1.44477	11.0321	2.65302	0.0386838	0.594256	-3.62282
A_51_P209527	Bcl10	-0.123458	-0.237958	-0.00895764	10.1765	-2.65266	0.0387021	0.594256	-3.62305
A_51_P115655	Iqcd	0.654646	0.0471533	1.26214	10.5266	2.65115	0.0387792	0.594256	-3.62401
A_55_P2311780	4930554H23Rik	0.437195	0.0314108	0.842979	8.62255	2.65063	0.0388059	0.594256	-3.62435
A_55_P1989858	Thrap3	0.22513	0.0161667	0.434092	11.3297	2.65053	0.0388111	0.594256	-3.62441
A_55_P1954835	NA	-0.605997	-1.16848	-0.0435117	12.701	-2.6505	0.0388124	0.594256	-3.62443
A_55_P2393483	6430584L05Rik	0.837608	0.0600994	1.61512	9.4896	2.65036	0.0388198	0.594256	-3.62452
A_51_P203955	Gbp2	-0.443987	-0.856165	-0.0318092	9.77129	-2.65005	0.0388354	0.594256	-3.62471
A_51_P460710	Tdrd3	-0.277189	-0.534643	-0.0197338	9.49848	-2.64877	0.0389015	0.594256	-3.62554
A_55_P2003638	Stxbp6	0.285174	0.0200465	0.550302	9.05313	2.64621	0.039033	0.594256	-3.62718
A_52_P476904	Chd6	-0.145347	-0.280503	-0.0101914	8.50818	-2.6457	0.0390592	0.594256	-3.6275
A_55_P1962094	NA	0.192941	0.0134627	0.372419	8.37919	2.64473	0.0391092	0.594256	-3.62813
A_51_P310398	Tk2	-0.181825	-0.350988	-0.0126625	8.84691	-2.64435	0.0391291	0.594256	-3.62837
A_55_P2034110	Tgm2	-0.351775	-0.679084	-0.0244664	13.8912	-2.64409	0.0391423	0.594256	-3.62854
A_66_P116326	NA	-0.182331	-0.352048	-0.0126136	9.63391	-2.64304	0.0391968	0.594256	-3.62921
A_51_P222467	Abcg1	-0.507238	-0.979418	-0.0350585	12.7948	-2.64286	0.0392062	0.594256	-3.62933
A_55_P2156718	NA	-0.24584	-0.474815	-0.0168655	13.3357	-2.6414	0.0392816	0.594256	-3.63026
A_55_P2132844	Rps16	-0.178534	-0.344831	-0.0122381	15.5532	-2.64124	0.0392898	0.594256	-3.63037
A_55_P2102135	Rdh12	1.16819	0.079851	2.25653	11.5638	2.6407	0.0393183	0.594256	-3.63072
A_52_P431872	Ptcd3	-0.131837	-0.254672	-0.00900162	11.5548	-2.64048	0.0393295	0.594256	-3.63086
A_66_P126686	NA	-0.41361	-0.79914	-0.0280794	13.8019	-2.63938	0.0393869	0.594256	-3.63157
A_55_P2117731	Pak4	-0.273693	-0.528933	-0.0184525	15.093	-2.63805	0.0394559	0.594256	-3.63242
A_55_P1953693	Pex2	-0.147695	-0.285466	-0.00992447	10.5771	-2.63742	0.0394891	0.594256	-3.63283
A_51_P421876	Irf7	-0.131602	-0.254367	-0.00883759	8.51892	-2.6373	0.0394953	0.594256	-3.6329
A_55_P2083213	Purb	-0.166756	-0.322322	-0.0111903	8.65445	-2.63716	0.0395024	0.594256	-3.63299
A_55_P2152114	Zfyve19	-0.155435	-0.300576	-0.0102943	9.38054	-2.63469	0.0396318	0.594256	-3.63458
A_55_P2032187	NA	-0.147119	-0.284499	-0.00973875	8.60895	-2.63459	0.0396367	0.594256	-3.63464
A_55_P1969874	NA	0.441535	0.0292077	0.853862	16.921	2.63446	0.0396435	0.594256	-3.63472
A_55_P2149293	Agfg2	0.164584	0.0108863	0.318282	8.09534	2.63445	0.0396444	0.594256	-3.63474
A_55_P1962641	Rnf26	0.204692	0.0134994	0.395885	12.7406	2.6339	0.0396731	0.594256	-3.63509
A_55_P1978740	Rpgrip1	0.152607	0.010054	0.29516	11.0639	2.63371	0.0396832	0.594256	-3.63521
A_52_P656545	Ogt	-0.292603	-0.566029	-0.0191769	8.94389	-2.63274	0.0397339	0.594256	-3.63583
A_55_P2112589	Uxt	0.213705	0.0139346	0.413476	10.1773	2.6318	0.0397833	0.594256	-3.63644
A_55_P2104889	Gm11515	0.138173	0.00895714	0.267389	8.09092	2.63073	0.0398395	0.594256	-3.63713
A_66_P104713	Lrp5	0.441721	0.0286067	0.854835	10.4072	2.63055	0.039849	0.594256	-3.63724
A_55_P2164221	Tpt1	-0.16334	-0.316127	-0.0105533	17.3049	-2.63012	0.0398716	0.594256	-3.63752
A_55_P2053491	Pdia6	-0.257928	-0.499266	-0.0165909	17.0514	-2.62932	0.0399139	0.594256	-3.63804
A_51_P384946	Ndufa2	0.127776	0.00819051	0.247361	14.2128	2.62869	0.039947	0.594256	-3.63844
A_55_P2008567	Rps6	0.231589	0.0148155	0.448363	10.561	2.62834	0.0399659	0.594256	-3.63867
A_51_P458866	F11r	-0.167886	-0.325078	-0.0106947	12.9475	-2.62757	0.0400062	0.594256	-3.63916
A_55_P1986371	NA	-0.32713	-0.63343	-0.0208297	14.7883	-2.6275	0.0400104	0.594256	-3.63921
A_55_P1968969	NA	0.222736	0.014177	0.431296	15.4666	2.62743	0.040014	0.594256	-3.63926
A_55_P1995774	NA	-0.17098	-0.331124	-0.0108366	10.0391	-2.62667	0.0400541	0.594256	-3.63974
A_55_P2059606	Stat2	-0.430123	-0.833532	-0.0267147	11.4595	-2.62311	0.0402431	0.594256	-3.64204
A_51_P501922	Plxna1	0.435621	0.0270436	0.844198	9.77312	2.62303	0.0402473	0.594256	-3.64209
A_55_P2051849	Snap25	0.630416	0.0391362	1.2217	11.9334	2.62303	0.0402474	0.594256	-3.64209
A_55_P2019254	NA	-0.280187	-0.543013	-0.0173608	11.8032	-2.6227	0.0402651	0.594256	-3.6423
A_66_P108474	NA	0.276587	0.017074	0.5361	8.271	2.62206	0.0402994	0.594256	-3.64272
A_55_P2172934	Rgs7bp	0.619319	0.0381872	1.20045	12.1004	2.62186	0.04031	0.594256	-3.64285
A_51_P247614	Smim10l2a	0.126501	0.00776645	0.245236	9.01351	2.62111	0.0403496	0.594256	-3.64333
A_55_P2049553	NA	0.474533	0.029092	0.919974	11.7805	2.62087	0.0403627	0.594256	-3.64349
A_55_P2030046	Barx2	0.606942	0.0371294	1.17675	9.90701	2.6205	0.0403824	0.594256	-3.64372
A_55_P2159234	Tatdn2	-0.23911	-0.463596	-0.0146238	8.91713	-2.62046	0.0403847	0.594256	-3.64375
A_55_P2091756	Nxnl1	0.613812	0.0374916	1.19013	9.30392	2.62024	0.0403965	0.594256	-3.64389
A_51_P179921	Igdcc3	0.334047	0.0203793	0.647714	8.4117	2.62003	0.0404073	0.594256	-3.64402
A_55_P2163138	Tm4sf5	0.707402	0.0431102	1.37169	9.10053	2.61985	0.0404172	0.594256	-3.64414
A_51_P137007	Zw10	-0.127452	-0.247178	-0.00772487	9.34407	-2.61893	0.0404666	0.594256	-3.64474
A_51_P200776	Grsf1	-0.144	-0.279275	-0.00872466	10.3705	-2.61886	0.0404699	0.594256	-3.64478
A_55_P1991377	NA	0.28207	0.0170614	0.547078	15.0445	2.61858	0.0404851	0.594256	-3.64496
A_55_P1981814	Myo3b	0.497968	0.0299412	0.965995	9.40353	2.61758	0.0405389	0.594256	-3.64561
A_55_P2131379	Ybx1	0.27878	0.0166959	0.540863	11.1809	2.61692	0.0405743	0.594256	-3.64604
A_55_P2129685	Pkig	-0.124631	-0.241868	-0.00739436	8.20405	-2.61536	0.0406581	0.594256	-3.64704
A_55_P2094292	Erp27	0.3976	0.0234168	0.771784	10.1934	2.61415	0.0407231	0.594256	-3.64782
A_55_P2014506	Amd2	-0.145049	-0.281572	-0.00852695	11.6947	-2.61385	0.0407394	0.594256	-3.64802
A_66_P123294	NA	0.310365	0.0182279	0.602502	8.54974	2.6137	0.0407478	0.594256	-3.64812
A_55_P2097548	NA	0.179078	0.0105089	0.347648	16.8315	2.61357	0.0407549	0.594256	-3.64821
A_55_P1960708	Setd1a	0.321523	0.0187577	0.624288	10.8285	2.61261	0.0408063	0.594256	-3.64882
A_55_P2080895	Rab7	-0.157089	-0.305075	-0.00910205	10.0789	-2.61151	0.040866	0.594256	-3.64953
A_55_P2040295	Ptp4a1	-0.162754	-0.31611	-0.00939732	10.1612	-2.61095	0.0408964	0.594256	-3.6499
A_55_P2038952	Ubb	-0.168713	-0.327721	-0.00970437	16.515	-2.61034	0.0409294	0.594256	-3.65029
A_52_P199928	NA	0.476004	0.0273671	0.924641	12.4684	2.61027	0.0409334	0.594256	-3.65034
A_55_P2083481	Lpin1	-0.140155	-0.272268	-0.00804317	8.363	-2.60997	0.0409493	0.594256	-3.65053
A_55_P2065754	Krtap19-5	1.16227	0.0665676	2.25796	9.96521	2.60966	0.0409663	0.594256	-3.65073
A_55_P1963374	Klhdc7a	0.743617	0.0425839	1.44465	11.5587	2.60964	0.0409676	0.594256	-3.65075
A_55_P1976709	NA	0.330133	0.0188248	0.641441	11.4797	2.60896	0.0410042	0.594256	-3.65118
A_52_P455540	Ric8b	-0.138393	-0.268919	-0.00786738	9.32849	-2.60848	0.0410304	0.594256	-3.6515
A_55_P2062054	Dbndd2	0.240527	0.013644	0.467409	12.3598	2.60814	0.0410488	0.594256	-3.65172
A_55_P2034453	NA	0.194026	0.0109659	0.377086	8.4761	2.60757	0.0410801	0.594256	-3.65209
A_55_P2102698	NA	0.174104	0.00978102	0.338427	12.8566	2.60663	0.041131	0.594256	-3.65269
A_52_P606826	Pigh	-0.120667	-0.23457	-0.00676423	8.52575	-2.60629	0.0411494	0.594256	-3.65291
A_65_P10865	Scfd1	-0.232719	-0.452445	-0.012993	10.7281	-2.60567	0.0411833	0.594256	-3.65332
A_55_P2112330	Anapc7	0.164556	0.00916686	0.319945	10.9475	2.60533	0.0412022	0.594256	-3.65354
A_52_P356780	Pdzd8	-0.123029	-0.239209	-0.00684909	8.70421	-2.60523	0.0412076	0.594256	-3.6536
A_55_P2177278	DXBay18	-0.181344	-0.352649	-0.0100397	9.82075	-2.60438	0.041254	0.594256	-3.65415
A_55_P2143159	Men1	0.691548	0.0382105	1.34488	12.2259	2.60408	0.0412704	0.594256	-3.65435
A_55_P2093650	NA	-0.323378	-0.628911	-0.0178447	11.779	-2.60388	0.0412812	0.594256	-3.65448
A_51_P241861	Tcirg1	-0.119497	-0.23241	-0.00658487	8.75826	-2.60367	0.0412929	0.594256	-3.65461
A_55_P2125311	Rab3b	0.291025	0.015988	0.566062	9.89254	2.6032	0.0413182	0.594256	-3.65491
A_51_P167292	Chil3	0.548102	0.029979	1.06623	10.4569	2.60254	0.0413545	0.594256	-3.65534
A_55_P2093940	Zfp408	0.196129	0.0107225	0.381536	16.6769	2.60247	0.0413584	0.594256	-3.65539
A_66_P140599	NA	0.264738	0.0144076	0.515068	8.56023	2.60179	0.0413959	0.594256	-3.65583
A_51_P275642	NA	0.564625	0.0306489	1.0986	9.94356	2.6014	0.0414171	0.594256	-3.65608
A_55_P2182458	Kcnh4	0.607197	0.0328639	1.18153	9.03085	2.60097	0.0414409	0.594256	-3.65637
A_55_P2184146	NA	0.269695	0.0145457	0.524844	8.95092	2.60044	0.0414697	0.594256	-3.6567
A_55_P2064292	Col7a1	-0.451081	-0.877951	-0.0242106	9.02321	-2.59973	0.0415092	0.594256	-3.65717
A_55_P2359610	AI646519	0.39189	0.0210145	0.762766	10.8482	2.59959	0.0415166	0.594256	-3.65726
A_51_P253547	Ctsl	-0.160783	-0.31295	-0.00861555	16.2338	-2.59949	0.0415224	0.594256	-3.65733
A_55_P2047837	NA	0.569476	0.0304377	1.10851	8.56474	2.59911	0.041543	0.594256	-3.65757
A_55_P2089223	Ak4	0.291912	0.0155954	0.568229	10.4284	2.59905	0.0415466	0.594256	-3.65761
A_51_P383857	Prp2	0.288343	0.0153687	0.561318	8.87657	2.5987	0.0415655	0.594256	-3.65783
A_55_P2317665	E2f1	0.194671	0.0103632	0.378978	8.35918	2.59852	0.0415754	0.594256	-3.65795
A_55_P1969820	Slc36a1	0.27764	0.0147487	0.540531	9.01361	2.59821	0.0415925	0.594256	-3.65815
A_55_P2008692	Eef1a1	-0.172418	-0.335725	-0.00911089	16.0066	-2.59745	0.0416348	0.594256	-3.65865
A_55_P2253289	NA	0.720735	0.0377435	1.40373	10.3028	2.59615	0.0417066	0.594256	-3.65949
A_51_P309740	Usp40	-0.158901	-0.309541	-0.00826118	8.48459	-2.59511	0.041764	0.594256	-3.66017
A_55_P2041910	NA	0.602858	0.0312772	1.17444	10.5828	2.59482	0.0417804	0.594256	-3.66036
A_66_P119489	Spef1l	0.16009	0.00824619	0.311935	8.27412	2.5938	0.0418368	0.594256	-3.66102
A_51_P131942	Dph5	-0.186076	-0.362625	-0.00952683	10.0276	-2.59295	0.041884	0.594256	-3.66157
A_55_P2025233	Llph	0.204884	0.0104237	0.399344	9.70847	2.59207	0.0419331	0.594256	-3.66215
A_55_P2098558	Slc39a1	0.272555	0.0137565	0.531354	14.3753	2.59096	0.0419944	0.594256	-3.66286
A_55_P2082961	Fnbp1l	-0.316029	-0.616238	-0.0158199	10.523	-2.58984	0.0420574	0.594256	-3.6636
A_55_P2113208	Snrpa1	-0.227117	-0.442872	-0.0113622	11.3482	-2.58975	0.042062	0.594256	-3.66365
A_55_P2174743	Akap7	0.145198	0.00724779	0.283149	9.38564	2.58945	0.042079	0.594256	-3.66385
A_51_P177691	Gabrr1	0.159618	0.00782433	0.311412	8.19181	2.58701	0.0422157	0.594256	-3.66544
A_55_P2171976	NA	0.441394	0.0215795	0.861209	15.6403	2.58665	0.0422354	0.594256	-3.66567
A_55_P2067351	NA	0.273632	0.0133615	0.533902	9.60347	2.58649	0.0422445	0.594256	-3.66577
A_51_P156158	Phlpp1	-0.148653	-0.290049	-0.00725811	8.83865	-2.58648	0.0422451	0.594256	-3.66578
A_52_P26626	Fam92b	0.152903	0.00742538	0.29838	7.8077	2.58576	0.0422853	0.594256	-3.66625
A_51_P246066	Slamf9	-0.217854	-0.425136	-0.0105715	8.2774	-2.58566	0.0422909	0.594256	-3.66631
A_55_P1985519	NA	0.233559	0.0113189	0.4558	17.0599	2.58549	0.0423005	0.594256	-3.66643
A_51_P301998	Fmo2	-0.202782	-0.395785	-0.00977918	7.93663	-2.58485	0.0423368	0.594256	-3.66685
A_51_P322265	Grap	-0.263478	-0.514251	-0.0127056	9.55206	-2.58484	0.0423372	0.594256	-3.66685
A_55_P1957598	Atad2b	-0.194946	-0.380561	-0.0093307	9.9818	-2.58386	0.0423921	0.594256	-3.66749
A_51_P205820	Klf11	-0.140442	-0.274182	-0.00670203	8.7386	-2.58348	0.0424138	0.594256	-3.66774
A_55_P1984655	Smtnl2	0.249545	0.0118131	0.487277	9.04097	2.58244	0.0424722	0.594256	-3.66841
A_55_P1994042	Zbp1	-0.321215	-0.627224	-0.0152048	9.38789	-2.58243	0.0424727	0.594256	-3.66842
A_66_P127722	NA	0.325668	0.0153909	0.635944	11.1062	2.58223	0.0424843	0.594256	-3.66855
A_55_P2130399	Rilp	0.493317	0.0233139	0.963319	9.82403	2.58223	0.0424843	0.594256	-3.66855
A_52_P276792	Foxp1	-0.182541	-0.356517	-0.00856429	9.34121	-2.5813	0.0425367	0.594256	-3.66916
A_51_P320401	Rab24	-0.192092	-0.375185	-0.0089989	11.4623	-2.58111	0.0425474	0.594256	-3.66928
A_55_P2113920	NA	0.118748	0.00554501	0.23195	8.32434	2.5807	0.0425706	0.594256	-3.66955
A_55_P2159390	NA	0.481012	0.0224463	0.939577	11.2121	2.58062	0.0425753	0.594256	-3.6696
A_55_P2114269	Fam177a2	0.273787	0.0127557	0.534818	17.0623	2.58041	0.0425868	0.594256	-3.66973
A_55_P2104487	Pld1	0.206207	0.00958303	0.402832	10.3441	2.5801	0.0426047	0.594256	-3.66994
A_55_P2089462	Ncoa5	0.701381	0.0322415	1.37052	13.8544	2.57873	0.0426819	0.594256	-3.67083
A_55_P1968943	NA	0.336782	0.0153737	0.65819	15.9758	2.57787	0.0427309	0.594256	-3.67139
A_51_P358700	Olfr1221	0.367821	0.0167628	0.718879	8.63659	2.57767	0.0427425	0.594256	-3.67153
A_55_P2055419	Arid4a	-0.191337	-0.374008	-0.00866586	8.43747	-2.5769	0.0427858	0.594256	-3.67202
A_51_P298190	Sbf2	-0.312846	-0.611554	-0.0141376	9.37041	-2.57663	0.0428013	0.594256	-3.6722
A_55_P2009345	Ovch2	0.245507	0.0110366	0.479978	8.3723	2.57599	0.0428375	0.594256	-3.67262
A_55_P2182690	Orai3	0.22593	0.0101558	0.441704	11.2815	2.57599	0.042838	0.594256	-3.67262
A_52_P306396	Ppp3cb	0.224036	0.0100521	0.43802	10.3966	2.57576	0.0428507	0.594256	-3.67277
A_52_P330214	Fanca	-0.174594	-0.34138	-0.00780703	9.68061	-2.57535	0.0428742	0.594256	-3.67304
A_52_P305279	Spata13	-0.122207	-0.238961	-0.0054535	8.31138	-2.57511	0.0428881	0.594256	-3.6732
A_55_P1961983	Uqcr11	0.250533	0.011111	0.489956	13.9985	2.57436	0.0429304	0.594256	-3.67368
A_51_P365694	Rala	-0.20281	-0.396659	-0.00896173	12.8931	-2.57393	0.0429553	0.594256	-3.67397
A_66_P133993	Gm5093	1.45409	0.0640916	2.8441	11.943	2.57363	0.0429723	0.594256	-3.67416
A_51_P472323	Fbh1	0.369336	0.0162073	0.722464	11.8978	2.57311	0.0430022	0.594256	-3.6745
A_55_P2158281	NA	0.254326	0.011107	0.497545	16.9928	2.57254	0.0430346	0.594256	-3.67487
A_51_P254234	Chchd4	-0.131782	-0.257811	-0.00575264	9.72417	-2.57249	0.0430375	0.594256	-3.67491
A_55_P2004427	Fbxl15	0.150233	0.00655277	0.293912	9.4667	2.57239	0.043043	0.594256	-3.67497
A_55_P1959624	NA	0.464162	0.0200331	0.908291	9.68448	2.57116	0.0431134	0.594256	-3.67577
A_66_P137654	Smpd2	-0.137145	-0.268388	-0.00590234	8.25547	-2.57083	0.0431323	0.594256	-3.67599
A_55_P2009543	NA	-0.195514	-0.3827	-0.0083284	16.6128	-2.56965	0.0432001	0.594256	-3.67676
A_52_P246753	Chmp5	-0.294408	-0.576308	-0.0125079	13.1079	-2.56935	0.0432174	0.594256	-3.67696
A_55_P2039125	Fam219a	-0.199874	-0.39128	-0.00846809	9.37359	-2.56904	0.0432356	0.594256	-3.67717
A_52_P543430	NA	-0.300282	-0.587845	-0.0127194	11.8871	-2.56901	0.043237	0.594256	-3.67718
A_66_P125722	Cyb5a	-0.309575	-0.606119	-0.0130301	14.801	-2.56829	0.0432783	0.594256	-3.67765
A_51_P196972	Slc4a1	0.490076	0.0206233	0.959528	10.4521	2.56827	0.0432796	0.594256	-3.67767
A_51_P333159	Rpa1	0.168301	0.00700515	0.329597	9.77767	2.56704	0.0433504	0.594256	-3.67847
A_51_P493987	Moxd1	-0.12622	-0.247195	-0.00524498	8.06363	-2.56686	0.043361	0.594256	-3.67859
A_55_P2088131	Zfp975	-0.14807	-0.290026	-0.00611302	8.98562	-2.56614	0.0434026	0.594256	-3.67906
A_55_P2166123	Atp9a	0.230276	0.00945282	0.451099	9.02478	2.56551	0.0434389	0.594256	-3.67947
A_55_P2133427	Vkorc1	0.210774	0.00857245	0.412976	11.4034	2.56449	0.0434975	0.594256	-3.68014
A_52_P264902	Dnajc3	-0.263367	-0.516045	-0.0106881	10.958	-2.56426	0.0435112	0.594256	-3.68029
A_55_P1999408	NA	0.722139	0.028957	1.41532	13.1779	2.56297	0.043586	0.594256	-3.68114
A_52_P52263	Ilrun	-0.20113	-0.394218	-0.00804165	8.37247	-2.56265	0.0436041	0.594256	-3.68134
A_52_P603654	Stx8	-0.138447	-0.271375	-0.00551859	9.43677	-2.56233	0.0436229	0.594256	-3.68155
A_51_P483473	St3gal5	-0.160036	-0.313723	-0.00634996	11.1332	-2.56184	0.0436512	0.594256	-3.68187
A_51_P466875	Sbds	-0.158043	-0.309843	-0.00624277	12.5526	-2.56137	0.0436787	0.594256	-3.68218
A_55_P1973779	Pde4c	0.330633	0.0130323	0.648233	16.1884	2.56114	0.0436918	0.594256	-3.68233
A_51_P345902	Dohh	0.269689	0.0106009	0.528777	12.0833	2.56085	0.0437086	0.594256	-3.68252
A_55_P2107402	NA	-0.168885	-0.331147	-0.0066224	8.22065	-2.5606	0.0437233	0.594256	-3.68269
A_55_P2056300	Sf3b3	0.166886	0.00649931	0.327274	11.4925	2.55989	0.0437649	0.594256	-3.68316
A_55_P1962411	Gm6813	-0.148184	-0.290611	-0.00575732	16.0483	-2.55964	0.0437792	0.594256	-3.68332
A_52_P547234	Tomm70a	-0.212815	-0.417365	-0.00826513	10.1246	-2.5596	0.0437816	0.594256	-3.68334
A_55_P2027212	NA	0.244627	0.00941655	0.479837	9.43842	2.55869	0.0438349	0.594256	-3.68394
A_55_P2122180	Snta1	0.718354	0.0275752	1.40913	11.4773	2.5584	0.0438515	0.594256	-3.68413
A_55_P1955242	NA	0.277719	0.0106323	0.544806	16.821	2.55813	0.0438674	0.594256	-3.68431
A_55_P2161640	Slc38a1	-0.190022	-0.372807	-0.0072376	10.6068	-2.55761	0.0438978	0.594256	-3.68465
A_55_P2161818	NA	0.247576	0.00940633	0.485746	16.7053	2.55736	0.0439125	0.594256	-3.68481
A_55_P2157927	Tmem241	0.181551	0.00687197	0.35623	9.03011	2.55698	0.0439346	0.594256	-3.68506
A_55_P2106079	NA	0.502563	0.0190058	0.98612	8.95786	2.55689	0.0439398	0.594256	-3.68512
A_51_P123920	Mydgf	0.529746	0.0198322	1.03966	12.3561	2.55588	0.043999	0.594256	-3.71879
A_66_P110798	NA	-0.193134	-0.379252	-0.00701656	12.2507	-2.55294	0.0441713	0.594256	-3.68771
A_55_P2033420	Sppl2a	-0.228182	-0.448077	-0.00828723	9.95319	-2.55291	0.0441731	0.594256	-3.68773
A_55_P2078238	NA	0.14406	0.00519494	0.282926	8.44021	2.55223	0.0442133	0.594256	-3.68818
A_52_P652104	Brd3	-0.287614	-0.564878	-0.0103503	10.3428	-2.55203	0.0442248	0.594256	-3.68831
A_55_P2015337	NA	-0.20107	-0.394964	-0.00717628	14.1674	-2.55125	0.044271	0.594256	-3.68882
A_52_P206861	Klf8	-0.181266	-0.356069	-0.00646388	10.9974	-2.55117	0.0442758	0.594256	-3.68888
A_55_P2085979	Igf1	0.252172	0.00890771	0.495436	9.51061	2.55028	0.0443282	0.594256	-3.68946
A_55_P2135601	Polr2i	0.4126	0.0144879	0.810711	10.483	2.54972	0.044361	0.594256	-3.68982
A_55_P2125947	Agpat2	-0.159167	-0.312746	-0.00558711	9.43182	-2.54969	0.0443628	0.594256	-3.68984
A_52_P407697	NA	0.417024	0.0145827	0.819465	8.43988	2.54934	0.0443837	0.594256	-3.69008
A_55_P2128158	Trappc13	-0.188646	-0.37074	-0.00655183	11.2394	-2.54871	0.0444208	0.594256	-3.69049
A_51_P143901	Tm9sf2	-0.267156	-0.525053	-0.00925983	13.6485	-2.54853	0.0444317	0.594256	-3.69061
A_51_P314763	Rabggtb	-0.141572	-0.278246	-0.00489763	9.60581	-2.54835	0.0444421	0.594256	-3.69073
A_55_P2080902	NA	0.313063	0.010825	0.6153	8.39878	2.54831	0.0444447	0.594256	-3.69075
A_55_P2070940	Krtap20-2	0.249876	0.00860674	0.491144	9.2804	2.54795	0.0444656	0.594256	-3.69099
A_55_P2126890	NA	0.821522	0.0282957	1.61475	9.18797	2.54795	0.0444657	0.594256	-3.69099
A_66_P137265	Gm9933	0.153464	0.00527738	0.301651	8.61542	2.54781	0.0444743	0.594256	-3.69108
A_55_P1976789	Dgcr6	0.361796	0.0124119	0.711179	10.6895	2.54759	0.0444871	0.594256	-3.69123
A_55_P1991016	Basp1	-0.203109	-0.399266	-0.0069514	10.7353	-2.54738	0.0444998	0.594256	-3.69137
A_55_P1990810	4932412D23Rik	0.280493	0.00958717	0.551398	8.34884	2.54726	0.0445069	0.594256	-3.69144
A_52_P167382	Tmem8	-0.13334	-0.262128	-0.0045516	8.56797	-2.54714	0.0445139	0.594256	-3.69152
A_55_P1955502	Tasor2	-0.178929	-0.351805	-0.00605214	9.44166	-2.54632	0.0445625	0.594256	-3.69206
A_55_P2360661	Cbx5	-0.164577	-0.323618	-0.00553639	9.00762	-2.54584	0.0445913	0.594256	-3.69238
A_66_P104422	Ckap4	0.229949	0.00769489	0.452203	11.7536	2.54537	0.044619	0.594256	-3.69269
A_55_P2116853	Brpf1	0.146425	0.00480805	0.288042	11.6497	2.54372	0.0447172	0.594256	-3.69377
A_55_P2028511	NA	-0.200008	-0.393465	-0.00655095	11.2888	-2.5435	0.0447302	0.594256	-3.69392
A_52_P444253	Gm6900	-0.157932	-0.310695	-0.00516939	15.4567	-2.54344	0.0447336	0.594256	-3.69395
A_55_P2024933	Zfp706	-0.281611	-0.554119	-0.00910307	14.276	-2.54238	0.0447973	0.594256	-3.69466
A_51_P404825	Ccdc58	0.149931	0.00481643	0.295046	11.5817	2.54185	0.0448288	0.594256	-3.695
A_51_P258409	Hey1	-0.262856	-0.517295	-0.00841768	9.2572	-2.54158	0.0448446	0.594256	-3.69518
A_52_P364140	Itga5	0.173022	0.0055396	0.340504	9.37186	2.54157	0.0448457	0.594256	-3.69519
A_52_P105765	Cdc42bpg	-0.189154	-0.372253	-0.00605577	8.51401	-2.54156	0.044846	0.594256	-3.69519
A_55_P1996008	Gm14399	0.347587	0.0110737	0.6841	9.51526	2.54115	0.0448705	0.594256	-3.69546
A_51_P146044	Ccdc92	0.141293	0.00448945	0.278096	9.15477	2.54093	0.0448838	0.594256	-3.69561
A_52_P199299	Urgcp	-0.191188	-0.376349	-0.00602636	10.3551	-2.54026	0.0449236	0.594256	-3.69605
A_55_P1966169	Ppdpf	0.22357	0.00700582	0.440134	12.6906	2.53978	0.0449526	0.594256	-3.69637
A_55_P2135967	NA	-0.195875	-0.385692	-0.00605775	13.996	-2.53871	0.0450169	0.594256	-3.69707
A_55_P2095926	NA	-0.163427	-0.321829	-0.00502485	8.54967	-2.53824	0.0450452	0.594256	-3.69738
A_52_P267106	Ksr2	0.39576	0.0121509	0.779369	8.52288	2.53812	0.0450521	0.594256	-3.69746
A_55_P1994047	NA	-0.18262	-0.359705	-0.00553448	10.6811	-2.53708	0.0451145	0.594256	-3.69814
A_55_P2104617	Kctd5	-0.182107	-0.358729	-0.00548535	8.86252	-2.5366	0.0451435	0.594256	-3.69846
A_55_P2016024	Kif3c	0.987897	0.0293422	1.94645	10.079	2.5355	0.0452097	0.594256	-3.69918
A_55_P2082276	NA	0.234538	0.00691421	0.462163	10.2681	2.53492	0.0452446	0.594256	-3.69957
A_55_P2068391	Gm9222	-0.136611	-0.26921	-0.00401253	9.0606	-2.53464	0.0452616	0.594256	-3.69975
A_55_P2143953	Pank2	-0.162188	-0.319626	-0.00475101	9.90957	-2.53443	0.045274	0.594256	-3.69989
A_55_P1995737	Gm14288	0.216214	0.00620838	0.42622	11.5169	2.53292	0.0453653	0.594256	-3.70088
A_55_P1983036	Tdrd3	-0.121137	-0.238796	-0.00347783	9.77085	-2.53291	0.045366	0.594256	-3.70089
A_55_P2178006	NA	0.292831	0.00835297	0.577309	9.02185	2.53243	0.0453952	0.594256	-3.70121
A_55_P2126489	Atxn7l3b	-0.155382	-0.306383	-0.00438096	12.1475	-2.53157	0.0454473	0.594256	-3.70178
A_55_P2106844	NA	0.172356	0.00484314	0.339868	8.46293	2.53132	0.0454623	0.594256	-3.70194
A_65_P12359	Pin1rt1	0.227695	0.00639448	0.448996	10.6069	2.53128	0.0454649	0.594256	-3.70197
A_55_P2013038	Serpinb6c	0.32013	0.00898106	0.631279	13.1771	2.5312	0.0454695	0.594256	-3.70202
A_55_P2168549	Ap5b1	0.191963	0.00538157	0.378545	9.64636	2.53115	0.0454726	0.594256	-3.70205
A_52_P681016	NA	1.33058	0.037227	2.62393	10.3671	2.53101	0.0454815	0.594256	-3.70215
A_55_P2162935	Ntn1	0.187196	0.00522279	0.369169	9.1447	2.5308	0.0454938	0.594256	-3.70228
A_55_P2154797	2810006K23Rik	0.219468	0.00610705	0.432829	8.3531	2.53061	0.0455054	0.594256	-3.70241
A_55_P2115968	NA	-0.231631	-0.456819	-0.00644308	9.16683	-2.53058	0.0455071	0.594256	-3.70243
A_55_P2092859	Anxa4	0.20242	0.00560554	0.399234	13.9193	2.53026	0.0455266	0.594256	-3.70264
A_51_P389664	Scrt2	0.490667	0.0135719	0.967763	8.65467	2.53018	0.0455318	0.594256	-3.7027
A_55_P2176430	0610010K14Rik	-0.167124	-0.329655	-0.00459239	10.5273	-2.52971	0.0455604	0.594256	-3.70301
A_55_P2009007	NA	-0.195323	-0.385295	-0.00534991	14.0496	-2.52948	0.0455744	0.594256	-3.70316
A_55_P2066409	Gabpb1	0.301644	0.00823717	0.595052	10.2155	2.52926	0.0455875	0.594256	-3.7033
A_55_P2066792	Sp110	-0.167136	-0.329794	-0.00447712	16.1642	-2.52791	0.0456698	0.594256	-3.70419
A_55_P2066304	Limk2	0.171639	0.00458755	0.338691	8.45259	2.52775	0.0456792	0.594256	-3.7043
A_55_P1988951	NA	0.453862	0.0120308	0.895694	15.0655	2.52718	0.0457141	0.594256	-3.70467
A_55_P2017112	Mpnd	0.138422	0.00365499	0.273189	9.12353	2.52692	0.0457304	0.594256	-3.70485
A_55_P2088360	NA	0.266573	0.00703604	0.526109	13.6602	2.52689	0.045732	0.594256	-3.70487
A_55_P2068104	NA	0.544155	0.0142862	1.07402	10.4291	2.52652	0.0457542	0.594256	-3.70511
A_51_P315890	Kcnk6	-0.376148	-0.742432	-0.00986413	10.5598	-2.52645	0.045759	0.594256	-3.70516
A_52_P123693	E130304I02Rik	0.371937	0.00970934	0.734165	12.3996	2.52614	0.0457779	0.594256	-3.70536
A_51_P289697	Nek4	-0.15329	-0.302611	-0.00396955	9.10827	-2.52559	0.045811	0.594256	-3.70572
A_55_P2024215	Ctnnbl1	-0.331532	-0.654507	-0.00855702	13.2078	-2.52537	0.0458245	0.594256	-3.70587
A_55_P2050207	Ankrd27	0.126212	0.00319275	0.249231	11.2242	2.52404	0.045906	0.594256	-3.70675
A_66_P133642	NA	0.762001	0.0192153	1.50479	11.4701	2.52384	0.0459186	0.594256	-3.70689
A_55_P2123234	NA	0.571963	0.014319	1.12961	10.1381	2.52337	0.0459475	0.594256	-3.7072
A_55_P2034320	NA	0.144399	0.00360906	0.285188	12.2388	2.52326	0.0459541	0.594256	-3.70727
A_55_P2085664	Meaf6	0.22732	0.00567808	0.448962	10.687	2.52322	0.0459565	0.594256	-3.70729
A_66_P137219	Elane	1.02724	0.0255209	2.02895	10.6372	2.52287	0.0459778	0.594256	-3.70752
A_51_P113906	Gkn2	0.529112	0.0131285	1.0451	13.021	2.52279	0.0459829	0.594256	-3.73379
A_55_P1987483	Pgm2	0.255404	0.00628511	0.504523	13.2162	2.52226	0.0460152	0.594256	-3.70793
A_66_P136228	Rai14	-0.299645	-0.59192	-0.00736966	11.8848	-2.52223	0.0460174	0.594256	-3.70795
A_55_P2100770	Usp48	-0.256598	-0.506946	-0.00624896	10.1644	-2.5216	0.0460558	0.594256	-3.70836
A_55_P2002723	Inpp5a	-0.211788	-0.418463	-0.00511339	10.7496	-2.52106	0.046089	0.594256	-3.70872
A_55_P2301941	A530030E21Rik	0.518397	0.0124424	1.02435	13.8275	2.52069	0.0461116	0.594256	-3.70896
A_66_P106509	NA	0.656869	0.0156547	1.29808	14.0694	2.52026	0.0461386	0.594256	-3.70925
A_51_P320304	Plod1	-0.21473	-0.424353	-0.00510733	8.95865	-2.52013	0.0461461	0.594256	-3.70933
A_51_P181365	Atp5md	0.505521	0.0120161	0.999025	14.8547	2.52009	0.0461485	0.594256	-3.70936
A_55_P2083028	NA	-0.166085	-0.328258	-0.00391093	9.98785	-2.51952	0.0461838	0.594256	-3.70974
A_52_P644674	Trappc6b	-0.16454	-0.325223	-0.00385662	11.383	-2.51924	0.0462012	0.594256	-3.70992
A_55_P2147616	NA	1.03566	0.0239368	2.04738	13.1173	2.5184	0.0462531	0.594256	-3.71048
A_55_P2007966	Tmem215	0.771209	0.0177266	1.52469	12.0753	2.51807	0.0462733	0.594256	-3.7107
A_55_P1964348	Gdpd2	0.362327	0.00830615	0.716349	9.3058	2.51791	0.046283	0.594256	-3.7108
A_52_P654108	Dync1li2	-0.155895	-0.308273	-0.00351729	8.28898	-2.51698	0.0463408	0.594256	-3.71142
A_51_P161021	Ifit2	-0.215039	-0.425257	-0.00482138	8.16176	-2.51662	0.0463633	0.594256	-3.71166
A_55_P2045765	Rnf224	1.07507	0.0238746	2.12626	9.71209	2.51607	0.0463973	0.594256	-3.71203
A_55_P2037732	Foxl2	-0.30235	-0.597994	-0.00670496	13.2618	-2.51599	0.0464023	0.594256	-3.71208
A_55_P2018211	NA	-0.389899	-0.771268	-0.00853079	14.3731	-2.51522	0.0464496	0.594256	-3.71258
A_55_P1960049	2810408A11Rik	0.550038	0.0118878	1.08819	10.6432	2.51454	0.0464922	0.594256	-3.71304
A_66_P102260	Irs2	-0.290454	-0.574653	-0.00625566	11.6974	-2.51435	0.0465042	0.594256	-3.71317
A_51_P368855	Pfdn6	-0.218201	-0.431707	-0.00469609	11.2426	-2.51431	0.0465067	0.594256	-3.71319
A_66_P126293	Itgb3	-0.344402	-0.681422	-0.0073829	9.7793	-2.51409	0.0465202	0.594256	-3.71334
A_52_P665817	Abhd13	-0.137608	-0.272273	-0.00294427	8.26832	-2.51398	0.0465267	0.594256	-3.71341
A_55_P1985890	Tiparp	-0.200454	-0.396631	-0.00427738	10.2756	-2.51383	0.0465359	0.594256	-3.71351
A_51_P359237	Tmem9	0.29383	0.00624698	0.581413	11.585	2.51363	0.0465484	0.594256	-3.71364
A_51_P226932	Tubgcp2	-0.113106	-0.223814	-0.00239716	8.72912	-2.51346	0.046559	0.594256	-3.71375
A_52_P218537	Hnrnpc	-0.160296	-0.317206	-0.00338565	10.9909	-2.51328	0.0465706	0.594256	-3.71388
A_55_P1981099	NA	-0.214634	-0.424809	-0.00445791	14.1355	-2.51237	0.0466267	0.594256	-3.71447
A_55_P2089362	Wfdc13	1.23887	0.0256726	2.45207	10.2442	2.51225	0.0466343	0.594256	-3.71455
A_52_P437084	NA	0.239691	0.00494715	0.474435	12.2707	2.51204	0.0466476	0.594256	-3.71469
A_55_P2131865	Krtap10-10	0.598821	0.0123547	1.18529	10.1275	2.51202	0.0466488	0.594256	-3.71471
A_51_P463497	Rnh1	-0.248916	-0.492746	-0.00508575	10.0004	-2.51151	0.0466808	0.594256	-3.71505
A_55_P1958919	Olfr1347	0.157146	0.00320867	0.311084	8.55814	2.51147	0.0466829	0.594256	-3.71507
A_52_P575771	Mtfr1	-0.202354	-0.400577	-0.00413076	10.7632	-2.51146	0.0466837	0.594256	-3.71508
A_66_P108770	Oxct1	0.159821	0.00325296	0.31639	11.4475	2.51131	0.0466933	0.594256	-3.71518
A_51_P155747	Scyl3	-0.13793	-0.273091	-0.00276905	8.85096	-2.51059	0.0467377	0.594256	-3.71565
A_55_P2074035	Haao	0.450386	0.0088236	0.891948	8.53595	2.50935	0.0468153	0.594256	-3.71648
A_52_P462203	Dclre1c	-0.169129	-0.334959	-0.00329968	8.32525	-2.50915	0.0468283	0.594256	-3.71661
A_55_P2021585	Tff1	0.65185	0.0125315	1.29117	9.548	2.50842	0.046874	0.594256	-3.7171
A_55_P2155546	Nlrc3	0.235734	0.00437145	0.467097	9.21234	2.50668	0.0469831	0.594256	-3.71825
A_55_P2023692	Neurl1a	0.190948	0.00353157	0.378364	9.11503	2.50655	0.0469909	0.594256	-3.71834
A_55_P2049186	Plvap	-0.199257	-0.394833	-0.00368161	8.90037	-2.5065	0.0469939	0.594256	-3.71837
A_55_P2039436	Ilkap	-0.195293	-0.386984	-0.00360206	11.896	-2.50642	0.046999	0.594256	-3.71842
A_55_P2060793	NA	-0.18175	-0.360204	-0.00329492	12.5138	-2.50562	0.0470497	0.594256	-3.71896
A_55_P2074811	Zfp609	0.599121	0.0106914	1.18755	9.65151	2.50489	0.0470952	0.594256	-3.71944
A_51_P107362	Socs2	-0.15552	-0.308275	-0.00276536	9.15298	-2.50473	0.0471054	0.594256	-3.71954
A_55_P2137937	Fxyd1	0.843807	0.0147839	1.67283	13.1547	2.50407	0.0471473	0.594256	-3.71999
A_55_P2159289	NA	-0.111758	-0.221609	-0.00190804	8.07283	-2.50293	0.0472192	0.594256	-3.72074
A_52_P497388	NA	0.295404	0.00502738	0.58578	15.2895	2.50279	0.047228	0.594256	-3.72084
A_52_P186033	Spn	0.246846	0.00419594	0.489497	10.1818	2.50273	0.0472313	0.594256	-3.72087
A_55_P1971897	Mdk	0.458813	0.00776857	0.909858	10.2662	2.50257	0.0472419	0.594256	-3.72098
A_55_P2106911	Wnt1	0.685575	0.0115483	1.3596	9.42045	2.50234	0.0472559	0.594256	-3.72113
A_55_P2077213	Cenpb	0.331006	0.0055248	0.656488	10.9639	2.50195	0.0472807	0.594256	-3.72139
A_51_P418317	Mis12	-0.121069	-0.240125	-0.00201419	8.10266	-2.50181	0.0472894	0.594256	-3.72148
A_55_P2025974	Ruvbl2	0.233725	0.00387477	0.463576	10.9231	2.50167	0.0472988	0.594256	-3.72158
A_51_P145772	Rnf113a2	-0.134269	-0.266323	-0.00221431	9.54183	-2.50145	0.0473127	0.594256	-3.72173
A_55_P2086329	Krt85	0.265193	0.00436786	0.526018	8.66884	2.50139	0.0473161	0.594256	-3.72176
A_55_P1976017	Cnih4	0.397026	0.00640605	0.787646	13.3121	2.50054	0.0473701	0.594256	-3.72233
A_55_P2153141	NA	0.177382	0.00284834	0.351917	12.188	2.50034	0.0473826	0.594256	-3.72246
A_52_P400224	Ccs	0.153189	0.0024387	0.303939	11.7777	2.49999	0.0474048	0.594256	-3.72269
A_55_P2069714	Sqstm1	-0.168069	-0.33347	-0.00266687	10.1033	-2.49986	0.0474132	0.594256	-3.72278
A_51_P221362	Tnks2	-0.226271	-0.448721	-0.00382014	12.8196	-2.636	0.0474244	0.594256	-3.78574
A_55_P2084303	Nid1	-0.193171	-0.383297	-0.00304609	8.74251	-2.49961	0.0474291	0.594256	-3.72295
A_66_P111773	Gatad2a	-0.199797	-0.396446	-0.00314716	9.46609	-2.49957	0.0474318	0.594256	-3.72298
A_52_P153848	Prpf4b	-0.121175	-0.240461	-0.00189018	8.32927	-2.49918	0.0474565	0.594256	-3.72323
A_55_P2126470	Rpl7	-0.494685	-0.98174	-0.00763043	14.4412	-2.49874	0.0474845	0.594256	-3.72353
A_55_P2049867	Ccrl2	0.241798	0.00371697	0.479879	9.15974	2.4986	0.047493	0.594256	-3.72362
A_55_P2208682	B230334C09Rik	0.194203	0.00297306	0.385433	8.51228	2.49844	0.0475032	0.594256	-3.72372
A_51_P375146	Cd36	-0.27259	-0.541067	-0.00411361	10.1502	-2.49789	0.0475383	0.594256	-3.72409
A_52_P27103	Necap2	-0.203004	-0.402949	-0.003059	9.28147	-2.49783	0.0475419	0.594256	-3.72413
A_51_P398260	Tppp	-0.131303	-0.260637	-0.00196872	8.15031	-2.49764	0.047554	0.594256	-3.72426
A_55_P2135261	Ccdc174	-0.197568	-0.39218	-0.00295675	10.4049	-2.49757	0.0475585	0.594256	-3.7243
A_55_P1976908	NA	0.668116	0.00986404	1.32637	13.4742	2.49706	0.0475911	0.594256	-3.72464
A_55_P1979743	NA	0.232802	0.00338165	0.462223	13.8054	2.49646	0.0476295	0.594256	-3.72504
A_55_P1979833	Cited1	-0.153943	-0.305662	-0.002223	16.8523	-2.49624	0.0476433	0.594256	-3.72519
A_55_P2160322	Anapc15	-0.119634	-0.237543	-0.00172475	8.77268	-2.49618	0.0476471	0.594256	-3.72523
A_52_P139740	Mdp1	-0.16092	-0.319527	-0.00231307	9.27208	-2.49607	0.047654	0.594256	-3.7253
A_55_P2137586	Nphp4	0.719867	0.0103343	1.4294	8.88659	2.49603	0.0476569	0.594256	-3.72533
A_55_P2044359	Rxrg	0.766869	0.0109421	1.5228	11.1819	2.4958	0.047671	0.594256	-3.72548
A_51_P118885	Amacr	0.186884	0.00265391	0.371114	10.0061	2.49563	0.0476819	0.594256	-3.73529
A_55_P2021555	Tbrg1	-0.207547	-0.412208	-0.00288564	16.1844	-2.49488	0.04773	0.594256	-3.72609
A_55_P2004168	NA	0.54037	0.00745522	1.07329	10.4336	2.49461	0.0477472	0.594256	-3.72627
A_51_P504065	Spa17	-0.129394	-0.257008	-0.00178003	9.05382	-2.49451	0.0477537	0.594256	-3.72634
A_51_P214306	Haus4	-0.37581	-0.746115	-0.00550533	11.0577	-2.63002	0.0477616	0.594256	-3.78869
A_55_P2172196	Thnsl1	0.490849	0.00664967	0.975048	8.37264	2.49398	0.0477875	0.594256	-3.72669
A_55_P2082478	Kidins220	0.289173	0.00389929	0.574446	9.60652	2.49382	0.0477977	0.594256	-3.7268
A_52_P22617	NA	0.381878	0.00502818	0.758729	8.78889	2.49302	0.047849	0.594256	-3.72733
A_55_P2093286	Apod	-0.250123	-0.497046	-0.00320083	9.3048	-2.49208	0.0479089	0.594256	-3.72795
A_55_P2189201	5830426C09Rik	0.262374	0.00329037	0.521457	8.7328	2.49144	0.0479503	0.594256	-3.72839
A_55_P1965571	Rpl8	-0.276607	-0.549834	-0.00338023	14.2449	-2.49063	0.0480022	0.594256	-3.72892
A_51_P360004	Ocstamp	0.562723	0.00682287	1.11862	9.08483	2.49039	0.0480177	0.594256	-3.72908
A_51_P411297	Nup50	-0.121757	-0.242039	-0.00147515	10.0833	-2.49037	0.0480192	0.594256	-3.73393
A_65_P05152	Flrt2	-0.153707	-0.305552	-0.00186195	8.29477	-2.49036	0.0480195	0.594256	-3.7291
A_51_P325374	Tent2	-0.1215	-0.241537	-0.0014623	12.3515	-2.49016	0.0480322	0.594256	-3.72923
A_51_P483373	Txndc5	-0.199628	-0.397026	-0.00222891	9.49749	-2.48797	0.0481732	0.594256	-3.73069
A_55_P1955975	Afg3l2	-0.118209	-0.235123	-0.00129426	10.6356	-2.48743	0.0482083	0.594256	-3.73106
A_55_P2077751	NA	0.933846	0.010004	1.85769	9.84601	2.48683	0.0482467	0.594256	-3.73145
A_55_P2155041	Ssbp2	0.5897	0.00625207	1.17315	11.5451	2.48656	0.0482646	0.594256	-3.73164
A_55_P2112701	NA	-0.224593	-0.446813	-0.00237328	10.7214	-2.48647	0.0482703	0.594256	-3.7317
A_55_P2081571	Raver1	0.802843	0.0083524	1.59733	14.8034	2.48606	0.0482969	0.594256	-3.73197
A_51_P334308	Tspan14	-0.300244	-0.597374	-0.00311491	13.7508	-2.48598	0.0483016	0.594256	-3.73202
A_65_P05358	NA	-0.180835	-0.359667	-0.00200297	12.4955	-2.62052	0.0483032	0.594256	-3.79337
A_55_P2107035	Mcmbp	-0.212291	-0.422521	-0.00206137	10.7187	-2.48432	0.0484096	0.594256	-3.73313
A_55_P1997145	Nlrx1	0.243292	0.00234737	0.484236	8.76821	2.48416	0.0484196	0.594256	-3.73324
A_55_P1986049	Fip1l1	-0.127806	-0.254402	-0.00121143	8.30844	-2.48374	0.0484472	0.594256	-3.73352
A_52_P157274	Abi1	-0.128781	-0.256343	-0.0012198	8.80591	-2.48372	0.0484483	0.594256	-3.73353
A_55_P2101133	Tomm7	-0.246186	-0.490094	-0.00227821	14.5423	-2.48317	0.0484837	0.594256	-3.7339
A_55_P2048209	Ganab	0.182126	0.00164185	0.362609	12.6146	2.48257	0.0485226	0.594256	-3.7343
A_55_P2130975	Ncoa1	-0.16138	-0.321323	-0.0014362	9.25398	-2.48228	0.0485414	0.594256	-3.73449
A_52_P675395	Ackr3	-0.150691	-0.300072	-0.00131026	10.1652	-2.48177	0.0485747	0.594256	-3.73483
A_51_P340947	Selenoo	0.135727	0.00116778	0.270286	9.29459	2.48154	0.0485896	0.594256	-3.73498
A_55_P2004333	Rpl24	0.205228	0.00174183	0.408714	15.6078	2.48125	0.0486086	0.594256	-3.73518
A_55_P2021854	NA	0.131976	0.00112006	0.262833	8.43833	2.48125	0.0486086	0.594256	-3.73518
A_55_P2022263	NA	-0.2337	-0.465434	-0.00196568	16.5291	-2.48106	0.048621	0.594256	-3.7353
A_52_P546513	NA	0.448637	0.00375927	0.893514	8.79655	2.48098	0.0486261	0.594256	-3.73536
A_55_P2121142	Tbc1d22b	0.248282	0.0020727	0.494491	10.4261	2.4809	0.0486312	0.594256	-3.73541
A_66_P129048	Faap20	0.161144	0.00126439	0.321023	12.0639	2.47965	0.048713	0.594256	-3.73625
A_55_P2340206	E230006M18Rik	0.175379	0.00134725	0.349411	8.98348	2.47924	0.0487398	0.594256	-3.73652
A_52_P496202	Pcsk1n	0.285321	0.0020843	0.568559	8.91142	2.4783	0.0488013	0.594256	-3.73715
A_52_P65108	Smad1	-0.171267	-0.341301	-0.00123312	8.82876	-2.47803	0.0488185	0.594256	-3.73733
A_51_P508115	Trank1	-0.167745	-0.334283	-0.00120737	8.85545	-2.47803	0.0488188	0.594256	-3.73733
A_55_P2157872	Srsf5	-0.171958	-0.34272	-0.00119546	11.962	-2.47742	0.0488589	0.594256	-3.73774
A_55_P2024080	Rpl7a	0.403087	0.00278546	0.803389	15.3042	2.47731	0.0488657	0.594256	-3.73781
A_55_P1960208	Vcan	0.199922	0.00136393	0.398481	8.69354	2.47709	0.0488801	0.594256	-3.73796
A_55_P2032099	Zfp715	0.193306	0.00127727	0.385335	8.33417	2.47656	0.0489152	0.594256	-3.73831
A_55_P2244142	Klf13	0.25938	0.00160505	0.517155	10.9496	2.47551	0.0489837	0.594256	-3.73901
A_55_P2127683	4933434E20Rik	-0.116699	-0.232681	-0.00071742	9.13294	-2.47541	0.0489904	0.594256	-3.73908
A_55_P1991896	Ceacam5	0.274216	0.00167732	0.546754	16.6945	2.47533	0.0489954	0.594256	-3.73913
A_66_P111798	Znrf2	-0.203128	-0.405025	-0.00123167	8.99723	-2.4752	0.0490041	0.594256	-3.73922
A_52_P295067	Snn	-0.164171	-0.327355	-0.000986867	8.9083	-2.47507	0.0490126	0.594256	-3.73931
A_55_P2116385	Gpr183	0.592435	0.00343369	1.18144	8.48463	2.47454	0.0490479	0.594256	-3.73967
A_55_P2065751	Krtap19-5	0.533821	0.00286067	1.06478	9.92912	2.47345	0.0491194	0.594256	-3.74039
A_55_P2057503	Arl4c	0.869822	0.00422867	1.73542	11.165	2.47221	0.0492008	0.594256	-3.74122
A_55_P1971854	Vcpkmt	0.252982	0.00120066	0.504763	10.3617	2.47192	0.0492197	0.594256	-3.74141
A_52_P21550	Gcnt1	-0.324902	-0.64832	-0.00148358	11.7611	-2.47148	0.0492492	0.594256	-3.74171
A_51_P467410	Npm1	-0.242287	-0.483486	-0.00108742	15.2746	-2.47128	0.049262	0.594256	-3.74184
A_55_P2184113	Aurkaip1	0.367221	0.00159218	0.732849	15.6085	2.47091	0.0492869	0.594256	-3.74209
A_55_P2016462	Cxcl10	-0.837175	-1.67075	-0.00359817	9.0217	-2.47081	0.0492931	0.594256	-3.74216
A_55_P2145879	Tpt1	-0.168327	-0.335941	-0.000713169	17.1699	-2.47066	0.0493032	0.594256	-3.74226
A_55_P2201676	Cyp2r1	0.582413	0.00245003	1.16238	10.0987	2.47059	0.0493081	0.594256	-3.74231
A_55_P1972182	Siah1b	0.241368	0.000970876	0.481764	9.4744	2.47013	0.0493383	0.594256	-3.74261
A_55_P1965101	Xlr3b	-0.119336	-0.238194	-0.000477796	12.11	-2.47008	0.0493414	0.594256	-3.74264
A_51_P123297	Ppp1r7	-0.145488	-0.290397	-0.000578995	8.38771	-2.47002	0.0493453	0.594256	-3.74268
A_55_P1953028	Tnfsf12	0.324283	0.00128169	0.647284	9.51883	2.46996	0.0493498	0.594256	-3.74273
A_55_P2034740	Exosc2	-0.170537	-0.340447	-0.000627623	17.402	-2.46928	0.0493945	0.594256	-3.74318
A_55_P2043833	Srgap2	0.772921	0.00261067	1.54323	9.9738	2.46853	0.0494441	0.594256	-3.74368
A_55_P2011943	Gramd1a	0.191554	0.000640679	0.382468	11.8107	2.46845	0.0494495	0.594256	-3.74374
A_55_P2009582	Nkg7	0.129462	0.000432523	0.258491	9.61742	2.46844	0.0494501	0.594256	-3.74374
A_52_P257812	Lpl	-0.171703	-0.342849	-0.000557621	8.31492	-2.46821	0.0494655	0.594256	-3.7439
A_51_P427401	Fam90a1b	-0.238357	-0.475948	-0.000764973	10.3369	-2.46811	0.0494717	0.594256	-3.74396
A_66_P108178	Lin52	0.257875	0.000764848	0.514986	9.49483	2.46751	0.0495117	0.594256	-3.74437
A_55_P2122429	Cym	0.426562	0.00125152	0.851873	8.73898	2.46743	0.049517	0.594256	-3.74442
A_51_P214343	Sephs1	-0.192017	-0.383472	-0.000562881	8.31046	-2.46743	0.0495174	0.594256	-3.74442
A_52_P8903	Tmem251	-0.229407	-0.458163	-0.00065161	10.408	-2.4672	0.0495323	0.594256	-3.74457
A_55_P2065829	Cfap300	0.463776	0.0011079	0.926444	14.5348	2.46608	0.0496066	0.594256	-3.74532
A_55_P2140390	NA	-0.377412	-0.754182	-0.000641726	12.4367	-2.46438	0.0497198	0.594256	-3.74646
A_66_P134728	Psmg1	0.157395	0.000256226	0.314534	11.7584	2.4642	0.0497317	0.594256	-3.74658
A_55_P1972097	NA	-0.107227	-0.214285	-0.000169284	16.003	-2.46408	0.0497398	0.594256	-3.74666
A_55_P2055217	NA	-0.243366	-0.486348	-0.000383468	10.3277	-2.46408	0.0497403	0.594256	-3.74667
A_55_P1952182	Vmn2r111	0.444213	0.000624708	0.887802	8.72905	2.46366	0.0497682	0.594256	-3.74695
A_55_P2036615	Lrif1	0.195951	0.000180982	0.391722	9.5846	2.46247	0.0498477	0.594256	-3.74775
A_51_P490795	Mxd1	-0.148901	-0.297673	-0.000129153	9.24126	-2.46233	0.049857	0.594256	-3.74784
A_51_P409988	Arl13b	-0.138976	-0.277875	-7.68e-05	9.74243	-2.46155	0.0499089	0.594256	-3.74836
A_55_P2002782	Vps26a	-0.222382	-0.444698	-6.59e-05	11.8685	-2.46092	0.0499511	0.594256	-3.74878
A_66_P112853	Eif1a	0.295739	4.18e-05	0.591436	12.8986	2.46054	0.0499767	0.594256	-3.74904
A_51_P103209	Ttc7	0.217038	5.25e-06	0.43407	9.85988	2.46025	0.049996	0.594256	-3.74923
A_55_P2275249	Th	0.122016	-7.17e-06	0.244038	8.81438	2.46005	0.0500097	0.594256	-3.74937
A_55_P2066548	Baiap2l2	1.2484	-0.000594005	2.4974	11.4653	2.45902	0.0500785	0.594256	-3.75006
A_51_P189208	4933417G07Rik	-0.127557	-0.255176	6.14e-05	8.84418	-2.45901	0.0500794	0.594256	-3.75007
A_55_P2050298	NA	-0.179628	-0.35936	0.000103576	14.0986	-2.45878	0.0500952	0.594256	-3.75022
A_66_P102581	Ube2z	-0.272827	-0.545841	0.000185985	12.3145	-2.45852	0.0501125	0.594256	-3.7504
A_55_P1952788	NA	0.181699	-0.000150036	0.363548	9.04158	2.45816	0.0501363	0.594256	-3.75063
A_51_P505868	Lhfp	-0.127747	-0.255636	0.000142379	8.77565	-2.45745	0.050184	0.594256	-3.76035
A_55_P2082156	Rab11fip3	0.194763	-0.000267958	0.389794	10.5803	2.45681	0.0502272	0.594256	-3.75154
A_52_P589169	Aopep	-0.255147	-0.510698	0.000404801	10.6868	-2.4563	0.0502621	0.594256	-3.75189
A_51_P249537	Wdr24	-0.177572	-0.355428	0.000283683	9.30603	-2.45627	0.0502639	0.594256	-3.75191
A_52_P214752	NA	-0.200152	-0.400685	0.000381035	10.2044	-2.45552	0.0503145	0.594256	-3.75241
A_52_P284495	Ankrd33b	-0.246012	-0.49254	0.000515946	9.61239	-2.45504	0.0503466	0.594256	-3.75273
A_55_P2048454	Rps2	-0.394022	-0.788874	0.000828741	13.9118	-2.45503	0.0503476	0.594256	-3.75274
A_55_P2052062	Cd200	-0.113164	-0.226575	0.000248179	9.53562	-2.45481	0.0503624	0.594256	-3.75289
A_66_P107734	NA	0.632718	-0.00139127	1.26683	14.3295	2.4548	0.0503634	0.594256	-3.75289
A_52_P288614	Rars	-0.110162	-0.220595	0.000271696	8.19247	-2.45414	0.0504077	0.594256	-3.75333
A_55_P1952882	Cyp4f18	0.579156	-0.00144311	1.15976	10.2027	2.45408	0.0504119	0.594256	-3.75338
A_52_P173442	Wscd2	-0.320412	-0.641701	0.000877952	10.6473	-2.45347	0.050453	0.594256	-3.75378
A_52_P139588	Edem3	-0.172584	-0.345659	0.000490795	10.6739	-2.45322	0.0504702	0.594256	-3.75396
A_55_P2197338	Tnfsf13os	0.241445	-0.000716037	0.483605	9.70912	2.45292	0.0504904	0.594256	-3.75416
A_51_P497563	Vps18	-0.289916	-0.580696	0.000864097	10.3027	-2.45288	0.0504928	0.594256	-3.75418
A_55_P2011672	NA	0.764928	-0.0023192	1.53218	14.4389	2.45276	0.0505014	0.594256	-3.75426
A_55_P2069217	Prr13	-0.304136	-0.609195	0.000922963	9.13386	-2.45275	0.0505018	0.594256	-3.75427
A_55_P1963579	NA	0.375584	-0.00114598	0.752315	10.2886	2.45271	0.0505046	0.594256	-3.7543
A_55_P1995537	Mpo	-0.178973	-0.358509	0.000562475	7.83217	-2.45249	0.0505197	0.594256	-3.75445
A_55_P1957173	NA	0.490506	-0.00157278	0.982585	9.17816	2.45233	0.0505303	0.594256	-3.75455
A_55_P2147250	Caprin2	-0.115516	-0.231431	0.000399253	9.04911	-2.45172	0.0505717	0.594256	-3.75496
A_55_P1992045	Msi2	0.179397	-0.000627637	0.359421	10.8959	2.45162	0.0505787	0.594256	-3.75503
A_51_P133422	Nck2	0.146022	-0.000513013	0.292556	8.30407	2.45158	0.0505812	0.594256	-3.75506
A_55_P2020572	Psme3	-0.30572	-0.612585	0.0011452	11.1649	-2.45101	0.0506198	0.594256	-3.75544
A_52_P650855	Myo1d	-0.350504	-0.702478	0.0014709	13.9842	-2.44991	0.0506945	0.594256	-3.75618
A_55_P2013655	Cd4	1.17375	-0.00504611	2.35254	11.9144	2.44966	0.0507116	0.594256	-3.75634
A_55_P2065303	NA	0.300155	-0.00129612	0.601607	15.4322	2.44962	0.0507147	0.594256	-3.75638
A_51_P231738	Dnajc4	0.221538	-0.00100055	0.444077	10.9284	2.44913	0.0507477	0.594256	-3.7567
A_51_P110814	Nudt9	-0.14284	-0.286358	0.000678465	13.2727	-2.44856	0.0507864	0.594256	-3.76654
A_51_P380986	Epc1	-0.173929	-0.348699	0.000840631	9.71392	-2.44836	0.0508003	0.594256	-3.75722
A_55_P1999102	Pi16	0.350963	-0.00171699	0.703644	9.23187	2.44822	0.0508101	0.594256	-3.75732
A_55_P2080592	Spata31d1b	0.980814	-0.00486262	1.96649	10.2835	2.44806	0.050821	0.594256	-3.75742
A_55_P2029252	NA	-0.190549	-0.382062	0.000964384	9.18902	-2.4478	0.0508382	0.594256	-3.75759
A_55_P2092329	Adrm1	-0.355574	-0.713035	0.00188761	12.529	-2.4472	0.0508793	0.594256	-3.758
A_55_P2011169	NA	0.497186	-0.00296959	0.997341	8.81719	2.44559	0.0509898	0.594256	-3.75909
A_55_P2138070	NA	0.441726	-0.00269521	0.886147	13.3588	2.44527	0.0510113	0.594256	-3.7593
A_55_P1955237	NA	-0.186417	-0.373976	0.00114288	16.3555	-2.4452	0.0510161	0.594256	-3.75934
A_52_P272945	Ccnh	0.163623	-0.00100791	0.328254	8.23506	2.44513	0.051021	0.594256	-3.75939
A_55_P2382070	4930593A02Rik	0.43163	-0.00270011	0.86596	8.96838	2.4449	0.0510369	0.594256	-3.75955
A_55_P2015632	Gm5766	-0.265322	-0.532344	0.00170105	14.9229	-2.44452	0.0510628	0.594256	-3.7598
A_55_P2089677	Synrg	0.919235	-0.00612799	1.8446	11.2705	2.4439	0.0511053	0.594256	-3.76022
A_51_P374782	Epn3	0.326093	-0.00225467	0.65444	12.2036	2.4433	0.0511466	0.594256	-3.76063
A_55_P1991985	Ptprs	0.279293	-0.00194472	0.560531	11.1309	2.44318	0.0511548	0.594256	-3.76071
A_55_P2041320	NA	-0.235518	-0.472679	0.00164257	15.556	-2.44315	0.0511566	0.594256	-3.76072
A_55_P2000039	Prf1	0.371114	-0.002689	0.744917	8.57804	2.4425	0.0512019	0.594256	-3.76117
A_66_P122158	Pisd-ps3	-0.224433	-0.450503	0.00163756	8.8287	-2.44237	0.0512104	0.594256	-3.76125
A_55_P2012669	NA	-0.148083	-0.297253	0.00108794	16.7198	-2.44225	0.0512188	0.594256	-3.76133
A_55_P2183498	Spcs2	0.589146	-0.00474587	1.18304	10.6849	2.44053	0.051337	0.594256	-3.76249
A_55_P1963576	Gm11595	0.15989	-0.00131353	0.321094	8.55602	2.44015	0.0513637	0.594256	-3.76275
A_55_P2068451	NA	0.708081	-0.00590483	1.42207	15.455	2.43985	0.0513844	0.594256	-3.76295
A_55_P2183777	NA	0.436598	-0.00370362	0.8769	10.2671	2.4395	0.0514084	0.594256	-3.76319
A_66_P115053	Anp32b	-0.255533	-0.513296	0.00223079	12.4841	-2.4389	0.0514497	0.594256	-3.76359
A_52_P740562	Rps21	0.295757	-0.00263154	0.594146	15.5407	2.4385	0.0514777	0.594256	-3.76386
A_51_P492125	Ciapin1	-0.171968	-0.34554	0.00160457	10.5773	-2.43745	0.0515501	0.594256	-3.76457
A_55_P1968523	Btbd1	-0.252905	-0.508206	0.00239484	10.5696	-2.43712	0.0515733	0.594256	-3.76479
A_55_P2158448	Gdf3	0.360474	-0.00342341	0.724371	8.70811	2.43705	0.0515779	0.594256	-3.76484
A_55_P2145109	Rpn2	-0.150125	-0.301678	0.00142889	16.3154	-2.437	0.0515814	0.594256	-3.76487
A_55_P2158384	Aanat	0.138888	-0.00132898	0.279105	9.05919	2.43688	0.0515899	0.594256	-3.76495
A_55_P2079485	Ptges3	-0.157799	-0.31712	0.00152065	12.0499	-2.43671	0.0516013	0.594256	-3.76506
A_51_P335306	Ppm1a	-0.124618	-0.25046	0.00122292	9.1459	-2.43628	0.0516309	0.594256	-3.76535
A_66_P132062	Gm5608	1.01796	-0.0100066	2.04592	9.09053	2.43624	0.0516337	0.594256	-3.76538
A_55_P2388197	1010001B22Rik	0.349293	-0.00376835	0.702355	10.2804	2.43393	0.0517942	0.594256	-3.76694
A_66_P104390	Arl3	-0.243347	-0.48932	0.00262538	9.12083	-2.43393	0.0517942	0.594256	-3.76694
A_52_P318438	Nab1	-0.192503	-0.387113	0.00210599	9.74099	-2.43357	0.0518196	0.594256	-3.76718
A_55_P1980292	Purb	-0.254742	-0.512288	0.00280481	10.4178	-2.4334	0.0518314	0.594256	-3.7673
A_55_P2080308	Gm12538	-0.122625	-0.246615	0.00136546	8.36202	-2.4331	0.0518523	0.594256	-3.7675
A_52_P368306	Tmem100	-0.311614	-0.626712	0.00348276	9.47653	-2.433	0.0518592	0.594256	-3.76757
A_55_P2008347	Prelid1	0.16929	-0.00191626	0.340496	15.0476	2.43266	0.0518832	0.594256	-3.7678
A_51_P200517	Rasgef1a	-0.194813	-0.391859	0.0022326	8.95154	-2.43232	0.0519068	0.594256	-3.76803
A_55_P2020286	Tmem179	-0.453744	-0.912852	0.00536431	8.54837	-2.43145	0.0519676	0.594256	-3.76862
A_52_P227445	Parp2	-0.126793	-0.255105	0.00151932	8.37207	-2.43106	0.0519945	0.594256	-3.76888
A_52_P167189	Isca1	-0.204424	-0.411351	0.002504	11.389	-2.43042	0.0520393	0.594256	-3.76931
A_55_P1955821	Ccl21b	0.917446	-0.0117233	1.84662	12.042	2.42915	0.0521282	0.594256	-3.77017
A_66_P132493	Siglece	0.707101	-0.00903604	1.42324	10.8554	2.42915	0.0521283	0.594256	-3.77017
A_55_P1960231	Txn2	0.241906	-0.00311381	0.486925	13.0314	2.42893	0.0521439	0.594256	-3.77032
A_55_P2183110	Fmr1	-0.139456	-0.280711	0.00179995	8.57704	-2.42884	0.0521498	0.594256	-3.77037
A_55_P2403453	BC037032	0.132674	-0.00173148	0.267079	10.0841	2.4285	0.052174	0.594256	-3.77061
A_51_P160482	Vsig2	-0.123685	-0.248995	0.0016255	7.88281	-2.42828	0.0521894	0.594256	-3.77076
A_55_P2021413	Celf4	0.630497	-0.00839252	1.26939	9.96946	2.42788	0.0522178	0.594256	-3.77103
A_51_P127681	Clic4	-0.350983	-0.70664	0.00467455	14.8895	-2.42786	0.052219	0.594256	-3.78933
A_51_P321734	Bhmt2	-0.142224	-0.286342	0.00189443	8.41389	-2.42785	0.0522193	0.594256	-3.77104
A_55_P2423586	Eya1	-0.296331	-0.596614	0.00395172	14.7582	-2.42782	0.0522219	0.594256	-3.77107
A_55_P2177513	Chrna2	0.360778	-0.00483485	0.72639	8.64271	2.42766	0.0522329	0.594256	-3.77117
A_55_P2038247	Tyro3	-0.248813	-0.500994	0.00336717	12.1406	-2.42734	0.0522551	0.594256	-3.77139
A_51_P288876	Tmem45a	0.166816	-0.00233168	0.335964	8.29449	2.42628	0.0523299	0.594256	-3.77211
A_55_P2099479	H2afz	0.222879	-0.00317499	0.448932	12.0308	2.42564	0.052375	0.594256	-3.77254
A_55_P2070331	NA	-0.10948	-0.22052	0.00155996	10.3824	-2.42563	0.0523756	0.594256	-3.77255
A_55_P2138222	NA	0.163783	-0.00235825	0.329925	9.41582	2.42527	0.0524009	0.594256	-3.77279
A_55_P2067221	Iqsec3	2.01033	-0.0291862	4.04984	13.2919	2.42499	0.052421	0.594256	-3.77298
A_55_P2155593	NA	-0.139516	-0.281126	0.00209467	9.08467	-2.4238	0.0525046	0.594256	-3.77378
A_52_P343641	Siah1a	-0.113681	-0.229071	0.00170855	8.07272	-2.42377	0.0525072	0.594256	-3.77381
A_55_P2062891	Atf2	-0.182183	-0.367114	0.00274766	11.1621	-2.42364	0.052516	0.594256	-3.77389
A_66_P115453	Coro1c	-0.153764	-0.30992	0.00239132	12.2841	-2.42252	0.0525953	0.594256	-3.77465
A_55_P2129523	NA	0.549945	-0.00868884	1.10858	9.19631	2.42193	0.0526371	0.594256	-3.77505
A_52_P503208	NA	-0.276678	-0.557733	0.00437818	10.9152	-2.42187	0.0526413	0.594256	-3.77509
A_55_P1999785	NA	-0.131134	-0.264372	0.00210479	10.6144	-2.42133	0.0526795	0.594256	-3.77546
A_55_P1993544	NA	0.128841	-0.00207339	0.259755	8.81015	2.42123	0.0526866	0.594256	-3.77552
A_52_P26953	Ergic2	-0.178858	-0.360599	0.00288373	10.0096	-2.42116	0.0526917	0.594256	-3.77557
A_51_P108935	Iars2	-0.166286	-0.335255	0.00268261	9.41716	-2.42113	0.0526933	0.594256	-3.77559
A_55_P2082979	Irak2	0.404365	-0.00653324	0.815263	13.1198	2.42108	0.0526974	0.594256	-3.77563
A_55_P2121760	NA	0.361703	-0.00587448	0.72928	8.61856	2.42088	0.0527117	0.594256	-3.77576
A_52_P636830	G3bp2	-0.263926	-0.532156	0.00430523	10.0011	-2.42071	0.0527237	0.594256	-3.77588
A_55_P2147402	NA	0.291629	-0.00480134	0.58806	8.44658	2.42034	0.0527493	0.594256	-3.77612
A_55_P1973486	Atp6v1f	0.342862	-0.0056768	0.691402	14.8561	2.42012	0.0527651	0.594256	-3.77627
A_52_P86928	Cog2	-0.125694	-0.25348	0.00209115	9.02616	-2.41993	0.0527785	0.594256	-3.7764
A_55_P2181251	Ccdc9b	-0.290457	-0.585748	0.00483422	11.7253	-2.41992	0.0527797	0.594256	-3.77641
A_55_P2027107	Rgs3	0.414333	-0.00694252	0.835608	9.43341	2.41965	0.0527987	0.594256	-3.77659
A_51_P494006	Scaf8	-0.224942	-0.453675	0.00379183	11.3586	-2.41941	0.0528158	0.594256	-3.77675
A_65_P17700	Apobec3	0.746694	-0.0126148	1.506	10.7615	2.41932	0.0528221	0.594256	-3.77681
A_66_P107174	NA	0.297293	-0.00508287	0.599669	8.70663	2.41884	0.0528564	0.594256	-3.77714
A_55_P1990121	Aqp5	0.105065	-0.00180597	0.211935	7.71567	2.41862	0.0528719	0.594256	-3.77729
A_51_P307220	Ankrd54	-0.127676	-0.257573	0.0022202	8.38049	-2.41814	0.0529058	0.594256	-3.77761
A_55_P2084278	Ighmbp2	0.230331	-0.00400792	0.464669	8.44934	2.41812	0.0529077	0.594256	-3.77763
A_55_P2152074	Ctps2	-0.175255	-0.353577	0.00306767	10.6261	-2.41787	0.0529252	0.594256	-3.7778
A_55_P2182106	Rpl39	0.211543	-0.00381307	0.426899	15.2061	2.41663	0.0530134	0.594256	-3.77863
A_52_P144263	Rbms1	-0.152069	-0.306891	0.00275306	10.1314	-2.41645	0.0530268	0.594256	-3.77876
A_55_P2102454	NA	0.280233	-0.00510627	0.565572	10.0287	2.41617	0.0530467	0.594256	-3.77895
A_55_P2011440	Ralgapb	-0.205394	-0.414547	0.00375958	11.3534	-2.41597	0.0530607	0.594256	-3.77908
A_55_P2034081	Hrh1	0.298779	-0.00560345	0.603161	9.77669	2.4149	0.053137	0.594256	-3.77981
A_55_P2024322	Rps27	0.240389	-0.004533	0.485311	16.3819	2.41466	0.0531544	0.594256	-3.77997
A_55_P2089655	Eif2s2	-0.278754	-0.562767	0.00525991	13.8653	-2.41463	0.0531565	0.594256	-3.77999
A_55_P1954768	NA	0.514295	-0.0097178	1.03831	9.4565	2.41457	0.0531609	0.594256	-3.78003
A_55_P2076278	NA	-0.138889	-0.280408	0.00263143	16.6092	-2.41445	0.0531695	0.594256	-3.78011
A_55_P2030501	Ptpa	0.614485	-0.0117004	1.24067	14.2274	2.41422	0.0531856	0.594256	-3.78027
A_55_P2014450	B430105G09Rik	-0.269206	-0.543568	0.00515621	8.54156	-2.41396	0.0532046	0.594256	-3.78045
A_55_P2158112	Rps27	0.173116	-0.00334096	0.349573	16.6344	2.41361	0.0532293	0.594256	-3.78068
A_52_P570700	Dpp8	-0.201787	-0.407526	0.00395143	8.80162	-2.41294	0.0532774	0.594256	-3.78113
A_55_P2129029	Smarcb1	0.314914	-0.00624382	0.636072	11.8592	2.41236	0.0533189	0.594256	-3.78153
A_52_P167511	NA	-0.151605	-0.306217	0.00300686	9.07901	-2.41235	0.05332	0.594256	-3.78154
A_66_P124755	Fut8	-0.295402	-0.59672	0.00591631	11.24	-2.41189	0.0533531	0.594256	-3.78185
A_55_P1956063	Pbld1	0.182368	-0.00366688	0.368403	17.0881	2.4117	0.0533665	0.594256	-3.78198
A_55_P2001593	Rnf180	0.271822	-0.00553824	0.549181	9.08227	2.41107	0.0534119	0.594256	-3.7824
A_51_P327295	Akr1a1	-0.17896	-0.361658	0.00373843	13.5928	-2.40985	0.0534995	0.594256	-3.78323
A_66_P117682	NA	-0.142507	-0.288012	0.00299756	9.13758	-2.40951	0.0535241	0.594256	-3.78346
A_55_P2158404	Cmpk2	-0.189931	-0.383882	0.00402063	8.63797	-2.40919	0.053547	0.594256	-3.78368
A_55_P2017714	Kat5	0.270175	-0.00578589	0.546137	11.9425	2.40861	0.0535889	0.594256	-3.78407
A_52_P748958	Cfl1	0.136149	-0.00293709	0.275234	13.16	2.40824	0.0536157	0.594256	-3.78432
A_55_P2139625	Gtf2a2	-0.134857	-0.272638	0.00292414	10.5058	-2.40798	0.0536345	0.594256	-3.7845
A_55_P2033160	Pomgnt1	0.316858	-0.00689469	0.640611	13.1058	2.4078	0.0536475	0.594256	-3.78462
A_55_P2100120	Nme1	0.301367	-0.00656734	0.609302	11.3398	2.40772	0.0536529	0.594256	-3.78467
A_55_P2033864	Plekha8	0.202626	-0.00441568	0.409668	10.0577	2.40772	0.053653	0.594256	-3.78467
A_51_P185869	Hbq1a	0.162827	-0.00356198	0.329216	8.00064	2.40753	0.0536673	0.594256	-3.78481
A_55_P2094100	BC085271	-0.129312	-0.261462	0.00283804	9.13139	-2.40736	0.0536794	0.594256	-3.78492
A_55_P2152049	Xrcc3	0.275133	-0.00604698	0.556313	8.61292	2.40728	0.0536847	0.594256	-3.78497
A_55_P2010843	Fahd1	-0.151813	-0.30702	0.00339322	8.42239	-2.40641	0.0537482	0.594256	-3.78557
A_55_P2025293	Ss18	-0.259541	-0.524887	0.00580429	12.2878	-2.40638	0.0537503	0.594256	-3.78559
A_51_P199567	Med26	-0.181719	-0.367505	0.00406691	10.3619	-2.40634	0.0537532	0.594256	-3.78561
A_55_P2116604	NA	0.198051	-0.00445273	0.400555	12.7847	2.4061	0.0537706	0.594256	-3.78578
A_55_P2035717	Pgap2	0.189681	-0.00427356	0.383636	10.8303	2.40599	0.0537787	0.594256	-3.78585
A_55_P2047800	NA	0.248634	-0.00562838	0.502897	11.8452	2.40573	0.0537969	0.594256	-3.78602
A_55_P1998159	Deaf1	-0.110936	-0.224393	0.00252012	8.33964	-2.40555	0.0538105	0.594256	-3.78615
A_51_P297694	Prpf6	-0.238655	-0.48279	0.00548055	11.9607	-2.40496	0.0538527	0.594256	-3.78655
A_51_P513541	Rfk	-0.214362	-0.433655	0.00493169	11.3065	-2.40487	0.0538599	0.594256	-3.78661
A_55_P2004137	Gnai2	0.559645	-0.0129244	1.13221	14.7158	2.40466	0.0538748	0.594256	-3.78675
A_51_P181451	C1qa	-0.176059	-0.356191	0.00407286	8.27902	-2.40457	0.0538816	0.594256	-3.78682
A_55_P2102579	NA	-0.232307	-0.469989	0.00537494	13.9998	-2.40456	0.0538822	0.594256	-3.78682
A_55_P2073915	Nos1	0.222094	-0.00515099	0.449338	8.63368	2.40443	0.0538917	0.594256	-3.78691
A_55_P2055742	Adtrp	-0.152559	-0.308659	0.00354088	8.90863	-2.40439	0.0538946	0.594256	-3.78694
A_55_P2387284	NA	0.234798	-0.00547544	0.475071	14.5502	2.40413	0.0539133	0.594256	-3.78711
A_55_P2006768	NA	0.220401	-0.00516366	0.445965	13.3686	2.40387	0.0539319	0.594256	-3.78729
A_55_P2105694	Prr29	0.252776	-0.00592845	0.51148	9.01155	2.40382	0.0539361	0.594256	-3.78733
A_55_P2024591	Atxn7l1	0.132286	-0.00310513	0.267677	9.76551	2.40377	0.0539394	0.594256	-3.78736
A_55_P2016034	Nlrc5	0.196494	-0.00468647	0.397674	8.82965	2.40288	0.0540039	0.594256	-3.78796
A_55_P2401403	NA	-0.190234	-0.385047	0.00457798	9.37978	-2.40238	0.0540405	0.594256	-3.7883
A_51_P150763	Ropn1l	0.158471	-0.00382187	0.320764	9.9213	2.40226	0.0540494	0.594256	-3.78839
A_55_P2142863	Parp9	-0.232121	-0.469893	0.00565144	10.6591	-2.40172	0.0540887	0.594256	-3.78875
A_52_P684378	Gpx1	-0.121137	-0.245231	0.00295794	14.5623	-2.40155	0.0541009	0.594256	-3.78886
A_55_P2143522	Fstl3	-0.199638	-0.404163	0.00488723	12.764	-2.40141	0.0541115	0.594256	-3.78896
A_51_P411019	Tmem127	-0.167521	-0.339155	0.0041124	12.8131	-2.40125	0.0541231	0.594256	-3.78907
A_55_P2070799	Tyw1	0.176534	-0.00434013	0.357409	9.8809	2.40116	0.0541294	0.594256	-3.78913
A_55_P2017729	Gm2138	0.211163	-0.00523044	0.427557	8.21929	2.40073	0.0541609	0.594256	-3.78942
A_55_P2167447	Cnnm3	0.443554	-0.01114	0.898249	13.7196	2.39992	0.05422	0.594256	-3.78997
A_52_P365342	Lrrn2	0.241784	-0.00607894	0.489647	8.58231	2.39986	0.0542246	0.594256	-3.79002
A_55_P2155438	Rps27	0.126151	-0.00317456	0.255476	16.8422	2.3998	0.0542285	0.594256	-3.79005
A_55_P2176688	NA	0.47278	-0.0119124	0.957472	14.674	2.39973	0.0542339	0.594256	-3.7901
A_51_P159896	Dnajc1	-0.201146	-0.407409	0.00511649	11.8554	-2.39917	0.054275	0.594256	-3.79049
A_55_P2059164	H3f3b	-0.405608	-0.821573	0.0103562	14.039	-2.39894	0.0542914	0.594256	-3.79064
A_55_P2109122	H2bc4	-0.136675	-0.276927	0.00357817	16.0229	-2.39743	0.0544023	0.594256	-3.79167
A_51_P428505	Krtcap2	-0.180882	-0.366508	0.00474338	14.5525	-2.39733	0.0544097	0.594256	-3.79174
A_51_P195875	Notch4	-0.146363	-0.296564	0.00383818	9.28557	-2.39733	0.0544097	0.594256	-3.79174
A_55_P2069730	NA	0.270853	-0.0071903	0.548896	8.58218	2.39657	0.0544651	0.594256	-3.79225
A_55_P2101441	Gpbar1	0.194132	-0.00520986	0.393473	8.38192	2.39589	0.0545147	0.594256	-3.79271
A_52_P229709	Ube2d3	-0.17455	-0.353787	0.0046878	11.4908	-2.39585	0.0545181	0.594256	-3.79274
A_55_P2038187	BC051019	0.338799	-0.00911886	0.686717	11.3405	2.39571	0.0545282	0.594256	-3.79283
A_51_P234462	Gpn1	-0.151056	-0.306194	0.00408272	9.42137	-2.39545	0.0545475	0.594256	-3.79301
A_55_P2051124	Scaf1	0.947834	-0.0261719	1.92184	14.564	2.39409	0.0546478	0.594256	-3.79394
A_52_P162957	Frat2	-0.250189	-0.5073	0.00692192	8.68749	-2.39396	0.0546571	0.594256	-3.79403
A_55_P1956938	Rpl24	0.156075	-0.0043193	0.31647	16.5221	2.39394	0.0546584	0.594256	-3.79404
A_52_P93933	Mcl1	-0.174864	-0.354585	0.00485721	11.8274	-2.3937	0.054676	0.594256	-3.7942
A_66_P119418	Rb1cc1	-0.147369	-0.29884	0.00410259	9.50209	-2.39356	0.0546867	0.594256	-3.7943
A_55_P2057291	Kansl3	-0.383628	-0.778127	0.0108697	12.0595	-2.39241	0.0547716	0.594256	-3.79508
A_55_P2150299	NA	0.463313	-0.0134666	0.940093	10.4268	2.3907	0.0548974	0.594256	-3.79624
A_55_P2061134	NA	0.723219	-0.0210381	1.46748	16.2522	2.39065	0.0549015	0.594256	-3.79628
A_55_P2142222	Serpina3h	0.570562	-0.0168868	1.15801	8.44955	2.38947	0.0549888	0.594256	-3.79708
A_51_P262721	0610009L18Rik	-0.137378	-0.278822	0.00406643	10.2137	-2.38946	0.0549894	0.594256	-3.79709
A_51_P417854	Rab20	-0.156886	-0.318427	0.00465516	8.34311	-2.3893	0.0550017	0.594256	-3.7972
A_51_P450924	Pole4	0.18121	-0.00541244	0.367832	10.3981	2.38884	0.0550355	0.594256	-3.79751
A_55_P1980677	Fam24b	0.130741	-0.00391988	0.265401	9.79499	2.38858	0.055055	0.594256	-3.79769
A_55_P2142724	NA	0.194359	-0.00590162	0.39462	8.64885	2.38769	0.0551209	0.594256	-3.7983
A_55_P2057792	NA	-0.225789	-0.458509	0.0069304	11.5464	-2.38693	0.0551777	0.594256	-3.79882
A_55_P1975922	Olfr629	0.676578	-0.0207932	1.37395	10.6537	2.38684	0.0551844	0.594256	-3.79888
A_52_P400857	Zfp595	0.119066	-0.00366274	0.241795	8.58807	2.38677	0.0551894	0.594256	-3.79892
A_55_P1960456	Larp1	-0.229332	-0.465723	0.00705915	12.4568	-2.38673	0.0551927	0.594256	-3.79895
A_51_P250551	Dhx38	-0.125131	-0.254114	0.00385267	8.52819	-2.38671	0.0551941	0.594256	-3.79897
A_55_P2143075	Ubc	-0.314732	-0.63921	0.00974643	16.884	-2.3863	0.0552248	0.594256	-3.79925
A_52_P423247	Pde4b	-0.133215	-0.270569	0.00413846	7.87188	-2.38607	0.0552418	0.594256	-3.7994
A_55_P2100899	Arnt	0.157688	-0.00491026	0.320286	8.7373	2.3859	0.0552544	0.594256	-3.79952
A_55_P2114402	Notum	0.862948	-0.0269502	1.75285	12.1285	2.38569	0.0552701	0.594256	-3.79966
A_55_P2057519	Rpl17	0.754892	-0.0237753	1.53356	14.9197	2.38508	0.0553157	0.594256	-3.80008
A_51_P229911	Adcy4	-0.199654	-0.405616	0.00630736	9.39431	-2.38485	0.0553324	0.594256	-3.80023
A_66_P101703	Krtap5-5	0.45593	-0.0144228	0.926283	9.01708	2.38475	0.0553397	0.594256	-3.8003
A_51_P406466	Ankrd35	-0.214406	-0.435601	0.00678951	9.46038	-2.38468	0.0553454	0.594256	-3.80035
A_55_P2069392	NA	-0.20605	-0.418704	0.00660448	12.4924	-2.38379	0.055412	0.594256	-3.80096
A_51_P247157	Jpt1	-0.115855	-0.235448	0.00373751	9.27318	-2.38331	0.0554478	0.594256	-3.80128
A_51_P453351	Lpgat1	-0.224466	-0.456193	0.00726206	11.8717	-2.38309	0.0554638	0.594256	-3.80143
A_55_P2098771	Taf13	-0.171831	-0.349226	0.00556353	10.5167	-2.38304	0.0554681	0.594256	-3.80147
A_55_P2026785	Dcaf1	-0.296073	-0.601827	0.00968137	9.51875	-2.38229	0.0555237	0.594256	-3.80198
A_55_P1973046	Cttnbp2nl	-0.147457	-0.299738	0.00482426	11.3663	-2.38225	0.0555266	0.594256	-3.802
A_55_P2002466	Zfp747	0.124609	-0.00410152	0.253319	9.878	2.3818	0.055561	0.594256	-3.80232
A_55_P2120254	Avpi1	0.365969	-0.012067	0.744005	12.4082	2.38166	0.0555709	0.594256	-3.80241
A_51_P114910	Cstb	-0.211618	-0.430245	0.00700893	15.1881	-2.38132	0.0555965	0.594256	-3.80264
A_66_P130813	Samd4	-0.184208	-0.374519	0.00610317	9.2539	-2.3813	0.0555984	0.594256	-3.80266
A_55_P2164998	NA	0.365097	-0.012102	0.742295	12.5244	2.38126	0.0556011	0.594256	-3.80268
A_51_P467346	Muc1	-0.158403	-0.322086	0.00527955	8.24501	-2.38084	0.0556326	0.594256	-3.80297
A_55_P2134852	Cnot2	-0.131888	-0.268206	0.00443055	10.6636	-2.38023	0.0556782	0.594256	-3.80338
A_55_P1996998	Polr2a	0.198474	-0.0067066	0.403655	9.27131	2.37978	0.0557124	0.594256	-3.80369
A_55_P2109505	NA	-0.212227	-0.431685	0.00723188	15.2793	-2.37912	0.0557618	0.594256	-3.80414
A_55_P2147842	Zglp1	0.543336	-0.0186565	1.10533	10.5063	2.37852	0.0558069	0.594256	-3.80455
A_55_P1952901	Gm833	0.191915	-0.00660111	0.390431	8.40881	2.37839	0.0558171	0.594256	-3.80464
A_55_P2118309	NA	0.130401	-0.00451175	0.265315	8.19885	2.37792	0.0558523	0.594256	-3.80496
A_66_P126603	NA	0.449602	-0.0156005	0.914804	13.5933	2.37769	0.0558695	0.594256	-3.80512
A_55_P2000548	Cfl1	0.549103	-0.0191922	1.1174	14.7875	2.37711	0.0559134	0.594256	-3.80552
A_51_P301994	Trmt10c	-0.188445	-0.383477	0.00658758	8.70911	-2.3771	0.0559144	0.594256	-3.80552
A_55_P1954860	NA	0.508838	-0.0177933	1.03547	13.3833	2.37707	0.0559163	0.594256	-3.80554
A_55_P1968841	NA	0.38725	-0.0136312	0.788132	12.5113	2.37654	0.0559564	0.594256	-3.8059
A_52_P358349	Mtdh	-0.195007	-0.396932	0.0069178	11.7518	-2.37591	0.056004	0.594256	-3.80633
A_52_P654965	Eif3j1	-0.210455	-0.428455	0.00754491	12.0865	-2.37505	0.0560692	0.594256	-3.80692
A_55_P2133115	NA	0.311665	-0.0112353	0.634566	14.0369	2.37459	0.0561037	0.594256	-3.80724
A_55_P2087785	NA	0.287685	-0.0103864	0.585757	8.58158	2.37447	0.0561131	0.594256	-3.80732
A_55_P1961014	Selenbp1	0.937566	-0.0339158	1.90905	10.9289	2.3743	0.0561254	0.594256	-3.80743
A_55_P2085060	Vgf	0.127983	-0.00463988	0.260606	10.143	2.37412	0.0561392	0.594256	-3.80756
A_55_P2003338	Clint1	-0.212037	-0.431829	0.00775528	11.0599	-2.37339	0.056195	0.594256	-3.80806
A_55_P2075013	Tpt1	-0.164495	-0.335021	0.00603111	16.622	-2.37318	0.0562105	0.594256	-3.8082
A_51_P253697	Rpain	0.214722	-0.00793646	0.437381	9.39722	2.3725	0.0562621	0.594256	-3.80866
A_51_P434670	Qk	-0.14298	-0.291247	0.00528743	11.703	-2.37246	0.0562654	0.594256	-3.80869
A_66_P127262	NA	0.950633	-0.0351954	1.93646	10.1147	2.37236	0.0562728	0.594256	-3.80876
A_55_P2104653	Vma21	-0.122724	-0.250037	0.00458816	8.37263	-2.37153	0.0563359	0.594256	-3.80933
A_55_P2041988	NA	-0.371374	-0.756665	0.0139167	8.54654	-2.37133	0.0563511	0.594256	-3.80946
A_55_P2052470	Uqcrh	0.187889	-0.00707847	0.382856	14.4846	2.37087	0.0563859	0.594256	-3.80978
A_55_P2112474	NA	0.210935	-0.00798214	0.429853	16.6367	2.37049	0.0564151	0.594256	-3.81004
A_55_P1959828	Slc35g1	0.160879	-0.00615983	0.327918	8.3414	2.36947	0.0564929	0.594256	-3.81074
A_55_P2009604	NA	0.144213	-0.00552792	0.293953	8.51924	2.36937	0.0565004	0.594256	-3.8108
A_55_P1962876	Adam11	0.330636	-0.012886	0.674159	9.20149	2.36791	0.0566122	0.594256	-3.8118
A_55_P2056896	Kif2a	0.163569	-0.00637549	0.333513	10.1301	2.3679	0.0566129	0.594256	-3.81181
A_55_P2022074	Klf10	0.112761	-0.00442706	0.229949	11.2324	2.36725	0.0566622	0.594256	-3.81225
A_52_P141583	Macroh2a1	-0.29335	-0.598337	0.0116376	9.57304	-2.36632	0.0567338	0.594256	-3.81289
A_51_P167763	Kcnk13	0.128027	-0.00509004	0.261144	8.52065	2.36612	0.0567488	0.594256	-3.81303
A_55_P2073526	H2-Ke6	0.18488	-0.00746272	0.377223	11.021	2.36474	0.0568548	0.594256	-3.81397
A_51_P416825	Tspan15	0.16353	-0.00660832	0.333668	8.06597	2.36464	0.0568628	0.594256	-3.81404
A_51_P183630	Bcor	0.178671	-0.00727975	0.364622	10.3402	2.36388	0.0569209	0.594256	-3.81456
A_55_P1993813	NA	-0.174471	-0.356054	0.00711247	15.8044	-2.36383	0.0569248	0.594256	-3.8146
A_55_P2115846	Gm10836	-0.191681	-0.391222	0.00786003	9.73081	-2.36328	0.0569667	0.594256	-3.81497
A_55_P2122220	Kcnk4	0.124915	-0.00514334	0.254973	8.77834	2.3629	0.0569962	0.594256	-3.81523
A_55_P1996374	Prmt9	-0.142143	-0.290153	0.00586652	11.1969	-2.36268	0.0570132	0.594256	-3.81538
A_55_P2138549	Cc2d1a	0.222259	-0.00925417	0.453773	10.6141	2.36185	0.057077	0.594256	-3.81595
A_51_P306066	Eif4g2	-0.153884	-0.314236	0.00646704	11.8052	-2.36097	0.0571449	0.594256	-3.81655
A_55_P1972923	Polr1d	-0.179313	-0.366166	0.00753952	12.8849	-2.36092	0.0571486	0.594256	-3.81659
A_55_P2008512	B4galt7	0.171095	-0.00721583	0.349406	9.32267	2.36063	0.057171	0.594256	-3.81678
A_51_P223720	Rtcb	-0.119653	-0.244385	0.00507802	10.7324	-2.36003	0.0572173	0.594256	-3.8172
A_55_P2092611	Slc45a3	0.523251	-0.0224574	1.06896	10.2779	2.35895	0.0573013	0.594256	-3.81794
A_55_P2159480	Fam160a1	-0.121594	-0.248426	0.00523728	9.85934	-2.3586	0.057328	0.594256	-3.81818
A_55_P1997320	Zim1	-0.361674	-0.738981	0.0156319	11.1501	-2.35827	0.0573542	0.594256	-3.81841
A_55_P2016193	Prxl2c	-0.173086	-0.353654	0.00748233	9.60506	-2.35825	0.0573556	0.594256	-3.81842
A_55_P2055213	Abcf1	-0.144159	-0.294552	0.00623453	8.28305	-2.35821	0.0573589	0.594256	-3.81845
A_55_P2167299	NA	-0.127656	-0.26085	0.00553771	15.202	-2.35791	0.057382	0.594256	-3.81865
A_52_P43848	Sco1	-0.17008	-0.34758	0.00741978	8.43393	-2.35735	0.057425	0.594256	-3.81903
A_51_P219918	Tmem125	-0.246618	-0.504021	0.0107856	12.6237	-2.35711	0.0574441	0.594256	-3.8192
A_51_P152747	Nrip1	-0.218898	-0.447394	0.0095984	10.1133	-2.35685	0.0574642	0.594256	-3.81938
A_65_P13527	Osbpl8	-0.109726	-0.224286	0.00483326	10.7916	-2.3564	0.0574992	0.594256	-3.81969
A_55_P1957900	Dlg1	-0.199988	-0.408793	0.00881656	9.24216	-2.35631	0.0575057	0.594256	-3.81975
A_55_P2051778	Sult2b1	0.142171	-0.00630003	0.290641	8.56114	2.3558	0.0575456	0.594256	-3.8201
A_55_P2163857	Trim12c	-0.280942	-0.574359	0.0124744	8.7186	-2.3556	0.0575612	0.594256	-3.82024
A_51_P184197	Smarcd2	-0.12756	-0.26079	0.00567031	9.31527	-2.35549	0.05757	0.594256	-3.82031
A_55_P2095909	Lamtor3	-0.201622	-0.412263	0.0090179	8.39382	-2.35487	0.0576182	0.594256	-3.82074
A_55_P1983544	Tmed5	-0.170671	-0.348977	0.00763519	10.5316	-2.35485	0.0576199	0.594256	-3.82075
A_55_P2002079	NA	-0.29312	-0.599488	0.0132475	14.6031	-2.35381	0.0577003	0.594256	-3.82146
A_55_P2091055	NA	0.505303	-0.023115	1.03372	15.0156	2.35257	0.057797	0.594256	-3.82231
A_55_P1992299	Cep295	0.361506	-0.0166494	0.739662	8.56268	2.35188	0.0578516	0.594256	-3.82279
A_51_P430383	Dnajc30	0.133811	-0.00618568	0.273807	10.4809	2.35149	0.0578818	0.594256	-3.82306
A_55_P1976978	Zfp707	0.297173	-0.0137836	0.608129	8.99804	2.35114	0.0579091	0.594256	-3.8233
A_51_P157524	E2f4	0.354252	-0.016475	0.724979	9.3466	2.35086	0.0579309	0.594256	-3.82349
A_55_P2043009	Psmg2	0.286636	-0.013365	0.586637	11.2945	2.35059	0.0579521	0.594256	-3.82367
A_55_P2072801	Lypd5	0.114234	-0.00533091	0.233798	8.63488	2.3505	0.0579591	0.594256	-3.82373
A_55_P2096535	Icmt	0.348435	-0.0163938	0.713264	9.73764	2.34964	0.0580265	0.594256	-3.82432
A_52_P473953	Ctdspl	-0.223247	-0.457006	0.0105116	11.0087	-2.34956	0.0580327	0.594256	-3.82438
A_55_P2110887	NA	-0.241885	-0.495175	0.0114053	10.2296	-2.34941	0.0580445	0.594256	-3.82448
A_55_P2015767	Yipf6	0.131734	-0.00626327	0.269732	9.11169	2.34853	0.0581137	0.594256	-3.82509
A_52_P447196	Col4a6	0.172504	-0.00821656	0.353225	8.21915	2.34834	0.0581289	0.594256	-3.82522
A_55_P2106394	Knstrn	1.1744	-0.0560958	2.4049	14.3614	2.34804	0.0581525	0.594256	-3.82543
A_51_P329356	Mcts2	0.170635	-0.00815873	0.349429	10.2287	2.34793	0.0581611	0.594256	-3.8255
A_52_P193029	Hadha	-0.181784	-0.372266	0.0086972	9.06861	-2.34786	0.0581663	0.594256	-3.82555
A_55_P2115136	Vsir	-0.118265	-0.242209	0.00567968	9.35835	-2.34746	0.0581983	0.594256	-3.82583
A_52_P82765	NA	0.624655	-0.0301937	1.2795	9.57208	2.34676	0.0582532	0.594256	-3.82631
A_55_P2052924	Selenow	0.269138	-0.0130656	0.551342	12.4059	2.34629	0.0582901	0.594256	-3.82663
A_55_P2107528	NA	0.195121	-0.00950715	0.39975	8.0395	2.34589	0.0583216	0.594256	-3.8269
A_55_P2037797	Tex44	0.277393	-0.0135538	0.56834	8.94731	2.34558	0.0583457	0.594256	-3.82711
A_55_P1974976	Sprr2a2	0.23245	-0.0114586	0.476359	16.2542	2.34461	0.0584223	0.594256	-3.82778
A_55_P2019214	NA	0.121357	-0.0060191	0.248733	8.25587	2.34394	0.0584759	0.594256	-3.82825
A_55_P2158107	Ddx31	-0.198668	-0.407189	0.00985394	9.42976	-2.34393	0.0584762	0.594256	-3.82825
A_55_P2103668	Zfp316	0.206765	-0.0102938	0.423823	9.96748	2.34352	0.0585088	0.594256	-3.82853
A_52_P22331	Akap10	0.212072	-0.0105614	0.434706	8.72559	2.34349	0.0585116	0.594256	-3.82856
A_55_P2086128	Fa2h	-0.278297	-0.570525	0.0139316	10.8737	-2.34291	0.0585575	0.594256	-3.82895
A_55_P2000454	Tspan18	0.147027	-0.0074	0.301453	9.14139	2.3423	0.0586053	0.594256	-3.82937
A_66_P131530	Rpp30	-0.111552	-0.228766	0.00566134	8.16605	-2.34137	0.0586795	0.594256	-3.83001
A_55_P2131303	NA	-0.205186	-0.420834	0.010462	16.2827	-2.34084	0.0587214	0.594256	-3.83038
A_55_P1955244	NA	0.605859	-0.0310238	1.24274	13.3633	2.34035	0.0587601	0.594256	-3.83071
A_55_P2142172	Olfr1229	0.349048	-0.0179027	0.716	9.45473	2.34017	0.0587749	0.594256	-3.83084
A_51_P224517	Jade1	-0.305627	-0.626941	0.0156861	12.0803	-2.34009	0.058781	0.594256	-3.83089
A_55_P2170094	Lrrc27	0.110982	-0.00569764	0.227662	9.254	2.34006	0.0587835	0.594256	-3.83091
A_52_P624149	Hsp90b1	-0.173591	-0.356096	0.008915	16.4437	-2.34002	0.0587867	0.594256	-3.83094
A_55_P1960735	Gdf15	0.162544	-0.00839495	0.333483	9.04159	2.33937	0.0588381	0.594256	-3.83139
A_55_P2105152	Trim59	-0.243965	-0.500564	0.0126335	9.57907	-2.33907	0.0588623	0.594256	-3.8316
A_55_P2065040	NA	0.338303	-0.0176063	0.694212	14.4662	2.33849	0.0589082	0.594256	-3.83199
A_52_P255804	NA	-0.14067	-0.288706	0.00736695	10.9296	-2.33776	0.0589663	0.594256	-3.83249
A_51_P453856	Csnk1a1	-0.276104	-0.566698	0.0144901	12.6072	-2.33752	0.0589858	0.594256	-3.83266
A_55_P2108042	Dgcr2	0.177212	-0.00932379	0.363749	10.9717	2.33722	0.0590094	0.594256	-3.83286
A_55_P2144566	NA	0.259231	-0.0136683	0.532131	15.2912	2.33697	0.0590293	0.594256	-3.83304
A_51_P468055	Smyd1	0.325555	-0.017328	0.668437	9.9939	2.33586	0.0591179	0.594256	-3.8338
A_51_P439403	Padi1	0.183262	-0.00975587	0.37628	8.49687	2.33585	0.0591195	0.594256	-3.83381
A_51_P283876	Bphl	0.283403	-0.0151001	0.581906	10.0782	2.33574	0.0591278	0.594256	-3.83388
A_55_P1998209	NA	0.413921	-0.0220828	0.849925	16.4658	2.33559	0.05914	0.594256	-3.83399
A_55_P2185667	NA	0.338265	-0.018184	0.694713	8.3487	2.33469	0.0592121	0.594256	-3.83461
A_55_P1973448	Ybx2	0.146079	-0.0078928	0.30005	8.10886	2.33408	0.0592608	0.594256	-3.83503
A_51_P290139	Dlst	-0.266786	-0.548211	0.0146393	11.2582	-2.33222	0.0594104	0.594256	-3.83631
A_55_P2080603	Hspa8	0.388157	-0.0213604	0.797674	16.6864	2.33187	0.0594384	0.594256	-3.83655
A_51_P279712	Rell1	-0.14903	-0.306279	0.0082199	12.1323	-2.33159	0.0594608	0.594256	-3.83674
A_55_P2128499	Mgl2	0.329777	-0.0182144	0.677768	13.4038	2.33142	0.0594743	0.594256	-3.83686
A_55_P2336943	Dph6	-0.175197	-0.360093	0.00969814	8.9155	-2.33115	0.0594962	0.594256	-3.83705
A_55_P2149906	NA	0.279702	-0.0155217	0.574925	14.9615	2.33085	0.0595208	0.594256	-3.83726
A_55_P1973334	Mapk1	0.253797	-0.0141083	0.521703	12.9569	2.33064	0.0595377	0.594256	-3.8374
A_52_P606774	Stk4	0.186427	-0.0103697	0.383224	10.8188	2.33056	0.0595439	0.594256	-3.83745
A_55_P2168098	Plrg1	0.193054	-0.0107392	0.396847	11.0632	2.33055	0.0595447	0.594256	-3.83746
A_55_P2081530	Sh3bgrl3	0.193223	-0.0107711	0.397217	13.968	2.33029	0.0595654	0.594256	-3.83764
A_55_P2125912	Cct6a	-0.137123	-0.281911	0.0076656	9.8715	-2.32994	0.0595937	0.594256	-3.83788
A_51_P452779	Pygl	0.22241	-0.0126263	0.457446	12.9793	2.32803	0.0597481	0.594256	-3.8392
A_55_P2142151	Mapk1ip1	-0.271321	-0.558098	0.0154553	10.1692	-2.32761	0.0597824	0.594256	-3.83949
A_55_P1998461	Rpl17	0.338298	-0.0193514	0.695947	9.9454	2.32708	0.0598251	0.594256	-3.83985
A_55_P1996509	Rpl29	-0.245534	-0.505171	0.0141036	16.1882	-2.32655	0.0598676	0.594256	-3.84022
A_55_P1973279	NA	0.140974	-0.00811798	0.290065	16.9742	2.32624	0.0598933	0.594256	-3.84044
A_55_P2063490	Csprs	0.357698	-0.0206934	0.736089	9.22312	2.32565	0.0599409	0.594256	-3.84084
A_66_P102076	Cep68	-0.21111	-0.434435	0.0122147	9.38561	-2.32563	0.0599423	0.594256	-3.84085
A_55_P2049582	Apbb3	0.16958	-0.00988247	0.349042	9.52797	2.32472	0.0600167	0.594256	-3.84148
A_55_P2065113	Gm11559	0.134622	-0.00786958	0.277114	9.03333	2.32432	0.0600489	0.594256	-3.84176
A_55_P1970642	NA	0.17261	-0.0101376	0.355357	9.38665	2.32372	0.060098	0.594256	-3.84217
A_66_P124674	Ubxn2a	-0.135654	-0.279281	0.00797386	9.46924	-2.32361	0.0601068	0.594256	-3.84225
A_51_P125679	Rec114	-0.131859	-0.271492	0.00777369	8.39105	-2.32323	0.0601378	0.594256	-3.84902
A_55_P2087281	NA	0.442415	-0.0260842	0.910915	9.67221	2.32322	0.0601385	0.594256	-3.84252
A_55_P2124831	Brdt	0.423699	-0.0249884	0.872385	8.81079	2.32318	0.0601418	0.594256	-3.84255
A_55_P1953136	NA	-0.391548	-0.806261	0.0231638	13.9313	-2.32278	0.0601744	0.594256	-3.84282
A_52_P520408	Serp1	0.181539	-0.0108815	0.373959	11.7496	2.32107	0.0603141	0.594256	-3.844
A_55_P1987993	NA	-0.225622	-0.464794	0.013551	15.5892	-2.3208	0.0603355	0.594256	-3.84419
A_55_P1993493	Efr3a	-0.207398	-0.427283	0.0124868	10.6676	-2.32048	0.0603617	0.594256	-3.84441
A_66_P100440	Vezf1	-0.222292	-0.457981	0.0133976	9.93143	-2.32034	0.0603731	0.594256	-3.8445
A_55_P1964682	Rn28s1	-0.176297	-0.363245	0.010651	16.7213	-2.32003	0.0603989	0.594256	-3.84472
A_51_P333099	Mrps15	-0.188958	-0.389359	0.0114432	9.89274	-2.31971	0.0604249	0.594256	-3.84494
A_55_P1980883	Ephb6	1.12967	-0.0685512	2.32789	12.6491	2.31944	0.0604469	0.594256	-3.84513
A_55_P2100715	Auh	0.142856	-0.00873128	0.294443	8.51515	2.31849	0.0605251	0.594256	-3.84579
A_55_P2048202	Ss18	-0.227957	-0.46989	0.0139754	12.533	-2.31808	0.0605587	0.594256	-3.84607
A_51_P476711	Mtrex	-0.167511	-0.345299	0.0102779	11.0084	-2.31797	0.0605676	0.594256	-3.84614
A_55_P2103756	Hic2	0.276988	-0.0170338	0.57101	9.65723	2.31766	0.0605927	0.594256	-3.84635
A_55_P1977096	Elk4	0.431485	-0.0265818	0.889551	11.3819	2.31743	0.0606122	0.594256	-3.84652
A_55_P2126448	Snhg16	0.229528	-0.0141447	0.4732	9.98597	2.31738	0.0606157	0.594256	-3.84655
A_52_P278354	Bmp7	0.252966	-0.0156105	0.521543	8.74282	2.3172	0.0606309	0.594256	-3.84668
A_55_P2082625	NA	0.313752	-0.0193959	0.646901	9.6563	2.31696	0.0606505	0.594256	-3.84684
A_55_P2161126	NA	-0.194934	-0.401963	0.0120953	8.76896	-2.31646	0.0606915	0.594256	-3.84719
A_55_P2010487	Unk	-0.278162	-0.573642	0.0173186	11.0438	-2.316	0.0607297	0.594256	-3.84751
A_55_P2098354	Shf	0.206708	-0.0128987	0.426315	9.15712	2.31569	0.0607547	0.594256	-3.84772
A_55_P1974317	Surf6	-0.161532	-0.333173	0.010109	9.22468	-2.3153	0.0607873	0.594256	-3.84799
A_51_P465232	Mcfd2	-0.191597	-0.395218	0.012025	14.3947	-2.31491	0.0608196	0.594256	-3.84826
A_52_P539310	Serp2	0.206157	-0.0129397	0.425254	9.81407	2.3149	0.0608203	0.594256	-3.84827
A_52_P522977	Ssbp2	0.232708	-0.0146132	0.480029	8.11464	2.31483	0.0608257	0.594256	-3.84831
A_55_P2007663	Alkbh8	-0.140391	-0.289599	0.00881649	8.98286	-2.31482	0.0608263	0.594256	-3.84832
A_51_P367162	Psmb1	-0.19815	-0.408749	0.0124488	11.954	-2.31477	0.0608309	0.594256	-3.84836
A_52_P561377	Fam160b1	-0.303779	-0.626756	0.0191989	11.975	-2.31395	0.0608983	0.594256	-3.84892
A_55_P2424988	C78228	0.299948	-0.018995	0.618891	8.41603	2.31367	0.0609211	0.594256	-3.84911
A_55_P2063426	NA	0.225159	-0.0143034	0.464622	8.69682	2.31324	0.0609567	0.594256	-3.84941
A_55_P2106459	Zfhx3	0.26467	-0.0169388	0.546278	10.2326	2.31221	0.0610419	0.594256	-3.85012
A_51_P292877	Snrnp200	-0.119431	-0.246515	0.00765286	9.7472	-2.31204	0.0610559	0.594256	-3.85024
A_55_P2182159	Ywhaq	0.118723	-0.00760778	0.245054	12.9505	2.31204	0.0610564	0.594256	-3.85025
A_55_P2032079	Dbp	0.125182	-0.00802447	0.258389	8.96324	2.31199	0.0610603	0.594256	-3.85028
A_51_P183102	Rnf139	-0.247776	-0.511454	0.0159015	11.1822	-2.31183	0.0610737	0.594256	-3.85039
A_55_P2167050	Paip2	-0.221648	-0.457579	0.0142837	12.0364	-2.31125	0.0611217	0.594256	-3.85079
A_55_P2038101	Dock11	-0.209304	-0.432227	0.013619	9.97968	-2.30989	0.0612341	0.594256	-3.85173
A_55_P1983588	Pmepa1	-0.199167	-0.411345	0.0130119	11.0425	-2.30932	0.0612815	0.594256	-3.85212
A_55_P2094731	Sox13	0.977783	-0.0641028	2.01967	11.0794	2.30883	0.0613225	0.594256	-3.85247
A_55_P2074080	NA	-0.194234	-0.401207	0.0127382	13.6241	-2.30878	0.0613266	0.594256	-3.8525
A_55_P2022434	Gpi1	0.208991	-0.0137534	0.431735	13.7354	2.30829	0.0613674	0.594256	-3.85284
A_55_P2006662	Zfp967	-0.14823	-0.306251	0.00979003	8.90921	-2.30777	0.0614102	0.594256	-3.8532
A_66_P121288	Tceal6	0.113115	-0.00750193	0.233731	8.12856	2.30718	0.0614598	0.594256	-3.85361
A_51_P267740	Zc3h15	-0.120754	-0.249528	0.00801955	10.3725	-2.30698	0.0614762	0.594256	-3.85374
A_52_P336768	NA	-0.222082	-0.45896	0.0147959	9.74213	-2.30652	0.0615143	0.594256	-3.85406
A_55_P1964228	Elac1	0.175688	-0.0117146	0.363091	9.3679	2.30641	0.0615242	0.594256	-3.85414
A_51_P254895	Cyp4a10	0.169846	-0.0113468	0.351038	8.06395	2.30613	0.0615473	0.594256	-3.85434
A_55_P2152976	NA	-0.176046	-0.363885	0.0117931	14.8701	-2.30573	0.0615802	0.594256	-3.85461
A_55_P1984314	Trim43c	-0.290905	-0.601348	0.019538	9.38528	-2.30536	0.0616115	0.594256	-3.85487
A_66_P105791	Prkca	-0.158162	-0.326966	0.0106416	9.0747	-2.3051	0.0616332	0.594256	-3.85505
A_55_P1996941	Ube2c	0.2665	-0.0180144	0.551014	8.94262	2.30442	0.0616897	0.594256	-3.85552
A_55_P2269459	Prl8a6	-0.179293	-0.37074	0.0121534	17.48	-2.30402	0.0617238	0.594256	-3.8558
A_52_P427759	NA	0.297867	-0.020276	0.61601	13.0031	2.3034	0.0617754	0.594256	-3.85623
A_51_P286737	Ccl2	-0.576673	-1.19262	0.0392746	9.19879	-2.30332	0.0617817	0.594256	-3.86393
A_52_P31490	Vamp3	-0.180645	-0.373648	0.0123577	8.91644	-2.30267	0.0618365	0.594256	-3.85673
A_51_P425080	Hdgf	-0.173272	-0.358402	0.0118576	12.2352	-2.30262	0.061841	0.594256	-3.85677
A_55_P2029021	NA	0.409915	-0.0281253	0.847955	15.9509	2.30223	0.0618733	0.594256	-3.85704
A_55_P2027337	NA	0.570555	-0.0392342	1.18034	12.2015	2.3019	0.0619009	0.594256	-3.85726
A_55_P1978905	NA	0.475396	-0.0327207	0.983512	8.70184	2.30177	0.0619123	0.594256	-3.85736
A_55_P2173333	Plcb4	0.243301	-0.016806	0.503408	9.7983	2.30124	0.0619569	0.594256	-3.85773
A_55_P2031471	Rufy4	0.368933	-0.0255101	0.763375	10.4108	2.30108	0.0619697	0.594256	-3.85783
A_52_P437850	Fam13c	-0.267942	-0.554435	0.0185515	8.46558	-2.30089	0.0619863	0.594256	-3.85797
A_55_P1991960	Nwd1	0.156765	-0.0108687	0.324398	8.15635	2.30068	0.0620032	0.594256	-3.85811
A_55_P2010672	Kif17	0.66336	-0.0460165	1.37274	10.0221	2.3006	0.0620101	0.594256	-3.85816
A_55_P2175275	Hmbox1	0.568481	-0.0394521	1.17641	10.8993	2.30054	0.0620156	0.594256	-3.85821
A_55_P2021055	Elp5	-0.197465	-0.40864	0.0137113	11.3969	-2.30046	0.0620223	0.594256	-3.85827
A_51_P459368	Appbp2	-0.282222	-0.584044	0.0196004	12.6381	-2.30043	0.0620249	0.594256	-3.85829
A_55_P2060404	Pus3	-0.227771	-0.471411	0.0158692	9.37171	-2.29995	0.0620649	0.594256	-3.85862
A_55_P2013534	Slc25a19	0.101561	-0.0070764	0.210199	10.1701	2.29994	0.0620657	0.594256	-3.85862
[truncated: 17,330 more rows]
