# Supplementary material for: Prenatal arsenic exposure and gene expression in fetal liver, heart, lung, and placenta
Source: Toxicology. Author manuscript; Available in PMC 2026 Apr 20. (PMC13094789; doi:10.1016/j.tox.2026.154420)
Supplement: MMC9 [file NIHMS2151723-supplement-MMC9.xlsx]

## Sheet: enrichment.Process_Liver 020820
#term ID	term description	observed gene count	background gene count	strength	false discovery rate	matching proteins in your network (IDs)	matching proteins in your network (labels)
GO:0050789	Regulation of biological process	163	9973	0.18	1.95e-08	10090.ENSMUSP00000002284,10090.ENSMUSP00000002413,10090.ENSMUSP00000004120,10090.ENSMUSP00000004430,10090.ENSMUSP00000004985,10090.ENSMUSP00000005503,10090.ENSMUSP00000015581,10090.ENSMUSP00000017851,10090.ENSMUSP00000018361,10090.ENSMUSP00000018506,10090.ENSMUSP00000019469,10090.ENSMUSP00000019726,10090.ENSMUSP00000020123,10090.ENSMUSP00000020308,10090.ENSMUSP00000020835,10090.ENSMUSP00000020908…	Plaur,Tmem161a,Fancl,Clcn3,Brpf3,Msh6,Gzmb,Serinc3,Pmp22,Kpna2,G6pc,Plin3,Tmpo,Ddit4,Ppm1d,E2f6,Dek,Cenpk,Psmc6,Pbk,Rad21,Atf1,Slc11a2,Gzma,Gcm1,Phf10,Tapbp,Psmb8,Lims2,Incenp,Prdx5,Smc3,Ifitm3,Cdk18,Rgl1,Opn3,Dtl,Entpd2,Nup35,Ube2e3,Zbp1,Efna1,B4galt1,Usp1,Ssbp3,Sfpq,Oasl1,Oasl2,Usp18,Iigp1,Tyrobp,Ipo5,Serpina7,Fgl1,Map1lc3b,Ddx25,Phip,Tipin,Me1,Csrnp1,Mvk,Hspb8,Zfand1,Slx4,Atg14,Hace1,Serpine1,…
GO:0009987	Cellular process	195	13330	0.13	2.93e-08	10090.ENSMUSP00000002198,10090.ENSMUSP00000002284,10090.ENSMUSP00000002413,10090.ENSMUSP00000004120,10090.ENSMUSP00000004430,10090.ENSMUSP00000004985,10090.ENSMUSP00000005503,10090.ENSMUSP00000011058,10090.ENSMUSP00000013667,10090.ENSMUSP00000015581,10090.ENSMUSP00000017851,10090.ENSMUSP00000018361,10090.ENSMUSP00000018506,10090.ENSMUSP00000019469,10090.ENSMUSP00000020217,10090.ENSMUSP00000020308…	Sf3a1,Plaur,Tmem161a,Fancl,Clcn3,Brpf3,Msh6,Pdhx,Bcas1,Gzmb,Serinc3,Pmp22,Kpna2,G6pc,Nudt4,Ddit4,Ppm1d,E2f6,Trim47,Pnn,Dek,Cenpk,Psmc6,Pbk,Rad21,Mcm4,Nde1,Atf1,Slc11a2,Gzma,Gcm1,Phf10,Tapbp,Psmb8,Lims2,Incenp,Carnmt1,Prdx5,Smc3,Ifitm3,Pigq,Tsn,Cdk18,Rgl1,Tmem63a,Opn3,Dtl,Entpd2,Nup35,Ube2e3,Zbp1,Efna1,B4galt1,Usp1,Ssbp3,Sfpq,Sh3bgrl3,Oasl2,Fscn3,Usp18,Iigp1,Tyrobp,Ipo5,Polr3e,Dctn6,Fgl1,Heatr3,Dn…
GO:0065007	Biological regulation	167	10591	0.16	6.45e-08	10090.ENSMUSP00000002284,10090.ENSMUSP00000002413,10090.ENSMUSP00000004120,10090.ENSMUSP00000004430,10090.ENSMUSP00000004985,10090.ENSMUSP00000005503,10090.ENSMUSP00000015581,10090.ENSMUSP00000017851,10090.ENSMUSP00000018361,10090.ENSMUSP00000018506,10090.ENSMUSP00000019469,10090.ENSMUSP00000019726,10090.ENSMUSP00000020123,10090.ENSMUSP00000020308,10090.ENSMUSP00000020835,10090.ENSMUSP00000020908…	Plaur,Tmem161a,Fancl,Clcn3,Brpf3,Msh6,Gzmb,Serinc3,Pmp22,Kpna2,G6pc,Plin3,Tmpo,Ddit4,Ppm1d,E2f6,Dek,Cenpk,Psmc6,Pbk,Rad21,Nde1,Atf1,Slc11a2,Gzma,Gcm1,Phf10,Tapbp,Psmb8,Lims2,Incenp,Prdx5,Smc3,Ifitm3,Cdk18,Rgl1,Opn3,Dtl,Entpd2,Nup35,Ube2e3,Zbp1,Efna1,B4galt1,Usp1,Ssbp3,Sfpq,Oasl1,Oasl2,Usp18,Iigp1,Tyrobp,Ipo5,Serpina7,Fgl1,Dnaja2,Map1lc3b,Ddx25,Phip,Tipin,Me1,Csrnp1,Mvk,Hspb8,Zfand1,Slx4,Atg14,Hac…
GO:0019222	Regulation of metabolic process	115	6085	0.24	7.81e-08	10090.ENSMUSP00000002284,10090.ENSMUSP00000002413,10090.ENSMUSP00000004430,10090.ENSMUSP00000004985,10090.ENSMUSP00000005503,10090.ENSMUSP00000018361,10090.ENSMUSP00000019469,10090.ENSMUSP00000020123,10090.ENSMUSP00000020308,10090.ENSMUSP00000020835,10090.ENSMUSP00000020908,10090.ENSMUSP00000021807,10090.ENSMUSP00000022227,10090.ENSMUSP00000022380,10090.ENSMUSP00000022612,10090.ENSMUSP00000022927…	Plaur,Tmem161a,Clcn3,Brpf3,Msh6,Pmp22,G6pc,Tmpo,Ddit4,Ppm1d,E2f6,Dek,Cenpk,Psmc6,Pbk,Rad21,Atf1,Slc11a2,Gzma,Gcm1,Phf10,Tapbp,Psmb8,Incenp,Prdx5,Smc3,Cdk18,Dtl,Nup35,Efna1,Usp1,Ssbp3,Sfpq,Oasl1,Oasl2,Iigp1,Tyrobp,Serpina7,Fgl1,Ddx25,Phip,Tipin,Me1,Csrnp1,Mvk,Hspb8,Slx4,Atg14,Hace1,Serpine1,Cblc,Tiparp,Rbm12,Zfp367,Hic1,Atxn2,E2f8,Cenpe,Zfpm1,S100a1,Whsc1,Ercc8,Camk2n1,Hilpda,Tob2,Insig1,Nfil3,Azi…
GO:0060255	Regulation of macromolecule metabolic process	107	5618	0.24	3.81e-07	10090.ENSMUSP00000002284,10090.ENSMUSP00000002413,10090.ENSMUSP00000004985,10090.ENSMUSP00000005503,10090.ENSMUSP00000018361,10090.ENSMUSP00000019469,10090.ENSMUSP00000020123,10090.ENSMUSP00000020308,10090.ENSMUSP00000020835,10090.ENSMUSP00000020908,10090.ENSMUSP00000021807,10090.ENSMUSP00000022227,10090.ENSMUSP00000022380,10090.ENSMUSP00000022612,10090.ENSMUSP00000022927,10090.ENSMUSP00000023769…	Plaur,Tmem161a,Brpf3,Msh6,Pmp22,G6pc,Tmpo,Ddit4,Ppm1d,E2f6,Dek,Cenpk,Psmc6,Pbk,Rad21,Atf1,Slc11a2,Gzma,Gcm1,Phf10,Tapbp,Psmb8,Incenp,Prdx5,Smc3,Cdk18,Dtl,Nup35,Efna1,Usp1,Ssbp3,Sfpq,Oasl1,Oasl2,Tyrobp,Serpina7,Ddx25,Phip,Tipin,Csrnp1,Mvk,Slx4,Atg14,Hace1,Serpine1,Cblc,Tiparp,Rbm12,Zfp367,Hic1,Atxn2,E2f8,Cenpe,Zfpm1,S100a1,Whsc1,Ercc8,Camk2n1,Hilpda,Tob2,Insig1,Nfil3,Azin1,Hmgb2,Phf6,Gspt1,Birc5,O…
GO:0031323	Regulation of cellular metabolic process	103	5479	0.24	1.94e-06	10090.ENSMUSP00000002284,10090.ENSMUSP00000002413,10090.ENSMUSP00000004430,10090.ENSMUSP00000004985,10090.ENSMUSP00000005503,10090.ENSMUSP00000018361,10090.ENSMUSP00000020123,10090.ENSMUSP00000020308,10090.ENSMUSP00000020835,10090.ENSMUSP00000020908,10090.ENSMUSP00000021807,10090.ENSMUSP00000022227,10090.ENSMUSP00000022380,10090.ENSMUSP00000022612,10090.ENSMUSP00000022927,10090.ENSMUSP00000023769…	Plaur,Tmem161a,Clcn3,Brpf3,Msh6,Pmp22,Tmpo,Ddit4,Ppm1d,E2f6,Dek,Cenpk,Psmc6,Pbk,Rad21,Atf1,Slc11a2,Gzma,Gcm1,Phf10,Incenp,Prdx5,Smc3,Cdk18,Nup35,Efna1,Usp1,Ssbp3,Sfpq,Oasl1,Oasl2,Iigp1,Tyrobp,Serpina7,Fgl1,Ddx25,Phip,Tipin,Csrnp1,Mvk,Hspb8,Slx4,Atg14,Serpine1,Cblc,Rbm12,Zfp367,Hic1,Atxn2,E2f8,Cenpe,Zfpm1,S100a1,Whsc1,Ercc8,Camk2n1,Tob2,Insig1,Nfil3,Hmgb2,Phf6,Gspt1,Birc5,Oas1a,Slc39a8,Rps6ka6,Isg…
GO:0050794	Regulation of cellular process	151	9541	0.16	1.94e-06	10090.ENSMUSP00000002284,10090.ENSMUSP00000002413,10090.ENSMUSP00000004120,10090.ENSMUSP00000004430,10090.ENSMUSP00000004985,10090.ENSMUSP00000005503,10090.ENSMUSP00000015581,10090.ENSMUSP00000017851,10090.ENSMUSP00000018361,10090.ENSMUSP00000018506,10090.ENSMUSP00000020123,10090.ENSMUSP00000020308,10090.ENSMUSP00000020835,10090.ENSMUSP00000020908,10090.ENSMUSP00000021807,10090.ENSMUSP00000022227…	Plaur,Tmem161a,Fancl,Clcn3,Brpf3,Msh6,Gzmb,Serinc3,Pmp22,Kpna2,Tmpo,Ddit4,Ppm1d,E2f6,Dek,Cenpk,Psmc6,Pbk,Rad21,Atf1,Slc11a2,Gzma,Gcm1,Phf10,Lims2,Incenp,Prdx5,Smc3,Ifitm3,Cdk18,Rgl1,Opn3,Dtl,Entpd2,Nup35,Zbp1,Efna1,B4galt1,Usp1,Ssbp3,Sfpq,Oasl1,Oasl2,Iigp1,Tyrobp,Ipo5,Serpina7,Fgl1,Ddx25,Phip,Tipin,Csrnp1,Mvk,Hspb8,Zfand1,Slx4,Atg14,Hace1,Serpine1,Cblc,Ofd1,Pim3,Card19,Tiparp,Rbm12,Zfp367,Hic1,At…
GO:0080090	Regulation of primary metabolic process	100	5290	0.24	2.46e-06	10090.ENSMUSP00000002284,10090.ENSMUSP00000002413,10090.ENSMUSP00000005503,10090.ENSMUSP00000018361,10090.ENSMUSP00000020123,10090.ENSMUSP00000020308,10090.ENSMUSP00000020835,10090.ENSMUSP00000020908,10090.ENSMUSP00000021807,10090.ENSMUSP00000022227,10090.ENSMUSP00000022380,10090.ENSMUSP00000022612,10090.ENSMUSP00000022927,10090.ENSMUSP00000023769,10090.ENSMUSP00000023774,10090.ENSMUSP00000023897…	Plaur,Tmem161a,Msh6,Pmp22,Tmpo,Ddit4,Ppm1d,E2f6,Dek,Cenpk,Psmc6,Pbk,Rad21,Atf1,Slc11a2,Gzma,Gcm1,Phf10,Psmb8,Incenp,Prdx5,Cdk18,Dtl,Nup35,Efna1,Usp1,Ssbp3,Sfpq,Oasl1,Oasl2,Serpina7,Fgl1,Ddx25,Phip,Csrnp1,Mvk,Slx4,Atg14,Hace1,Serpine1,Cblc,Tiparp,Rbm12,Zfp367,Hic1,E2f8,Cenpe,Zfpm1,S100a1,Whsc1,Ercc8,Camk2n1,Tob2,Insig1,Nfil3,Azin1,Hmgb2,Phf6,Gspt1,Birc5,Oas1a,Slc39a8,Rps6ka6,Isg15,Fmr1,Hbb-bt,Arrb…
GO:0009615	Response to virus	17	235	0.82	3.28e-06	10090.ENSMUSP00000017851,10090.ENSMUSP00000020308,10090.ENSMUSP00000026565,10090.ENSMUSP00000029018,10090.ENSMUSP00000031540,10090.ENSMUSP00000031542,10090.ENSMUSP00000033173,10090.ENSMUSP00000041091,10090.ENSMUSP00000074009,10090.ENSMUSP00000079198,10090.ENSMUSP00000082548,10090.ENSMUSP00000085906,10090.ENSMUSP00000099889,10090.ENSMUSP00000102824,10090.ENSMUSP00000104548,10090.ENSMUSP00000113851…	Serinc3,Ddit4,Ifitm3,Zbp1,Oasl1,Oasl2,Polr3e,Rtp4,Ifnlr1,Oas1a,Isg15,Fmr1,Ifit3,Crebzf,Irf1,Bcl3,Odc1
GO:0051171	Regulation of nitrogen compound metabolic process	97	5126	0.24	4.02e-06	10090.ENSMUSP00000002284,10090.ENSMUSP00000002413,10090.ENSMUSP00000005503,10090.ENSMUSP00000018361,10090.ENSMUSP00000020123,10090.ENSMUSP00000020308,10090.ENSMUSP00000020835,10090.ENSMUSP00000020908,10090.ENSMUSP00000021807,10090.ENSMUSP00000022227,10090.ENSMUSP00000022380,10090.ENSMUSP00000022612,10090.ENSMUSP00000022927,10090.ENSMUSP00000023769,10090.ENSMUSP00000023774,10090.ENSMUSP00000023897…	Plaur,Tmem161a,Msh6,Pmp22,Tmpo,Ddit4,Ppm1d,E2f6,Dek,Cenpk,Psmc6,Pbk,Rad21,Atf1,Slc11a2,Gzma,Gcm1,Phf10,Psmb8,Incenp,Prdx5,Cdk18,Dtl,Nup35,Efna1,Usp1,Ssbp3,Sfpq,Oasl1,Oasl2,Serpina7,Ddx25,Phip,Csrnp1,Mvk,Slx4,Atg14,Hace1,Serpine1,Cblc,Tiparp,Rbm12,Zfp367,Hic1,E2f8,Cenpe,Zfpm1,S100a1,Whsc1,Ercc8,Camk2n1,Tob2,Insig1,Nfil3,Azin1,Hmgb2,Phf6,Gspt1,Birc5,Oas1a,Slc39a8,Rps6ka6,Isg15,Fmr1,Hbb-bt,Arrb1,Mbn…
GO:0044237	Cellular metabolic process	111	6445	0.2	2.7e-05	10090.ENSMUSP00000002198,10090.ENSMUSP00000004120,10090.ENSMUSP00000004985,10090.ENSMUSP00000005503,10090.ENSMUSP00000011058,10090.ENSMUSP00000017851,10090.ENSMUSP00000018361,10090.ENSMUSP00000019469,10090.ENSMUSP00000020217,10090.ENSMUSP00000020308,10090.ENSMUSP00000020835,10090.ENSMUSP00000021120,10090.ENSMUSP00000021381,10090.ENSMUSP00000022380,10090.ENSMUSP00000022612,10090.ENSMUSP00000022927…	Sf3a1,Fancl,Brpf3,Msh6,Pdhx,Serinc3,Pmp22,G6pc,Nudt4,Ddit4,Ppm1d,Trim47,Pnn,Psmc6,Pbk,Rad21,Mcm4,Slc11a2,Gzma,Gcm1,Phf10,Tapbp,Psmb8,Incenp,Carnmt1,Prdx5,Smc3,Pigq,Tsn,Cdk18,Opn3,Dtl,Entpd2,Ube2e3,B4galt1,Usp1,Sfpq,Sh3bgrl3,Oasl2,Usp18,Polr3e,Map1lc3b,Tipin,Me1,Mvk,Slx4,Wdr55,Atg14,Hace1,Cblc,Ubac1,Dis3,Pim3,Smc4,Tiparp,Cbr1,Mettl5,Polr2k,Whsc1,Ercc8,Insig1,Adam10,Nfil3,Azin1,Hmgb2,Mrpl18,Prpf38a…
GO:0006950	Response to stress	66	3045	0.3	2.77e-05	10090.ENSMUSP00000002413,10090.ENSMUSP00000004120,10090.ENSMUSP00000005503,10090.ENSMUSP00000017851,10090.ENSMUSP00000018361,10090.ENSMUSP00000020308,10090.ENSMUSP00000020835,10090.ENSMUSP00000022380,10090.ENSMUSP00000022927,10090.ENSMUSP00000023353,10090.ENSMUSP00000023774,10090.ENSMUSP00000025161,10090.ENSMUSP00000025904,10090.ENSMUSP00000025930,10090.ENSMUSP00000026565,10090.ENSMUSP00000027933…	Tmem161a,Fancl,Msh6,Serinc3,Pmp22,Ddit4,Ppm1d,Psmc6,Rad21,Mcm4,Slc11a2,Tapbp,Prdx5,Smc3,Ifitm3,Dtl,Entpd2,Zbp1,B4galt1,Usp1,Sfpq,Oasl1,Oasl2,Iigp1,Tyrobp,Polr3e,Dnaja2,Map1lc3b,Tipin,Hspb8,Slx4,Atg14,Serpine1,C1qb,Rtp4,Smc4,Hic1,Ercc8,Hilpda,Insig1,Hmgb2,Ifnlr1,Oas1a,Rps6ka6,Mdc1,Isg15,Fmr1,Flcn,Ifit3,Pdpk1,Sirt1,Txnip,Trim59,Ect2,Irf1,Map4k5,Fgfr1op2,Nmnat3,Arid5a,Dnm1l,Ube2v2,Rnf186,Bcl3,Nmi,Pa…
GO:0006139	Nucleobase-containing compound metabolic process	53	2205	0.34	3.68e-05	10090.ENSMUSP00000002198,10090.ENSMUSP00000004120,10090.ENSMUSP00000005503,10090.ENSMUSP00000011058,10090.ENSMUSP00000020217,10090.ENSMUSP00000020835,10090.ENSMUSP00000021381,10090.ENSMUSP00000022927,10090.ENSMUSP00000023353,10090.ENSMUSP00000024104,10090.ENSMUSP00000025930,10090.ENSMUSP00000027623,10090.ENSMUSP00000027933,10090.ENSMUSP00000028328,10090.ENSMUSP00000030289,10090.ENSMUSP00000030623…	Sf3a1,Fancl,Msh6,Pdhx,Nudt4,Ppm1d,Pnn,Rad21,Mcm4,Gcm1,Smc3,Tsn,Dtl,Entpd2,Usp1,Sfpq,Oasl2,Polr3e,Tipin,Mvk,Slx4,Wdr55,Dis3,Smc4,Mettl5,Polr2k,Ercc8,Nfil3,Hmgb2,Prpf38a,Gspt1,Oas1a,Amd2,Slc39a8,Mdc1,Prpf4,Fmr1,Mfap1a,Arrb1,Mbnl1,Sirt1,Crebzf,Hnrnpa3,Nmnat3,Ube2v2,Rsl1d1,Bcl3,Srsf3,Srsf1,Nmi,Lsm5,Tcea1,Parp10
GO:0034641	Cellular nitrogen compound metabolic process	62	2805	0.31	3.68e-05	10090.ENSMUSP00000002198,10090.ENSMUSP00000004120,10090.ENSMUSP00000005503,10090.ENSMUSP00000011058,10090.ENSMUSP00000019469,10090.ENSMUSP00000020217,10090.ENSMUSP00000020835,10090.ENSMUSP00000021381,10090.ENSMUSP00000022927,10090.ENSMUSP00000023353,10090.ENSMUSP00000023774,10090.ENSMUSP00000024104,10090.ENSMUSP00000025161,10090.ENSMUSP00000025632,10090.ENSMUSP00000025930,10090.ENSMUSP00000027623…	Sf3a1,Fancl,Msh6,Pdhx,G6pc,Nudt4,Ppm1d,Pnn,Rad21,Mcm4,Slc11a2,Gcm1,Tapbp,Carnmt1,Smc3,Tsn,Dtl,Entpd2,Usp1,Sfpq,Oasl2,Polr3e,Tipin,Mvk,Slx4,Wdr55,Dis3,Smc4,Mettl5,Polr2k,Ercc8,Adam10,Nfil3,Azin1,Hmgb2,Mrpl18,Prpf38a,Gspt1,Oas1a,Amd2,Slc39a8,Mdc1,Prpf4,Fmr1,Mfap1a,Arrb1,Mbnl1,Mcts2,Sirt1,Crebzf,Hnrnpa3,Nmnat3,Ube2v2,Rsl1d1,Bcl3,Srsf3,Srsf1,Nmi,Lsm5,Odc1,Tcea1,Parp10
GO:0002376	Immune system process	47	1842	0.37	3.81e-05	10090.ENSMUSP00000003512,10090.ENSMUSP00000005503,10090.ENSMUSP00000015581,10090.ENSMUSP00000017851,10090.ENSMUSP00000018361,10090.ENSMUSP00000020308,10090.ENSMUSP00000023774,10090.ENSMUSP00000025161,10090.ENSMUSP00000025196,10090.ENSMUSP00000026565,10090.ENSMUSP00000029018,10090.ENSMUSP00000029671,10090.ENSMUSP00000030121,10090.ENSMUSP00000030367,10090.ENSMUSP00000030623,10090.ENSMUSP00000031540…	Fcgrt,Msh6,Gzmb,Serinc3,Pmp22,Ddit4,Slc11a2,Tapbp,Psmb8,Ifitm3,Zbp1,Ifi44,B4galt1,Ssbp3,Sfpq,Oasl1,Oasl2,Iigp1,Tyrobp,Polr3e,Fgl1,C1qb,Rtp4,Tiparp,Cdh26,Zfpm1,Adam10,Artn,Nfil3,Hmgb2,Ifnlr1,Oas1a,Isg15,Hbb-bt,Atp11c,Flcn,Ifit3,Sirt1,Trim59,Irf1,Arid5a,Bcl3,Irf9,Nmi,Tcea1,Psmb9,H2-D1
GO:0006807	Nitrogen compound metabolic process	103	5878	0.21	3.81e-05	10090.ENSMUSP00000002198,10090.ENSMUSP00000004120,10090.ENSMUSP00000004985,10090.ENSMUSP00000005503,10090.ENSMUSP00000011058,10090.ENSMUSP00000015581,10090.ENSMUSP00000017851,10090.ENSMUSP00000018361,10090.ENSMUSP00000019469,10090.ENSMUSP00000020217,10090.ENSMUSP00000020835,10090.ENSMUSP00000021120,10090.ENSMUSP00000021381,10090.ENSMUSP00000022380,10090.ENSMUSP00000022612,10090.ENSMUSP00000022641…	Sf3a1,Fancl,Brpf3,Msh6,Pdhx,Gzmb,Serinc3,Pmp22,G6pc,Nudt4,Ppm1d,Trim47,Pnn,Psmc6,Pbk,Adamdec1,Rad21,Mcm4,Slc11a2,Gzma,Gcm1,Phf10,Tapbp,Psmb8,Incenp,Carnmt1,Prdx5,Smc3,Pigq,Tsn,Cdk18,Opn3,Dtl,Entpd2,Ube2e3,B4galt1,Usp1,Sfpq,Oasl2,Usp18,Polr3e,Tipin,Mvk,Slx4,Wdr55,Hace1,Cblc,Ubac1,Dis3,Pim3,Smc4,Tiparp,Mettl5,Polr2k,Whsc1,Ercc8,Adam10,Nfil3,Azin1,Hmgb2,Mrpl18,Prpf38a,Gspt1,Birc5,Oas1a,Amd2,Slc39a8,…
GO:0046483	Heterocycle metabolic process	55	2347	0.33	3.81e-05	10090.ENSMUSP00000002198,10090.ENSMUSP00000004120,10090.ENSMUSP00000005503,10090.ENSMUSP00000011058,10090.ENSMUSP00000019469,10090.ENSMUSP00000020217,10090.ENSMUSP00000020835,10090.ENSMUSP00000021381,10090.ENSMUSP00000022927,10090.ENSMUSP00000023353,10090.ENSMUSP00000023774,10090.ENSMUSP00000024104,10090.ENSMUSP00000025930,10090.ENSMUSP00000027623,10090.ENSMUSP00000027933,10090.ENSMUSP00000028328…	Sf3a1,Fancl,Msh6,Pdhx,G6pc,Nudt4,Ppm1d,Pnn,Rad21,Mcm4,Slc11a2,Gcm1,Smc3,Tsn,Dtl,Entpd2,Usp1,Sfpq,Oasl2,Polr3e,Tipin,Mvk,Slx4,Wdr55,Dis3,Smc4,Mettl5,Polr2k,Ercc8,Nfil3,Hmgb2,Prpf38a,Gspt1,Oas1a,Amd2,Slc39a8,Mdc1,Prpf4,Fmr1,Mfap1a,Arrb1,Mbnl1,Sirt1,Crebzf,Hnrnpa3,Nmnat3,Ube2v2,Rsl1d1,Bcl3,Srsf3,Srsf1,Nmi,Lsm5,Tcea1,Parp10
GO:1901360	Organic cyclic compound metabolic process	59	2614	0.32	3.81e-05	10090.ENSMUSP00000002198,10090.ENSMUSP00000004120,10090.ENSMUSP00000005503,10090.ENSMUSP00000011058,10090.ENSMUSP00000018361,10090.ENSMUSP00000019469,10090.ENSMUSP00000020217,10090.ENSMUSP00000020835,10090.ENSMUSP00000021381,10090.ENSMUSP00000022927,10090.ENSMUSP00000023353,10090.ENSMUSP00000023774,10090.ENSMUSP00000024104,10090.ENSMUSP00000025930,10090.ENSMUSP00000027623,10090.ENSMUSP00000027933…	Sf3a1,Fancl,Msh6,Pdhx,Pmp22,G6pc,Nudt4,Ppm1d,Pnn,Rad21,Mcm4,Slc11a2,Gcm1,Smc3,Tsn,Dtl,Entpd2,Usp1,Sfpq,Oasl2,Polr3e,Fgl1,Tipin,Mvk,Slx4,Wdr55,Dis3,Smc4,Tiparp,Mettl5,Polr2k,Ercc8,Insig1,Nfil3,Hmgb2,Prpf38a,Gspt1,Oas1a,Amd2,Slc39a8,Mdc1,Prpf4,Fmr1,Mfap1a,Arrb1,Mbnl1,Sirt1,Crebzf,Hnrnpa3,Nmnat3,Ube2v2,Rsl1d1,Bcl3,Srsf3,Srsf1,Nmi,Lsm5,Tcea1,Parp10
GO:0006725	Cellular aromatic compound metabolic process	55	2412	0.32	6.82e-05	10090.ENSMUSP00000002198,10090.ENSMUSP00000004120,10090.ENSMUSP00000005503,10090.ENSMUSP00000011058,10090.ENSMUSP00000019469,10090.ENSMUSP00000020217,10090.ENSMUSP00000020835,10090.ENSMUSP00000021381,10090.ENSMUSP00000022927,10090.ENSMUSP00000023353,10090.ENSMUSP00000023774,10090.ENSMUSP00000024104,10090.ENSMUSP00000025930,10090.ENSMUSP00000027623,10090.ENSMUSP00000027933,10090.ENSMUSP00000028328…	Sf3a1,Fancl,Msh6,Pdhx,G6pc,Nudt4,Ppm1d,Pnn,Rad21,Mcm4,Slc11a2,Gcm1,Smc3,Tsn,Dtl,Entpd2,Usp1,Sfpq,Oasl2,Polr3e,Tipin,Mvk,Slx4,Wdr55,Dis3,Smc4,Mettl5,Polr2k,Ercc8,Nfil3,Hmgb2,Prpf38a,Gspt1,Oas1a,Amd2,Slc39a8,Mdc1,Prpf4,Fmr1,Mfap1a,Arrb1,Mbnl1,Sirt1,Crebzf,Hnrnpa3,Nmnat3,Ube2v2,Rsl1d1,Bcl3,Srsf3,Srsf1,Nmi,Lsm5,Tcea1,Parp10
GO:0009607	Response to biotic stimulus	35	1178	0.44	6.82e-05	10090.ENSMUSP00000017851,10090.ENSMUSP00000018361,10090.ENSMUSP00000020308,10090.ENSMUSP00000020835,10090.ENSMUSP00000023897,10090.ENSMUSP00000026565,10090.ENSMUSP00000029018,10090.ENSMUSP00000029671,10090.ENSMUSP00000030623,10090.ENSMUSP00000031540,10090.ENSMUSP00000031542,10090.ENSMUSP00000032198,10090.ENSMUSP00000032473,10090.ENSMUSP00000033173,10090.ENSMUSP00000038871,10090.ENSMUSP00000039586…	Serinc3,Pmp22,Ddit4,Ppm1d,Gzma,Ifitm3,Zbp1,Ifi44,Sfpq,Oasl1,Oasl2,Usp18,Iigp1,Polr3e,Slx4,Serpine1,C1qb,Rtp4,Hmgb2,Ifnlr1,Oas1a,Isg15,Fmr1,Ifit3,Txnip,Crebzf,Trim59,Irf1,Arid5a,Bcl3,Nmi,Prlr,Lsm5,Odc1,Psmb9
GO:0051607	Defense response to virus	13	170	0.85	6.82e-05	10090.ENSMUSP00000017851,10090.ENSMUSP00000020308,10090.ENSMUSP00000026565,10090.ENSMUSP00000029018,10090.ENSMUSP00000031540,10090.ENSMUSP00000031542,10090.ENSMUSP00000033173,10090.ENSMUSP00000041091,10090.ENSMUSP00000074009,10090.ENSMUSP00000079198,10090.ENSMUSP00000082548,10090.ENSMUSP00000099889,10090.ENSMUSP00000104548	Serinc3,Ddit4,Ifitm3,Zbp1,Oasl1,Oasl2,Polr3e,Rtp4,Ifnlr1,Oas1a,Isg15,Ifit3,Irf1
GO:0090304	Nucleic acid metabolic process	45	1777	0.37	6.97e-05	10090.ENSMUSP00000002198,10090.ENSMUSP00000004120,10090.ENSMUSP00000005503,10090.ENSMUSP00000020835,10090.ENSMUSP00000021381,10090.ENSMUSP00000022927,10090.ENSMUSP00000023353,10090.ENSMUSP00000024104,10090.ENSMUSP00000025930,10090.ENSMUSP00000027623,10090.ENSMUSP00000027933,10090.ENSMUSP00000030289,10090.ENSMUSP00000030623,10090.ENSMUSP00000033173,10090.ENSMUSP00000034964,10090.ENSMUSP00000038871…	Sf3a1,Fancl,Msh6,Ppm1d,Pnn,Rad21,Mcm4,Gcm1,Smc3,Tsn,Dtl,Usp1,Sfpq,Polr3e,Tipin,Slx4,Wdr55,Dis3,Smc4,Mettl5,Polr2k,Ercc8,Nfil3,Hmgb2,Prpf38a,Gspt1,Slc39a8,Mdc1,Prpf4,Fmr1,Mfap1a,Arrb1,Mbnl1,Sirt1,Crebzf,Hnrnpa3,Ube2v2,Rsl1d1,Bcl3,Srsf3,Srsf1,Nmi,Lsm5,Tcea1,Parp10
GO:0008152	Metabolic process	119	7331	0.17	8.36e-05	10090.ENSMUSP00000002198,10090.ENSMUSP00000004120,10090.ENSMUSP00000004985,10090.ENSMUSP00000005503,10090.ENSMUSP00000011058,10090.ENSMUSP00000015581,10090.ENSMUSP00000017851,10090.ENSMUSP00000018361,10090.ENSMUSP00000019469,10090.ENSMUSP00000020217,10090.ENSMUSP00000020308,10090.ENSMUSP00000020835,10090.ENSMUSP00000021120,10090.ENSMUSP00000021381,10090.ENSMUSP00000022380,10090.ENSMUSP00000022612…	Sf3a1,Fancl,Brpf3,Msh6,Pdhx,Gzmb,Serinc3,Pmp22,G6pc,Nudt4,Ddit4,Ppm1d,Trim47,Pnn,Psmc6,Pbk,Adamdec1,Rad21,Mcm4,Slc11a2,Gzma,Gcm1,Phf10,Tapbp,Psmb8,Incenp,Carnmt1,Prdx5,Smc3,Pigq,Tsn,Cdk18,Opn3,Dtl,Entpd2,Ube2e3,B4galt1,Usp1,Sfpq,Sh3bgrl3,Oasl2,Usp18,Polr3e,Dctn6,Fgl1,Map1lc3b,Ddx25,Tipin,Me1,Mvk,Slx4,Wdr55,Atg14,Hace1,Cblc,Ubac1,Dis3,Pim3,Smc4,Tiparp,Cbr1,Mettl5,Polr2k,Whsc1,Ercc8,Insig1,Adam10,N…
GO:0032069	Regulation of nuclease activity	6	22	1.4	0.00024	10090.ENSMUSP00000023897,10090.ENSMUSP00000031540,10090.ENSMUSP00000031542,10090.ENSMUSP00000065940,10090.ENSMUSP00000079198,10090.ENSMUSP00000101082	Gzma,Oasl1,Oasl2,Hmgb2,Oas1a,Sirt1
GO:0051707	Response to other organism	33	1145	0.42	0.00025	10090.ENSMUSP00000017851,10090.ENSMUSP00000018361,10090.ENSMUSP00000020308,10090.ENSMUSP00000020835,10090.ENSMUSP00000023897,10090.ENSMUSP00000026565,10090.ENSMUSP00000029018,10090.ENSMUSP00000029671,10090.ENSMUSP00000030623,10090.ENSMUSP00000031540,10090.ENSMUSP00000031542,10090.ENSMUSP00000032198,10090.ENSMUSP00000032473,10090.ENSMUSP00000033173,10090.ENSMUSP00000039586,10090.ENSMUSP00000040246…	Serinc3,Pmp22,Ddit4,Ppm1d,Gzma,Ifitm3,Zbp1,Ifi44,Sfpq,Oasl1,Oasl2,Usp18,Iigp1,Polr3e,Serpine1,C1qb,Rtp4,Hmgb2,Ifnlr1,Oas1a,Isg15,Fmr1,Ifit3,Crebzf,Trim59,Irf1,Arid5a,Bcl3,Nmi,Prlr,Lsm5,Odc1,Psmb9
GO:0050896	Response to stimulus	112	6908	0.17	0.00027	10090.ENSMUSP00000002284,10090.ENSMUSP00000002413,10090.ENSMUSP00000004120,10090.ENSMUSP00000005503,10090.ENSMUSP00000015581,10090.ENSMUSP00000017851,10090.ENSMUSP00000018361,10090.ENSMUSP00000018506,10090.ENSMUSP00000019469,10090.ENSMUSP00000020308,10090.ENSMUSP00000020835,10090.ENSMUSP00000022380,10090.ENSMUSP00000022612,10090.ENSMUSP00000022927,10090.ENSMUSP00000023353,10090.ENSMUSP00000023769…	Plaur,Tmem161a,Fancl,Msh6,Gzmb,Serinc3,Pmp22,Kpna2,G6pc,Ddit4,Ppm1d,Psmc6,Pbk,Rad21,Mcm4,Atf1,Slc11a2,Gzma,Tapbp,Prdx5,Smc3,Ifitm3,Rgl1,Opn3,Dtl,Entpd2,Nup35,Zbp1,Efna1,Ifi44,B4galt1,Usp1,Sfpq,Oasl1,Oasl2,Usp18,Iigp1,Tyrobp,Ipo5,Polr3e,Serpina7,Fgl1,Dnaja2,Map1lc3b,Phip,Tipin,Me1,Csrnp1,Hspb8,Zfand1,Slx4,Atg14,Serpine1,Cblc,C1qb,Rtp4,Smc4,Tiparp,Hic1,Ercc8,Hilpda,Insig1,Adam10,Artn,Nfil3,Hmgb2,Ly…
GO:0071704	Organic substance metabolic process	111	6824	0.17	0.00027	10090.ENSMUSP00000002198,10090.ENSMUSP00000004120,10090.ENSMUSP00000004985,10090.ENSMUSP00000005503,10090.ENSMUSP00000011058,10090.ENSMUSP00000015581,10090.ENSMUSP00000017851,10090.ENSMUSP00000018361,10090.ENSMUSP00000019469,10090.ENSMUSP00000020217,10090.ENSMUSP00000020835,10090.ENSMUSP00000021120,10090.ENSMUSP00000021381,10090.ENSMUSP00000022380,10090.ENSMUSP00000022612,10090.ENSMUSP00000022641…	Sf3a1,Fancl,Brpf3,Msh6,Pdhx,Gzmb,Serinc3,Pmp22,G6pc,Nudt4,Ppm1d,Trim47,Pnn,Psmc6,Pbk,Adamdec1,Rad21,Mcm4,Slc11a2,Gzma,Gcm1,Phf10,Tapbp,Psmb8,Incenp,Carnmt1,Smc3,Pigq,Tsn,Cdk18,Opn3,Dtl,Entpd2,Ube2e3,B4galt1,Usp1,Sfpq,Oasl2,Usp18,Polr3e,Dctn6,Fgl1,Ddx25,Tipin,Me1,Mvk,Slx4,Wdr55,Hace1,Cblc,Ubac1,Dis3,Pim3,Smc4,Tiparp,Mettl5,Polr2k,Whsc1,Ercc8,Insig1,Adam10,Nfil3,Azin1,Hmgb2,Mrpl18,Prpf38a,Gspt1,Bir…
GO:0019219	Regulation of nucleobase-containing compound metabolic process	65	3265	0.26	0.00034	10090.ENSMUSP00000002413,10090.ENSMUSP00000005503,10090.ENSMUSP00000020123,10090.ENSMUSP00000020308,10090.ENSMUSP00000020835,10090.ENSMUSP00000020908,10090.ENSMUSP00000021807,10090.ENSMUSP00000022227,10090.ENSMUSP00000022380,10090.ENSMUSP00000022927,10090.ENSMUSP00000023769,10090.ENSMUSP00000023897,10090.ENSMUSP00000024104,10090.ENSMUSP00000024657,10090.ENSMUSP00000025904,10090.ENSMUSP00000027697…	Tmem161a,Msh6,Tmpo,Ddit4,Ppm1d,E2f6,Dek,Cenpk,Psmc6,Rad21,Atf1,Gzma,Gcm1,Phf10,Prdx5,Cdk18,Nup35,Efna1,Usp1,Ssbp3,Sfpq,Oasl1,Oasl2,Phip,Csrnp1,Slx4,Rbm12,Zfp367,Hic1,E2f8,Zfpm1,S100a1,Whsc1,Ercc8,Tob2,Insig1,Nfil3,Hmgb2,Phf6,Birc5,Oas1a,Slc39a8,Fmr1,Arrb1,Mbnl1,Flcn,Sirt1,Zbtb8b,Txnip,Crebzf,Irf1,Hnrnpa3,Bclaf3,Arid5a,Ube2v2,Bcl3,Srsf3,Irf9,Srsf1,Nmi,Tfdp2,Tcea1,Parp10,Tgif1,Zfp131
GO:0044238	Primary metabolic process	105	6369	0.18	0.00034	10090.ENSMUSP00000002198,10090.ENSMUSP00000004120,10090.ENSMUSP00000004985,10090.ENSMUSP00000005503,10090.ENSMUSP00000011058,10090.ENSMUSP00000015581,10090.ENSMUSP00000017851,10090.ENSMUSP00000018361,10090.ENSMUSP00000019469,10090.ENSMUSP00000020217,10090.ENSMUSP00000020835,10090.ENSMUSP00000021120,10090.ENSMUSP00000021381,10090.ENSMUSP00000022380,10090.ENSMUSP00000022612,10090.ENSMUSP00000022641…	Sf3a1,Fancl,Brpf3,Msh6,Pdhx,Gzmb,Serinc3,Pmp22,G6pc,Nudt4,Ppm1d,Trim47,Pnn,Psmc6,Pbk,Adamdec1,Rad21,Mcm4,Gzma,Gcm1,Phf10,Psmb8,Incenp,Smc3,Pigq,Tsn,Cdk18,Opn3,Dtl,Entpd2,Ube2e3,B4galt1,Usp1,Sfpq,Oasl2,Usp18,Polr3e,Dctn6,Fgl1,Tipin,Mvk,Slx4,Wdr55,Hace1,Cblc,Ubac1,Dis3,Pim3,Smc4,Tiparp,Mettl5,Polr2k,Whsc1,Ercc8,Insig1,Adam10,Nfil3,Azin1,Hmgb2,Mrpl18,Prpf38a,Gspt1,Birc5,Oas1a,Amd2,Slc39a8,Rps6ka6,Md…
GO:0042981	Regulation of apoptotic process	38	1486	0.37	0.00044	10090.ENSMUSP00000002284,10090.ENSMUSP00000002413,10090.ENSMUSP00000017851,10090.ENSMUSP00000018361,10090.ENSMUSP00000023774,10090.ENSMUSP00000023897,10090.ENSMUSP00000025254,10090.ENSMUSP00000025904,10090.ENSMUSP00000029018,10090.ENSMUSP00000029566,10090.ENSMUSP00000030121,10090.ENSMUSP00000030623,10090.ENSMUSP00000032800,10090.ENSMUSP00000034787,10090.ENSMUSP00000039586,10090.ENSMUSP00000044603…	Plaur,Tmem161a,Serinc3,Pmp22,Slc11a2,Gzma,Lims2,Prdx5,Zbp1,Efna1,B4galt1,Sfpq,Tyrobp,Phip,Serpine1,Pim3,Card19,Adam10,Hmgb2,Tnfaip8l1,Krit1,Birc5,Fmr1,Arrb1,Mad2l1,Flcn,Ifit3,Anp32b,Pdpk1,Sirt1,Txnip,Ect2,Dnm1l,Ube2v2,Rsl1d1,Bcl3,Prlr,Sh3glb1
GO:0071840	Cellular component organization or biogenesis	87	4954	0.21	0.00044	10090.ENSMUSP00000002198,10090.ENSMUSP00000004430,10090.ENSMUSP00000004985,10090.ENSMUSP00000005503,10090.ENSMUSP00000018361,10090.ENSMUSP00000020308,10090.ENSMUSP00000020835,10090.ENSMUSP00000021807,10090.ENSMUSP00000022227,10090.ENSMUSP00000022927,10090.ENSMUSP00000023353,10090.ENSMUSP00000023359,10090.ENSMUSP00000023769,10090.ENSMUSP00000023774,10090.ENSMUSP00000024657,10090.ENSMUSP00000025161…	Sf3a1,Clcn3,Brpf3,Msh6,Pmp22,Ddit4,Ppm1d,Dek,Cenpk,Rad21,Mcm4,Nde1,Atf1,Slc11a2,Phf10,Tapbp,Lims2,Incenp,Smc3,Nup35,Efna1,B4galt1,Ssbp3,Sfpq,Fscn3,Tyrobp,Dctn6,Heatr3,Map1lc3b,Phip,Zfand1,Slx4,Wdr55,Atg14,Hace1,C1qb,Rtp4,Ofd1,Dis3,Pim3,Smc4,Cdh26,Haus3,Mettl5,Atxn2,Cenpe,Zfpm1,Whsc1,Aspm,Adam10,Artn,Hmgb2,Cdc42ep3,Srp19,Gspt1,Birc5,Slc39a8,Kif20b,Fmr1,Rnf213,Arrb1,Cox7a1,Mbnl1,Mad2l1,Atp11c,Nop56…
GO:0007049	Cell cycle	32	1138	0.41	0.00048	10090.ENSMUSP00000005503,10090.ENSMUSP00000018361,10090.ENSMUSP00000020835,10090.ENSMUSP00000020908,10090.ENSMUSP00000022227,10090.ENSMUSP00000022612,10090.ENSMUSP00000022927,10090.ENSMUSP00000023353,10090.ENSMUSP00000023359,10090.ENSMUSP00000025562,10090.ENSMUSP00000025930,10090.ENSMUSP00000027697,10090.ENSMUSP00000033913,10090.ENSMUSP00000034964,10090.ENSMUSP00000038871,10090.ENSMUSP00000039206…	Msh6,Pmp22,Ppm1d,E2f6,Cenpk,Pbk,Rad21,Mcm4,Nde1,Incenp,Smc3,Cdk18,Dctn6,Tipin,Slx4,Hace1,Pim3,Smc4,Haus3,E2f8,Cenpe,Aspm,Rabgap1,Birc5,Mdc1,Kif20b,Mad2l1,Anp32b,Txnip,Ect2,Irf1,Tfdp2
GO:0050658	RNA transport	11	148	0.83	0.00049	10090.ENSMUSP00000028382,10090.ENSMUSP00000030623,10090.ENSMUSP00000034612,10090.ENSMUSP00000062766,10090.ENSMUSP00000078123,10090.ENSMUSP00000085906,10090.ENSMUSP00000106801,10090.ENSMUSP00000107595,10090.ENSMUSP00000117045,10090.ENSMUSP00000120595,10090.ENSMUSP00000136493	Nup35,Sfpq,Ddx25,Nupl2,Mrpl18,Fmr1,Pom121,Hnrnpa3,Srsf3,Srsf1,Tomm20
GO:0043170	Macromolecule metabolic process	91	5313	0.2	0.00052	10090.ENSMUSP00000002198,10090.ENSMUSP00000004120,10090.ENSMUSP00000004985,10090.ENSMUSP00000005503,10090.ENSMUSP00000015581,10090.ENSMUSP00000018361,10090.ENSMUSP00000019469,10090.ENSMUSP00000020835,10090.ENSMUSP00000021120,10090.ENSMUSP00000021381,10090.ENSMUSP00000022380,10090.ENSMUSP00000022612,10090.ENSMUSP00000022641,10090.ENSMUSP00000022927,10090.ENSMUSP00000023353,10090.ENSMUSP00000023897…	Sf3a1,Fancl,Brpf3,Msh6,Gzmb,Pmp22,G6pc,Ppm1d,Trim47,Pnn,Psmc6,Pbk,Adamdec1,Rad21,Mcm4,Gzma,Gcm1,Phf10,Psmb8,Incenp,Smc3,Pigq,Tsn,Cdk18,Opn3,Dtl,Ube2e3,B4galt1,Usp1,Sfpq,Usp18,Polr3e,Ddx25,Tipin,Slx4,Wdr55,Hace1,Cblc,Ubac1,Dis3,Pim3,Smc4,Tiparp,Mettl5,Polr2k,Whsc1,Ercc8,Adam10,Nfil3,Hmgb2,Mrpl18,Prpf38a,Gspt1,Birc5,Slc39a8,Rps6ka6,Mdc1,Prpf4,Nhlrc4,Isg15,Fmr1,Mfap1a,Rnf213,Arrb1,Mbnl1,Pdpk1,Mcts2,…
GO:0048518	Positive regulation of biological process	98	5869	0.19	0.00052	10090.ENSMUSP00000002284,10090.ENSMUSP00000002413,10090.ENSMUSP00000004430,10090.ENSMUSP00000004985,10090.ENSMUSP00000017851,10090.ENSMUSP00000018361,10090.ENSMUSP00000018506,10090.ENSMUSP00000019726,10090.ENSMUSP00000020308,10090.ENSMUSP00000020908,10090.ENSMUSP00000022227,10090.ENSMUSP00000022380,10090.ENSMUSP00000022612,10090.ENSMUSP00000022927,10090.ENSMUSP00000023769,10090.ENSMUSP00000023774…	Plaur,Tmem161a,Clcn3,Brpf3,Serinc3,Pmp22,Kpna2,Plin3,Ddit4,E2f6,Cenpk,Psmc6,Pbk,Rad21,Atf1,Slc11a2,Gzma,Gcm1,Phf10,Lims2,Incenp,Prdx5,Dtl,Zbp1,Efna1,B4galt1,Ssbp3,Sfpq,Tyrobp,Ipo5,Map1lc3b,Phip,Tipin,Csrnp1,Hspb8,Zfand1,Slx4,Atg14,Hace1,Serpine1,C1qb,Tiparp,Zfp367,Hic1,E2f8,Cenpe,Zfpm1,S100a1,Whsc1,Aspm,Ercc8,Camk2n1,Hilpda,Tob2,Insig1,Adam10,Artn,Nfil3,Azin1,Hmgb2,Cdc42ep3,Frmd4a,Birc5,Isg15,Kif…
GO:0002252	Immune effector process	18	435	0.58	0.00073	10090.ENSMUSP00000005503,10090.ENSMUSP00000015581,10090.ENSMUSP00000017851,10090.ENSMUSP00000020308,10090.ENSMUSP00000026565,10090.ENSMUSP00000029018,10090.ENSMUSP00000031540,10090.ENSMUSP00000031542,10090.ENSMUSP00000032800,10090.ENSMUSP00000033173,10090.ENSMUSP00000040246,10090.ENSMUSP00000041091,10090.ENSMUSP00000074009,10090.ENSMUSP00000079198,10090.ENSMUSP00000082548,10090.ENSMUSP00000099889…	Msh6,Gzmb,Serinc3,Ddit4,Ifitm3,Zbp1,Oasl1,Oasl2,Tyrobp,Polr3e,C1qb,Rtp4,Ifnlr1,Oas1a,Isg15,Ifit3,Irf1,Bcl3
GO:0010941	Regulation of cell death	40	1661	0.34	0.00073	10090.ENSMUSP00000002284,10090.ENSMUSP00000002413,10090.ENSMUSP00000017851,10090.ENSMUSP00000018361,10090.ENSMUSP00000020308,10090.ENSMUSP00000023774,10090.ENSMUSP00000023897,10090.ENSMUSP00000025254,10090.ENSMUSP00000025904,10090.ENSMUSP00000029018,10090.ENSMUSP00000029566,10090.ENSMUSP00000030121,10090.ENSMUSP00000030623,10090.ENSMUSP00000032800,10090.ENSMUSP00000034787,10090.ENSMUSP00000039586…	Plaur,Tmem161a,Serinc3,Pmp22,Ddit4,Slc11a2,Gzma,Lims2,Prdx5,Zbp1,Efna1,B4galt1,Sfpq,Tyrobp,Phip,Serpine1,Pim3,Card19,Adam10,Hmgb2,Tnfaip8l1,Krit1,Birc5,Fmr1,Arrb1,Mad2l1,Flcn,Ifit3,Anp32b,Pdpk1,Sirt1,Txnip,Ect2,Irf1,Dnm1l,Ube2v2,Rsl1d1,Bcl3,Prlr,Sh3glb1
GO:0009605	Response to external stimulus	48	2199	0.3	0.00088	10090.ENSMUSP00000017851,10090.ENSMUSP00000018361,10090.ENSMUSP00000019469,10090.ENSMUSP00000020308,10090.ENSMUSP00000020835,10090.ENSMUSP00000023897,10090.ENSMUSP00000026565,10090.ENSMUSP00000027809,10090.ENSMUSP00000029018,10090.ENSMUSP00000029566,10090.ENSMUSP00000029671,10090.ENSMUSP00000030623,10090.ENSMUSP00000031540,10090.ENSMUSP00000031542,10090.ENSMUSP00000032198,10090.ENSMUSP00000032473…	Serinc3,Pmp22,G6pc,Ddit4,Ppm1d,Gzma,Ifitm3,Opn3,Zbp1,Efna1,Ifi44,Sfpq,Oasl1,Oasl2,Usp18,Iigp1,Polr3e,Serpina7,Map1lc3b,Atg14,Serpine1,C1qb,Rtp4,Ercc8,Artn,Hmgb2,Ifnlr1,Oas1a,Isg15,Fmr1,Asgr1,Arrb1,Flcn,Ifit3,Sirt1,Txnip,Crebzf,Trim59,Irf1,Arid5a,Dnm1l,Bcl3,Nmi,Prlr,Lsm5,Odc1,Sh3glb1,Psmb9
GO:0033554	Cellular response to stress	37	1493	0.36	0.00092	10090.ENSMUSP00000002413,10090.ENSMUSP00000004120,10090.ENSMUSP00000005503,10090.ENSMUSP00000018361,10090.ENSMUSP00000020308,10090.ENSMUSP00000020835,10090.ENSMUSP00000022380,10090.ENSMUSP00000022927,10090.ENSMUSP00000023353,10090.ENSMUSP00000023774,10090.ENSMUSP00000025904,10090.ENSMUSP00000025930,10090.ENSMUSP00000027933,10090.ENSMUSP00000030289,10090.ENSMUSP00000030623,10090.ENSMUSP00000034270…	Tmem161a,Fancl,Msh6,Pmp22,Ddit4,Ppm1d,Psmc6,Rad21,Mcm4,Slc11a2,Prdx5,Smc3,Dtl,Usp1,Sfpq,Map1lc3b,Tipin,Hspb8,Slx4,Atg14,Smc4,Hic1,Ercc8,Hilpda,Insig1,Rps6ka6,Mdc1,Fmr1,Flcn,Sirt1,Ect2,Map4k5,Ube2v2,Rnf186,Bcl3,Parp10,Sh3glb1
GO:0044419	Interspecies interaction between organisms	34	1309	0.38	0.00092	10090.ENSMUSP00000017851,10090.ENSMUSP00000018361,10090.ENSMUSP00000018506,10090.ENSMUSP00000020308,10090.ENSMUSP00000020835,10090.ENSMUSP00000023897,10090.ENSMUSP00000026565,10090.ENSMUSP00000029018,10090.ENSMUSP00000029671,10090.ENSMUSP00000030623,10090.ENSMUSP00000031540,10090.ENSMUSP00000031542,10090.ENSMUSP00000032198,10090.ENSMUSP00000032473,10090.ENSMUSP00000033173,10090.ENSMUSP00000039586…	Serinc3,Pmp22,Kpna2,Ddit4,Ppm1d,Gzma,Ifitm3,Zbp1,Ifi44,Sfpq,Oasl1,Oasl2,Usp18,Iigp1,Polr3e,Serpine1,C1qb,Rtp4,Hmgb2,Ifnlr1,Oas1a,Isg15,Fmr1,Ifit3,Crebzf,Trim59,Irf1,Arid5a,Bcl3,Nmi,Prlr,Lsm5,Odc1,Psmb9
GO:0051726	Regulation of cell cycle	29	1016	0.42	0.00092	10090.ENSMUSP00000018361,10090.ENSMUSP00000020908,10090.ENSMUSP00000022927,10090.ENSMUSP00000025562,10090.ENSMUSP00000025930,10090.ENSMUSP00000027697,10090.ENSMUSP00000027933,10090.ENSMUSP00000030623,10090.ENSMUSP00000034787,10090.ENSMUSP00000034964,10090.ENSMUSP00000044603,10090.ENSMUSP00000056778,10090.ENSMUSP00000057938,10090.ENSMUSP00000059159,10090.ENSMUSP00000060349,10090.ENSMUSP00000065544…	Pmp22,E2f6,Rad21,Incenp,Smc3,Cdk18,Dtl,Sfpq,Phip,Tipin,Pim3,E2f8,Cenpe,Aspm,Camk2n1,Azin1,Birc5,Kif20b,Mad2l1,Flcn,Anp32b,Sirt1,Ect2,Irf1,Map4k5,Cep295,Tgm1,Tfdp2,Sh3glb1
GO:0006955	Immune response	28	979	0.42	0.0012	10090.ENSMUSP00000005503,10090.ENSMUSP00000015581,10090.ENSMUSP00000017851,10090.ENSMUSP00000018361,10090.ENSMUSP00000026565,10090.ENSMUSP00000029018,10090.ENSMUSP00000029671,10090.ENSMUSP00000030623,10090.ENSMUSP00000031540,10090.ENSMUSP00000031542,10090.ENSMUSP00000032473,10090.ENSMUSP00000032800,10090.ENSMUSP00000033173,10090.ENSMUSP00000034003,10090.ENSMUSP00000040246,10090.ENSMUSP00000065363…	Msh6,Gzmb,Serinc3,Pmp22,Ifitm3,Zbp1,Ifi44,Sfpq,Oasl1,Oasl2,Iigp1,Tyrobp,Polr3e,Fgl1,C1qb,Nfil3,Hmgb2,Ifnlr1,Oas1a,Isg15,Ifit3,Sirt1,Trim59,Irf1,Arid5a,Bcl3,Nmi,H2-D1
GO:0010605	Negative regulation of macromolecule metabolic process	54	2646	0.27	0.0012	10090.ENSMUSP00000002284,10090.ENSMUSP00000005503,10090.ENSMUSP00000018361,10090.ENSMUSP00000020308,10090.ENSMUSP00000020835,10090.ENSMUSP00000020908,10090.ENSMUSP00000022612,10090.ENSMUSP00000023897,10090.ENSMUSP00000024657,10090.ENSMUSP00000025904,10090.ENSMUSP00000029566,10090.ENSMUSP00000030623,10090.ENSMUSP00000032800,10090.ENSMUSP00000033626,10090.ENSMUSP00000034964,10090.ENSMUSP00000036971…	Plaur,Msh6,Pmp22,Ddit4,Ppm1d,E2f6,Pbk,Gzma,Phf10,Prdx5,Efna1,Sfpq,Tyrobp,Serpina7,Tipin,Mvk,Slx4,Atg14,Serpine1,Cblc,Tiparp,Hic1,Atxn2,E2f8,Zfpm1,S100a1,Whsc1,Camk2n1,Tob2,Nfil3,Azin1,Hmgb2,Phf6,Gspt1,Birc5,Rps6ka6,Isg15,Fmr1,Arrb1,Mad2l1,Flcn,Pdpk1,Sirt1,Txnip,Crebzf,Irf1,Arid5a,Bcl3,Nmi,Lsm5,Tfdp2,Parp10,Tgif1,Zfp131
GO:0006974	Cellular response to dna damage stimulus	22	667	0.48	0.0016	10090.ENSMUSP00000004120,10090.ENSMUSP00000005503,10090.ENSMUSP00000020308,10090.ENSMUSP00000020835,10090.ENSMUSP00000022927,10090.ENSMUSP00000023353,10090.ENSMUSP00000025930,10090.ENSMUSP00000027933,10090.ENSMUSP00000030289,10090.ENSMUSP00000030623,10090.ENSMUSP00000034964,10090.ENSMUSP00000038871,10090.ENSMUSP00000047872,10090.ENSMUSP00000053483,10090.ENSMUSP00000059211,10090.ENSMUSP00000080694…	Fancl,Msh6,Ddit4,Ppm1d,Rad21,Mcm4,Smc3,Dtl,Usp1,Sfpq,Tipin,Slx4,Smc4,Hic1,Ercc8,Rps6ka6,Mdc1,Fmr1,Sirt1,Ube2v2,Bcl3,Parp10
GO:0009411	Response to uv	10	143	0.81	0.0017	10090.ENSMUSP00000002413,10090.ENSMUSP00000005503,10090.ENSMUSP00000022612,10090.ENSMUSP00000027933,10090.ENSMUSP00000030289,10090.ENSMUSP00000034964,10090.ENSMUSP00000059211,10090.ENSMUSP00000085906,10090.ENSMUSP00000101082,10090.ENSMUSP00000113851	Tmem161a,Msh6,Pbk,Dtl,Usp1,Tipin,Ercc8,Fmr1,Sirt1,Bcl3
GO:0090068	Positive regulation of cell cycle process	13	252	0.68	0.0017	10090.ENSMUSP00000022927,10090.ENSMUSP00000027933,10090.ENSMUSP00000030623,10090.ENSMUSP00000034787,10090.ENSMUSP00000056778,10090.ENSMUSP00000057938,10090.ENSMUSP00000065544,10090.ENSMUSP00000079124,10090.ENSMUSP00000084599,10090.ENSMUSP00000098897,10090.ENSMUSP00000099990,10090.ENSMUSP00000103935,10090.ENSMUSP00000123788	Rad21,Dtl,Sfpq,Phip,E2f8,Cenpe,Azin1,Birc5,Kif20b,Mad2l1,Anp32b,Ect2,Cep295
GO:0016043	Cellular component organization	81	4769	0.19	0.0029	10090.ENSMUSP00000002198,10090.ENSMUSP00000004430,10090.ENSMUSP00000004985,10090.ENSMUSP00000005503,10090.ENSMUSP00000018361,10090.ENSMUSP00000020308,10090.ENSMUSP00000020835,10090.ENSMUSP00000021807,10090.ENSMUSP00000022227,10090.ENSMUSP00000022927,10090.ENSMUSP00000023353,10090.ENSMUSP00000023359,10090.ENSMUSP00000023769,10090.ENSMUSP00000023774,10090.ENSMUSP00000024657,10090.ENSMUSP00000025161…	Sf3a1,Clcn3,Brpf3,Msh6,Pmp22,Ddit4,Ppm1d,Dek,Cenpk,Rad21,Mcm4,Nde1,Atf1,Slc11a2,Phf10,Tapbp,Lims2,Incenp,Smc3,Nup35,Efna1,B4galt1,Ssbp3,Sfpq,Fscn3,Tyrobp,Dctn6,Map1lc3b,Phip,Zfand1,Slx4,Atg14,Hace1,C1qb,Rtp4,Ofd1,Pim3,Smc4,Cdh26,Haus3,Atxn2,Cenpe,Zfpm1,Whsc1,Aspm,Adam10,Artn,Hmgb2,Cdc42ep3,Srp19,Gspt1,Birc5,Slc39a8,Kif20b,Fmr1,Rnf213,Arrb1,Cox7a1,Mbnl1,Mad2l1,Atp11c,Flcn,Anp32b,Pdpk1,Mcts2,Sirt1,…
GO:0009892	Negative regulation of metabolic process	56	2895	0.25	0.0032	10090.ENSMUSP00000002284,10090.ENSMUSP00000005503,10090.ENSMUSP00000018361,10090.ENSMUSP00000020308,10090.ENSMUSP00000020835,10090.ENSMUSP00000020908,10090.ENSMUSP00000022612,10090.ENSMUSP00000023897,10090.ENSMUSP00000024657,10090.ENSMUSP00000025904,10090.ENSMUSP00000029566,10090.ENSMUSP00000030623,10090.ENSMUSP00000032800,10090.ENSMUSP00000033626,10090.ENSMUSP00000034964,10090.ENSMUSP00000036971…	Plaur,Msh6,Pmp22,Ddit4,Ppm1d,E2f6,Pbk,Gzma,Phf10,Prdx5,Efna1,Sfpq,Tyrobp,Serpina7,Tipin,Mvk,Slx4,Atg14,Serpine1,Cblc,Tiparp,Hic1,Atxn2,E2f8,Zfpm1,S100a1,Whsc1,Camk2n1,Tob2,Insig1,Nfil3,Azin1,Hmgb2,Phf6,Gspt1,Birc5,Rps6ka6,Isg15,Fmr1,Arrb1,Mad2l1,Flcn,Pdpk1,Sirt1,Txnip,Crebzf,Irf1,Arid5a,Bcl3,Nmi,Camsap3,Lsm5,Tfdp2,Parp10,Tgif1,Zfp131
GO:0044260	Cellular macromolecule metabolic process	73	4161	0.21	0.0032	10090.ENSMUSP00000004120,10090.ENSMUSP00000004985,10090.ENSMUSP00000005503,10090.ENSMUSP00000018361,10090.ENSMUSP00000019469,10090.ENSMUSP00000020835,10090.ENSMUSP00000021120,10090.ENSMUSP00000022380,10090.ENSMUSP00000022612,10090.ENSMUSP00000022927,10090.ENSMUSP00000023353,10090.ENSMUSP00000023897,10090.ENSMUSP00000024104,10090.ENSMUSP00000024657,10090.ENSMUSP00000025196,10090.ENSMUSP00000025562…	Fancl,Brpf3,Msh6,Pmp22,G6pc,Ppm1d,Trim47,Psmc6,Pbk,Rad21,Mcm4,Gzma,Gcm1,Phf10,Psmb8,Incenp,Smc3,Pigq,Cdk18,Opn3,Dtl,Ube2e3,B4galt1,Usp1,Sfpq,Usp18,Polr3e,Tipin,Slx4,Hace1,Cblc,Ubac1,Dis3,Pim3,Smc4,Tiparp,Mettl5,Polr2k,Whsc1,Ercc8,Adam10,Nfil3,Hmgb2,Mrpl18,Gspt1,Birc5,Slc39a8,Rps6ka6,Mdc1,Nhlrc4,Isg15,Rnf213,Arrb1,Pdpk1,Mcts2,Sirt1,Crebzf,Trim59,Map4k5,Cnot4,Ube2v2,Rnf186,Bcl3,Nmi,Prlr,Lsm5,Tgm1,T…
GO:0048519	Negative regulation of biological process	85	5108	0.18	0.0032	10090.ENSMUSP00000002284,10090.ENSMUSP00000002413,10090.ENSMUSP00000005503,10090.ENSMUSP00000018361,10090.ENSMUSP00000020308,10090.ENSMUSP00000020835,10090.ENSMUSP00000020908,10090.ENSMUSP00000022612,10090.ENSMUSP00000022927,10090.ENSMUSP00000023897,10090.ENSMUSP00000024657,10090.ENSMUSP00000025254,10090.ENSMUSP00000025904,10090.ENSMUSP00000026565,10090.ENSMUSP00000027933,10090.ENSMUSP00000029566…	Plaur,Tmem161a,Msh6,Pmp22,Ddit4,Ppm1d,E2f6,Pbk,Rad21,Gzma,Phf10,Lims2,Prdx5,Ifitm3,Dtl,Efna1,B4galt1,Sfpq,Oasl1,Oasl2,Tyrobp,Serpina7,Fgl1,Phip,Tipin,Mvk,Slx4,Atg14,Serpine1,Cblc,Ofd1,Pim3,Tiparp,Hic1,Atxn2,E2f8,Cenpe,Zfpm1,S100a1,Whsc1,Aspm,Camk2n1,Tob2,Insig1,Adam10,Nfil3,Azin1,Hmgb2,Frmd4a,Tnfaip8l1,Phf6,Gspt1,Krit1,Birc5,Oas1a,Rps6ka6,Isg15,Fmr1,Rnf213,Arrb1,Mad2l1,Flcn,Ifit3,Anp32b,Pdpk1,Sir…
GO:0050790	Regulation of catalytic activity	46	2202	0.28	0.0034	10090.ENSMUSP00000002284,10090.ENSMUSP00000005503,10090.ENSMUSP00000018361,10090.ENSMUSP00000022612,10090.ENSMUSP00000023359,10090.ENSMUSP00000023774,10090.ENSMUSP00000023897,10090.ENSMUSP00000025196,10090.ENSMUSP00000025562,10090.ENSMUSP00000025904,10090.ENSMUSP00000029566,10090.ENSMUSP00000031540,10090.ENSMUSP00000031542,10090.ENSMUSP00000033626,10090.ENSMUSP00000034138,10090.ENSMUSP00000038871…	Plaur,Msh6,Pmp22,Pbk,Nde1,Slc11a2,Gzma,Psmb8,Incenp,Prdx5,Efna1,Oasl1,Oasl2,Serpina7,Dnaja2,Slx4,Atg14,Serpine1,Cblc,Elmod2,Cenpe,S100a1,Camk2n1,Azin1,Hmgb2,Rabgap1,Krit1,Birc5,Oas1a,Arrb1,Mad2l1,Flcn,Anp32b,Pdpk1,Sirt1,Txnip,Ect2,Map4k5,Dnm1l,Arhgap23,Prlr,Ppp1r3g,Camsap3,Sh3glb1,Psmb9,Arhgap21
GO:0006913	Nucleocytoplasmic transport	11	199	0.71	0.0042	10090.ENSMUSP00000018506,10090.ENSMUSP00000028382,10090.ENSMUSP00000032898,10090.ENSMUSP00000034079,10090.ENSMUSP00000034612,10090.ENSMUSP00000034787,10090.ENSMUSP00000062766,10090.ENSMUSP00000063839,10090.ENSMUSP00000102710,10090.ENSMUSP00000106801,10090.ENSMUSP00000117045	Kpna2,Nup35,Ipo5,Heatr3,Ddx25,Phip,Nupl2,Adam10,Txnip,Pom121,Srsf3
GO:0048522	Positive regulation of cellular process	88	5407	0.17	0.0046	10090.ENSMUSP00000002284,10090.ENSMUSP00000002413,10090.ENSMUSP00000004430,10090.ENSMUSP00000004985,10090.ENSMUSP00000017851,10090.ENSMUSP00000020308,10090.ENSMUSP00000020908,10090.ENSMUSP00000022227,10090.ENSMUSP00000022380,10090.ENSMUSP00000022612,10090.ENSMUSP00000022927,10090.ENSMUSP00000023769,10090.ENSMUSP00000023774,10090.ENSMUSP00000023897,10090.ENSMUSP00000024104,10090.ENSMUSP00000024657…	Plaur,Tmem161a,Clcn3,Brpf3,Serinc3,Ddit4,E2f6,Cenpk,Psmc6,Pbk,Rad21,Atf1,Slc11a2,Gzma,Gcm1,Phf10,Lims2,Incenp,Dtl,Zbp1,Efna1,B4galt1,Ssbp3,Sfpq,Tyrobp,Ipo5,Phip,Tipin,Csrnp1,Hspb8,Zfand1,Slx4,Atg14,Serpine1,Zfp367,Hic1,E2f8,Cenpe,Zfpm1,S100a1,Whsc1,Aspm,Ercc8,Camk2n1,Hilpda,Insig1,Adam10,Nfil3,Azin1,Hmgb2,Cdc42ep3,Frmd4a,Birc5,Isg15,Kif20b,Fmr1,Magi1,Arrb1,Mad2l1,Atp11c,Flcn,Anp32b,Pdpk1,Sirt1,Tx…
GO:0022402	Cell cycle process	23	784	0.43	0.0049	10090.ENSMUSP00000005503,10090.ENSMUSP00000018361,10090.ENSMUSP00000020835,10090.ENSMUSP00000020908,10090.ENSMUSP00000022227,10090.ENSMUSP00000022927,10090.ENSMUSP00000023353,10090.ENSMUSP00000023359,10090.ENSMUSP00000025562,10090.ENSMUSP00000025930,10090.ENSMUSP00000027697,10090.ENSMUSP00000033913,10090.ENSMUSP00000034964,10090.ENSMUSP00000038871,10090.ENSMUSP00000047872,10090.ENSMUSP00000049973…	Msh6,Pmp22,Ppm1d,E2f6,Cenpk,Rad21,Mcm4,Nde1,Incenp,Smc3,Cdk18,Dctn6,Tipin,Slx4,Smc4,Haus3,Cenpe,Aspm,Birc5,Mad2l1,Anp32b,Ect2,Irf1
GO:0000278	Mitotic cell cycle	18	527	0.5	0.0058	10090.ENSMUSP00000020835,10090.ENSMUSP00000020908,10090.ENSMUSP00000022227,10090.ENSMUSP00000022612,10090.ENSMUSP00000023353,10090.ENSMUSP00000023359,10090.ENSMUSP00000025562,10090.ENSMUSP00000027697,10090.ENSMUSP00000033913,10090.ENSMUSP00000034964,10090.ENSMUSP00000047872,10090.ENSMUSP00000056778,10090.ENSMUSP00000057938,10090.ENSMUSP00000079124,10090.ENSMUSP00000098897,10090.ENSMUSP00000099990…	Ppm1d,E2f6,Cenpk,Pbk,Mcm4,Nde1,Incenp,Cdk18,Dctn6,Tipin,Smc4,E2f8,Cenpe,Birc5,Mad2l1,Anp32b,Ect2,Tfdp2
GO:0019941	Modification-dependent protein catabolic process	17	481	0.51	0.0063	10090.ENSMUSP00000018361,10090.ENSMUSP00000022380,10090.ENSMUSP00000025196,10090.ENSMUSP00000027933,10090.ENSMUSP00000030289,10090.ENSMUSP00000032198,10090.ENSMUSP00000039206,10090.ENSMUSP00000039955,10090.ENSMUSP00000059211,10090.ENSMUSP00000082548,10090.ENSMUSP00000091429,10090.ENSMUSP00000095866,10090.ENSMUSP00000101082,10090.ENSMUSP00000110645,10090.ENSMUSP00000111780,10090.ENSMUSP00000132446…	Pmp22,Psmc6,Psmb8,Dtl,Usp1,Usp18,Hace1,Cblc,Ercc8,Isg15,Rnf213,Arrb1,Sirt1,Cnot4,Rnf186,Ube2d2a,Psmb9
GO:1903900	Regulation of viral life cycle	9	138	0.78	0.0064	10090.ENSMUSP00000018506,10090.ENSMUSP00000026565,10090.ENSMUSP00000031540,10090.ENSMUSP00000031542,10090.ENSMUSP00000079198,10090.ENSMUSP00000082548,10090.ENSMUSP00000085906,10090.ENSMUSP00000103432,10090.ENSMUSP00000129765	Kpna2,Ifitm3,Oasl1,Oasl2,Oas1a,Isg15,Fmr1,Trim59,Parp10
GO:1903901	Negative regulation of viral life cycle	7	77	0.92	0.0068	10090.ENSMUSP00000026565,10090.ENSMUSP00000031540,10090.ENSMUSP00000031542,10090.ENSMUSP00000079198,10090.ENSMUSP00000082548,10090.ENSMUSP00000103432,10090.ENSMUSP00000129765	Ifitm3,Oasl1,Oasl2,Oas1a,Isg15,Trim59,Parp10
GO:0031324	Negative regulation of cellular metabolic process	49	2497	0.26	0.0072	10090.ENSMUSP00000002284,10090.ENSMUSP00000005503,10090.ENSMUSP00000020308,10090.ENSMUSP00000020835,10090.ENSMUSP00000020908,10090.ENSMUSP00000022612,10090.ENSMUSP00000023897,10090.ENSMUSP00000024657,10090.ENSMUSP00000025904,10090.ENSMUSP00000029566,10090.ENSMUSP00000030623,10090.ENSMUSP00000033626,10090.ENSMUSP00000034964,10090.ENSMUSP00000036971,10090.ENSMUSP00000038871,10090.ENSMUSP00000039047…	Plaur,Msh6,Ddit4,Ppm1d,E2f6,Pbk,Gzma,Phf10,Prdx5,Efna1,Sfpq,Serpina7,Tipin,Mvk,Slx4,Atg14,Serpine1,Cblc,Hic1,Atxn2,E2f8,Zfpm1,S100a1,Whsc1,Camk2n1,Tob2,Insig1,Nfil3,Hmgb2,Phf6,Birc5,Rps6ka6,Isg15,Fmr1,Arrb1,Mad2l1,Flcn,Pdpk1,Sirt1,Txnip,Crebzf,Irf1,Arid5a,Bcl3,Camsap3,Tfdp2,Parp10,Tgif1,Zfp131
GO:0045071	Negative regulation of viral genome replication	6	53	1.02	0.0077	10090.ENSMUSP00000026565,10090.ENSMUSP00000031540,10090.ENSMUSP00000031542,10090.ENSMUSP00000079198,10090.ENSMUSP00000082548,10090.ENSMUSP00000129765	Ifitm3,Oasl1,Oasl2,Oas1a,Isg15,Parp10
GO:0051028	mRNA transport	8	109	0.83	0.0077	10090.ENSMUSP00000028382,10090.ENSMUSP00000034612,10090.ENSMUSP00000062766,10090.ENSMUSP00000085906,10090.ENSMUSP00000106801,10090.ENSMUSP00000107595,10090.ENSMUSP00000117045,10090.ENSMUSP00000120595	Nup35,Ddx25,Nupl2,Fmr1,Pom121,Hnrnpa3,Srsf3,Srsf1
GO:0051603	Proteolysis involved in cellular protein catabolic process	18	545	0.48	0.0077	10090.ENSMUSP00000018361,10090.ENSMUSP00000022380,10090.ENSMUSP00000023897,10090.ENSMUSP00000025196,10090.ENSMUSP00000027933,10090.ENSMUSP00000030289,10090.ENSMUSP00000032198,10090.ENSMUSP00000039206,10090.ENSMUSP00000039955,10090.ENSMUSP00000059211,10090.ENSMUSP00000082548,10090.ENSMUSP00000091429,10090.ENSMUSP00000095866,10090.ENSMUSP00000101082,10090.ENSMUSP00000110645,10090.ENSMUSP00000111780…	Pmp22,Psmc6,Gzma,Psmb8,Dtl,Usp1,Usp18,Hace1,Cblc,Ercc8,Isg15,Rnf213,Arrb1,Sirt1,Cnot4,Rnf186,Ube2d2a,Psmb9
GO:0065009	Regulation of molecular function	74	4379	0.19	0.0077	10090.ENSMUSP00000002284,10090.ENSMUSP00000005503,10090.ENSMUSP00000018361,10090.ENSMUSP00000020908,10090.ENSMUSP00000022612,10090.ENSMUSP00000023359,10090.ENSMUSP00000023769,10090.ENSMUSP00000023774,10090.ENSMUSP00000023897,10090.ENSMUSP00000024104,10090.ENSMUSP00000025196,10090.ENSMUSP00000025562,10090.ENSMUSP00000025904,10090.ENSMUSP00000027760,10090.ENSMUSP00000029566,10090.ENSMUSP00000031540…	Plaur,Msh6,Pmp22,E2f6,Pbk,Nde1,Atf1,Slc11a2,Gzma,Gcm1,Psmb8,Incenp,Prdx5,Rgl1,Efna1,Oasl1,Oasl2,Serpina7,Dnaja2,Map1lc3b,Csrnp1,Slx4,Atg14,Serpine1,Cblc,Dis3,Zfp367,Elmod2,Hic1,E2f8,Cenpe,Zfpm1,S100a1,Camk2n1,Tob2,Artn,Nfil3,Azin1,Hmgb2,Ly6c1,Rabgap1,Phf6,Krit1,Birc5,Oas1a,Fmr1,Arrb1,Mad2l1,Flcn,Anp32b,Pdpk1,Sirt1,Txnip,Crebzf,Ect2,Irf1,Map4k5,Bclaf3,Arid5a,Dnm1l,Arhgap23,Bcl3,Irf9,Nmi,Prlr,Ppp1r…
GO:0051252	Regulation of rna metabolic process	56	3027	0.23	0.0083	10090.ENSMUSP00000020123,10090.ENSMUSP00000020835,10090.ENSMUSP00000020908,10090.ENSMUSP00000022227,10090.ENSMUSP00000022380,10090.ENSMUSP00000022927,10090.ENSMUSP00000023769,10090.ENSMUSP00000024104,10090.ENSMUSP00000024657,10090.ENSMUSP00000025904,10090.ENSMUSP00000027697,10090.ENSMUSP00000028382,10090.ENSMUSP00000029566,10090.ENSMUSP00000030367,10090.ENSMUSP00000030623,10090.ENSMUSP00000031540…	Tmpo,Ppm1d,E2f6,Cenpk,Psmc6,Rad21,Atf1,Gcm1,Phf10,Prdx5,Cdk18,Nup35,Efna1,Ssbp3,Sfpq,Oasl1,Oasl2,Phip,Csrnp1,Rbm12,Zfp367,Hic1,E2f8,Zfpm1,S100a1,Whsc1,Tob2,Insig1,Nfil3,Hmgb2,Phf6,Birc5,Oas1a,Slc39a8,Fmr1,Arrb1,Mbnl1,Flcn,Sirt1,Zbtb8b,Txnip,Crebzf,Irf1,Hnrnpa3,Bclaf3,Arid5a,Bcl3,Srsf3,Irf9,Srsf1,Nmi,Tfdp2,Tcea1,Parp10,Tgif1,Zfp131
GO:0051172	Negative regulation of nitrogen compound metabolic process	46	2310	0.26	0.0084	10090.ENSMUSP00000002284,10090.ENSMUSP00000005503,10090.ENSMUSP00000020308,10090.ENSMUSP00000020835,10090.ENSMUSP00000020908,10090.ENSMUSP00000022612,10090.ENSMUSP00000023897,10090.ENSMUSP00000024657,10090.ENSMUSP00000025904,10090.ENSMUSP00000029566,10090.ENSMUSP00000030623,10090.ENSMUSP00000033626,10090.ENSMUSP00000036971,10090.ENSMUSP00000038871,10090.ENSMUSP00000039047,10090.ENSMUSP00000039586…	Plaur,Msh6,Ddit4,Ppm1d,E2f6,Pbk,Gzma,Phf10,Prdx5,Efna1,Sfpq,Serpina7,Mvk,Slx4,Atg14,Serpine1,Cblc,Hic1,E2f8,Zfpm1,S100a1,Whsc1,Camk2n1,Tob2,Nfil3,Azin1,Hmgb2,Phf6,Birc5,Rps6ka6,Isg15,Fmr1,Arrb1,Mad2l1,Flcn,Pdpk1,Sirt1,Txnip,Crebzf,Irf1,Arid5a,Bcl3,Tfdp2,Parp10,Tgif1,Zfp131
GO:0045787	Positive regulation of cell cycle	14	354	0.56	0.0086	10090.ENSMUSP00000022927,10090.ENSMUSP00000027933,10090.ENSMUSP00000030623,10090.ENSMUSP00000034787,10090.ENSMUSP00000056778,10090.ENSMUSP00000057938,10090.ENSMUSP00000065544,10090.ENSMUSP00000079124,10090.ENSMUSP00000084599,10090.ENSMUSP00000098897,10090.ENSMUSP00000099990,10090.ENSMUSP00000103935,10090.ENSMUSP00000123788,10090.ENSMUSP00000128090	Rad21,Dtl,Sfpq,Phip,E2f8,Cenpe,Azin1,Birc5,Kif20b,Mad2l1,Anp32b,Ect2,Cep295,Tgm1
GO:0009057	Macromolecule catabolic process	23	827	0.41	0.0087	10090.ENSMUSP00000018361,10090.ENSMUSP00000019469,10090.ENSMUSP00000022380,10090.ENSMUSP00000023897,10090.ENSMUSP00000025196,10090.ENSMUSP00000027933,10090.ENSMUSP00000030289,10090.ENSMUSP00000032198,10090.ENSMUSP00000039206,10090.ENSMUSP00000039955,10090.ENSMUSP00000041906,10090.ENSMUSP00000059211,10090.ENSMUSP00000078940,10090.ENSMUSP00000082548,10090.ENSMUSP00000091429,10090.ENSMUSP00000095866…	Pmp22,G6pc,Psmc6,Gzma,Psmb8,Dtl,Usp1,Usp18,Hace1,Cblc,Dis3,Ercc8,Gspt1,Isg15,Rnf213,Arrb1,Sirt1,Cnot4,Rnf186,Lsm5,Sh3glb1,Ube2d2a,Psmb9
GO:0098542	Defense response to other organism	22	775	0.42	0.0094	10090.ENSMUSP00000017851,10090.ENSMUSP00000020308,10090.ENSMUSP00000026565,10090.ENSMUSP00000029018,10090.ENSMUSP00000030623,10090.ENSMUSP00000031540,10090.ENSMUSP00000031542,10090.ENSMUSP00000032473,10090.ENSMUSP00000033173,10090.ENSMUSP00000039586,10090.ENSMUSP00000040246,10090.ENSMUSP00000041091,10090.ENSMUSP00000065940,10090.ENSMUSP00000074009,10090.ENSMUSP00000079198,10090.ENSMUSP00000082548…	Serinc3,Ddit4,Ifitm3,Zbp1,Sfpq,Oasl1,Oasl2,Iigp1,Polr3e,Serpine1,C1qb,Rtp4,Hmgb2,Ifnlr1,Oas1a,Isg15,Ifit3,Trim59,Irf1,Arid5a,Bcl3,Nmi
GO:0045087	Innate immune response	18	558	0.47	0.0096	10090.ENSMUSP00000017851,10090.ENSMUSP00000026565,10090.ENSMUSP00000029018,10090.ENSMUSP00000030623,10090.ENSMUSP00000031540,10090.ENSMUSP00000031542,10090.ENSMUSP00000032473,10090.ENSMUSP00000033173,10090.ENSMUSP00000040246,10090.ENSMUSP00000065940,10090.ENSMUSP00000074009,10090.ENSMUSP00000079198,10090.ENSMUSP00000082548,10090.ENSMUSP00000099889,10090.ENSMUSP00000103432,10090.ENSMUSP00000104548…	Serinc3,Ifitm3,Zbp1,Sfpq,Oasl1,Oasl2,Iigp1,Polr3e,C1qb,Hmgb2,Ifnlr1,Oas1a,Isg15,Ifit3,Trim59,Irf1,Arid5a,Nmi
GO:0048523	Negative regulation of cellular process	77	4672	0.18	0.0102	10090.ENSMUSP00000002284,10090.ENSMUSP00000002413,10090.ENSMUSP00000005503,10090.ENSMUSP00000018361,10090.ENSMUSP00000020308,10090.ENSMUSP00000020835,10090.ENSMUSP00000020908,10090.ENSMUSP00000022612,10090.ENSMUSP00000022927,10090.ENSMUSP00000023897,10090.ENSMUSP00000024657,10090.ENSMUSP00000025254,10090.ENSMUSP00000025904,10090.ENSMUSP00000026565,10090.ENSMUSP00000027933,10090.ENSMUSP00000029566…	Plaur,Tmem161a,Msh6,Pmp22,Ddit4,Ppm1d,E2f6,Pbk,Rad21,Gzma,Phf10,Lims2,Prdx5,Ifitm3,Dtl,Efna1,B4galt1,Sfpq,Tyrobp,Serpina7,Fgl1,Phip,Tipin,Mvk,Slx4,Atg14,Serpine1,Cblc,Ofd1,Pim3,Hic1,Atxn2,E2f8,Cenpe,Zfpm1,S100a1,Whsc1,Aspm,Camk2n1,Tob2,Insig1,Adam10,Nfil3,Hmgb2,Frmd4a,Tnfaip8l1,Phf6,Krit1,Birc5,Rps6ka6,Isg15,Fmr1,Rnf213,Arrb1,Mad2l1,Flcn,Ifit3,Anp32b,Pdpk1,Sirt1,Txnip,Crebzf,Trim59,Irf1,Arid5a,Dn…
GO:0045069	Regulation of viral genome replication	7	87	0.87	0.0114	10090.ENSMUSP00000026565,10090.ENSMUSP00000031540,10090.ENSMUSP00000031542,10090.ENSMUSP00000079198,10090.ENSMUSP00000082548,10090.ENSMUSP00000085906,10090.ENSMUSP00000129765	Ifitm3,Oasl1,Oasl2,Oas1a,Isg15,Fmr1,Parp10
GO:0044265	Cellular macromolecule catabolic process	21	735	0.42	0.012	10090.ENSMUSP00000018361,10090.ENSMUSP00000022380,10090.ENSMUSP00000023897,10090.ENSMUSP00000025196,10090.ENSMUSP00000027933,10090.ENSMUSP00000030289,10090.ENSMUSP00000032198,10090.ENSMUSP00000039206,10090.ENSMUSP00000039955,10090.ENSMUSP00000041906,10090.ENSMUSP00000059211,10090.ENSMUSP00000078940,10090.ENSMUSP00000082548,10090.ENSMUSP00000091429,10090.ENSMUSP00000095866,10090.ENSMUSP00000101082…	Pmp22,Psmc6,Gzma,Psmb8,Dtl,Usp1,Usp18,Hace1,Cblc,Dis3,Ercc8,Gspt1,Isg15,Rnf213,Arrb1,Sirt1,Cnot4,Rnf186,Lsm5,Ube2d2a,Psmb9
GO:0006511	Ubiquitin-dependent protein catabolic process	16	471	0.49	0.0131	10090.ENSMUSP00000018361,10090.ENSMUSP00000022380,10090.ENSMUSP00000025196,10090.ENSMUSP00000027933,10090.ENSMUSP00000030289,10090.ENSMUSP00000032198,10090.ENSMUSP00000039206,10090.ENSMUSP00000039955,10090.ENSMUSP00000059211,10090.ENSMUSP00000091429,10090.ENSMUSP00000095866,10090.ENSMUSP00000101082,10090.ENSMUSP00000110645,10090.ENSMUSP00000111780,10090.ENSMUSP00000132446,10090.ENSMUSP00000133499	Pmp22,Psmc6,Psmb8,Dtl,Usp1,Usp18,Hace1,Cblc,Ercc8,Rnf213,Arrb1,Sirt1,Cnot4,Rnf186,Ube2d2a,Psmb9
GO:0045934	Negative regulation of nucleobase-containing compound metabolic process	32	1415	0.32	0.0135	10090.ENSMUSP00000005503,10090.ENSMUSP00000020308,10090.ENSMUSP00000020835,10090.ENSMUSP00000020908,10090.ENSMUSP00000023897,10090.ENSMUSP00000024657,10090.ENSMUSP00000025904,10090.ENSMUSP00000029566,10090.ENSMUSP00000030623,10090.ENSMUSP00000038871,10090.ENSMUSP00000053483,10090.ENSMUSP00000056778,10090.ENSMUSP00000058037,10090.ENSMUSP00000058237,10090.ENSMUSP00000058940,10090.ENSMUSP00000061390…	Msh6,Ddit4,Ppm1d,E2f6,Gzma,Phf10,Prdx5,Efna1,Sfpq,Slx4,Hic1,E2f8,Zfpm1,S100a1,Whsc1,Tob2,Nfil3,Hmgb2,Phf6,Birc5,Fmr1,Flcn,Sirt1,Txnip,Crebzf,Irf1,Arid5a,Bcl3,Tfdp2,Parp10,Tgif1,Zfp131
GO:0051302	Regulation of cell division	10	197	0.67	0.0135	10090.ENSMUSP00000025562,10090.ENSMUSP00000034787,10090.ENSMUSP00000056778,10090.ENSMUSP00000057938,10090.ENSMUSP00000059159,10090.ENSMUSP00000084599,10090.ENSMUSP00000099758,10090.ENSMUSP00000102710,10090.ENSMUSP00000103935,10090.ENSMUSP00000129800	Incenp,Phip,E2f8,Cenpe,Aspm,Kif20b,Flcn,Txnip,Ect2,Sh3glb1
GO:0034654	Nucleobase-containing compound biosynthetic process	20	689	0.43	0.0138	10090.ENSMUSP00000011058,10090.ENSMUSP00000020217,10090.ENSMUSP00000024104,10090.ENSMUSP00000027933,10090.ENSMUSP00000028328,10090.ENSMUSP00000031542,10090.ENSMUSP00000033173,10090.ENSMUSP00000051968,10090.ENSMUSP00000065363,10090.ENSMUSP00000079198,10090.ENSMUSP00000079703,10090.ENSMUSP00000080640,10090.ENSMUSP00000095866,10090.ENSMUSP00000101082,10090.ENSMUSP00000102824,10090.ENSMUSP00000108557…	Pdhx,Nudt4,Gcm1,Dtl,Entpd2,Oasl2,Polr3e,Polr2k,Nfil3,Oas1a,Amd2,Slc39a8,Arrb1,Sirt1,Crebzf,Nmnat3,Bcl3,Nmi,Tcea1,Parp10
GO:0010468	Regulation of gene expression	68	4041	0.19	0.0162	10090.ENSMUSP00000018361,10090.ENSMUSP00000019469,10090.ENSMUSP00000020123,10090.ENSMUSP00000020835,10090.ENSMUSP00000020908,10090.ENSMUSP00000022227,10090.ENSMUSP00000022380,10090.ENSMUSP00000022927,10090.ENSMUSP00000023769,10090.ENSMUSP00000024104,10090.ENSMUSP00000024657,10090.ENSMUSP00000025161,10090.ENSMUSP00000025904,10090.ENSMUSP00000027697,10090.ENSMUSP00000028382,10090.ENSMUSP00000029566…	Pmp22,G6pc,Tmpo,Ppm1d,E2f6,Cenpk,Psmc6,Rad21,Atf1,Gcm1,Phf10,Tapbp,Prdx5,Cdk18,Nup35,Efna1,Ssbp3,Sfpq,Tyrobp,Ddx25,Phip,Csrnp1,Mvk,Atg14,Serpine1,Tiparp,Rbm12,Zfp367,Hic1,E2f8,Zfpm1,S100a1,Whsc1,Camk2n1,Hilpda,Tob2,Insig1,Nfil3,Hmgb2,Phf6,Gspt1,Birc5,Slc39a8,Isg15,Fmr1,Hbb-bt,Arrb1,Mbnl1,Flcn,Sirt1,Zbtb8b,Txnip,Crebzf,Irf1,Bclaf3,Arid5a,Dnm1l,Bcl3,Srsf3,Irf9,Srsf1,Nmi,Lsm5,Tfdp2,Tcea1,Parp10,Tgif…
GO:0018130	Heterocycle biosynthetic process	21	755	0.41	0.0162	10090.ENSMUSP00000011058,10090.ENSMUSP00000020217,10090.ENSMUSP00000023774,10090.ENSMUSP00000024104,10090.ENSMUSP00000027933,10090.ENSMUSP00000028328,10090.ENSMUSP00000031542,10090.ENSMUSP00000033173,10090.ENSMUSP00000051968,10090.ENSMUSP00000065363,10090.ENSMUSP00000079198,10090.ENSMUSP00000079703,10090.ENSMUSP00000080640,10090.ENSMUSP00000095866,10090.ENSMUSP00000101082,10090.ENSMUSP00000102824…	Pdhx,Nudt4,Slc11a2,Gcm1,Dtl,Entpd2,Oasl2,Polr3e,Polr2k,Nfil3,Oas1a,Amd2,Slc39a8,Arrb1,Sirt1,Crebzf,Nmnat3,Bcl3,Nmi,Tcea1,Parp10
GO:0006606	Protein import into nucleus	7	94	0.84	0.0164	10090.ENSMUSP00000018506,10090.ENSMUSP00000028382,10090.ENSMUSP00000032898,10090.ENSMUSP00000034079,10090.ENSMUSP00000034787,10090.ENSMUSP00000102710,10090.ENSMUSP00000106801	Kpna2,Nup35,Ipo5,Heatr3,Phip,Txnip,Pom121
GO:0006281	DNA repair	15	435	0.5	0.0171	10090.ENSMUSP00000004120,10090.ENSMUSP00000005503,10090.ENSMUSP00000022927,10090.ENSMUSP00000023353,10090.ENSMUSP00000025930,10090.ENSMUSP00000027933,10090.ENSMUSP00000030289,10090.ENSMUSP00000030623,10090.ENSMUSP00000038871,10090.ENSMUSP00000047872,10090.ENSMUSP00000059211,10090.ENSMUSP00000080949,10090.ENSMUSP00000101082,10090.ENSMUSP00000111443,10090.ENSMUSP00000129765	Fancl,Msh6,Rad21,Mcm4,Smc3,Dtl,Usp1,Sfpq,Slx4,Smc4,Ercc8,Mdc1,Sirt1,Ube2v2,Parp10
GO:0051336	Regulation of hydrolase activity	28	1184	0.34	0.0173	10090.ENSMUSP00000002284,10090.ENSMUSP00000005503,10090.ENSMUSP00000023359,10090.ENSMUSP00000023774,10090.ENSMUSP00000023897,10090.ENSMUSP00000025196,10090.ENSMUSP00000025904,10090.ENSMUSP00000029566,10090.ENSMUSP00000031540,10090.ENSMUSP00000031542,10090.ENSMUSP00000033626,10090.ENSMUSP00000034138,10090.ENSMUSP00000039586,10090.ENSMUSP00000052287,10090.ENSMUSP00000065940,10090.ENSMUSP00000068835…	Plaur,Msh6,Nde1,Slc11a2,Gzma,Psmb8,Prdx5,Efna1,Oasl1,Oasl2,Serpina7,Dnaja2,Serpine1,Elmod2,Hmgb2,Rabgap1,Birc5,Oas1a,Arrb1,Flcn,Anp32b,Pdpk1,Sirt1,Ect2,Arhgap23,Camsap3,Psmb9,Arhgap21
GO:2001244	Positive regulation of intrinsic apoptotic signaling pathway	6	66	0.92	0.0179	10090.ENSMUSP00000017851,10090.ENSMUSP00000030623,10090.ENSMUSP00000099758,10090.ENSMUSP00000101082,10090.ENSMUSP00000111415,10090.ENSMUSP00000129800	Serinc3,Sfpq,Flcn,Sirt1,Dnm1l,Sh3glb1
GO:1901362	Organic cyclic compound biosynthetic process	23	883	0.38	0.0182	10090.ENSMUSP00000011058,10090.ENSMUSP00000020217,10090.ENSMUSP00000023774,10090.ENSMUSP00000024104,10090.ENSMUSP00000027933,10090.ENSMUSP00000028328,10090.ENSMUSP00000031542,10090.ENSMUSP00000033173,10090.ENSMUSP00000036971,10090.ENSMUSP00000051968,10090.ENSMUSP00000061877,10090.ENSMUSP00000065363,10090.ENSMUSP00000079198,10090.ENSMUSP00000079703,10090.ENSMUSP00000080640,10090.ENSMUSP00000095866…	Pdhx,Nudt4,Slc11a2,Gcm1,Dtl,Entpd2,Oasl2,Polr3e,Mvk,Polr2k,Insig1,Nfil3,Oas1a,Amd2,Slc39a8,Arrb1,Sirt1,Crebzf,Nmnat3,Bcl3,Nmi,Tcea1,Parp10
GO:0044085	Cellular component biogenesis	43	2201	0.25	0.0185	10090.ENSMUSP00000002198,10090.ENSMUSP00000018361,10090.ENSMUSP00000022227,10090.ENSMUSP00000023353,10090.ENSMUSP00000023359,10090.ENSMUSP00000023769,10090.ENSMUSP00000025161,10090.ENSMUSP00000025562,10090.ENSMUSP00000030367,10090.ENSMUSP00000031719,10090.ENSMUSP00000034079,10090.ENSMUSP00000034270,10090.ENSMUSP00000038871,10090.ENSMUSP00000039010,10090.ENSMUSP00000039047,10090.ENSMUSP00000041744…	Sf3a1,Pmp22,Cenpk,Mcm4,Nde1,Atf1,Tapbp,Incenp,Ssbp3,Fscn3,Heatr3,Map1lc3b,Slx4,Wdr55,Atg14,Ofd1,Dis3,Cdh26,Haus3,Mettl5,Atxn2,Cenpe,Aspm,Adam10,Srp19,Birc5,Rnf213,Arrb1,Cox7a1,Mbnl1,Nop56,Flcn,Anp32b,Pdpk1,Mcts2,Sirt1,Ect2,Dnm1l,Rsl1d1,Srsf1,Prlr,Zfyve27,Tomm20
GO:0019438	Aromatic compound biosynthetic process	21	769	0.4	0.0188	10090.ENSMUSP00000011058,10090.ENSMUSP00000020217,10090.ENSMUSP00000023774,10090.ENSMUSP00000024104,10090.ENSMUSP00000027933,10090.ENSMUSP00000028328,10090.ENSMUSP00000031542,10090.ENSMUSP00000033173,10090.ENSMUSP00000051968,10090.ENSMUSP00000065363,10090.ENSMUSP00000079198,10090.ENSMUSP00000079703,10090.ENSMUSP00000080640,10090.ENSMUSP00000095866,10090.ENSMUSP00000101082,10090.ENSMUSP00000102824…	Pdhx,Nudt4,Slc11a2,Gcm1,Dtl,Entpd2,Oasl2,Polr3e,Polr2k,Nfil3,Oas1a,Amd2,Slc39a8,Arrb1,Sirt1,Crebzf,Nmnat3,Bcl3,Nmi,Tcea1,Parp10
GO:0035456	Response to interferon-beta	5	43	1.03	0.0217	10090.ENSMUSP00000026565,10090.ENSMUSP00000032473,10090.ENSMUSP00000099889,10090.ENSMUSP00000104548,10090.ENSMUSP00000123011	Ifitm3,Iigp1,Ifit3,Irf1,Xaf1
GO:0010467	Gene expression	36	1743	0.28	0.0238	10090.ENSMUSP00000002198,10090.ENSMUSP00000021381,10090.ENSMUSP00000024104,10090.ENSMUSP00000030623,10090.ENSMUSP00000033173,10090.ENSMUSP00000034612,10090.ENSMUSP00000039010,10090.ENSMUSP00000041906,10090.ENSMUSP00000050907,10090.ENSMUSP00000051968,10090.ENSMUSP00000063839,10090.ENSMUSP00000065363,10090.ENSMUSP00000078123,10090.ENSMUSP00000078207,10090.ENSMUSP00000078940,10090.ENSMUSP00000080640…	Sf3a1,Pnn,Gcm1,Sfpq,Polr3e,Ddx25,Wdr55,Dis3,Mettl5,Polr2k,Adam10,Nfil3,Mrpl18,Prpf38a,Gspt1,Slc39a8,Prpf4,Isg15,Fmr1,Mfap1a,Arrb1,Mbnl1,Mcts2,Sirt1,Crebzf,Cisd3,Hnrnpa3,Rsl1d1,Bcl3,Srsf3,Irf9,Srsf1,Nmi,Lsm5,Tcea1,Metap2
GO:1903047	Mitotic cell cycle process	15	454	0.48	0.0241	10090.ENSMUSP00000020835,10090.ENSMUSP00000020908,10090.ENSMUSP00000022227,10090.ENSMUSP00000023353,10090.ENSMUSP00000023359,10090.ENSMUSP00000025562,10090.ENSMUSP00000027697,10090.ENSMUSP00000033913,10090.ENSMUSP00000034964,10090.ENSMUSP00000047872,10090.ENSMUSP00000057938,10090.ENSMUSP00000079124,10090.ENSMUSP00000098897,10090.ENSMUSP00000099990,10090.ENSMUSP00000103935	Ppm1d,E2f6,Cenpk,Mcm4,Nde1,Incenp,Cdk18,Dctn6,Tipin,Smc4,Cenpe,Birc5,Mad2l1,Anp32b,Ect2
GO:0009416	Response to light stimulus	12	307	0.56	0.0245	10090.ENSMUSP00000002413,10090.ENSMUSP00000005503,10090.ENSMUSP00000022612,10090.ENSMUSP00000027809,10090.ENSMUSP00000027933,10090.ENSMUSP00000030289,10090.ENSMUSP00000034964,10090.ENSMUSP00000059211,10090.ENSMUSP00000085906,10090.ENSMUSP00000095866,10090.ENSMUSP00000101082,10090.ENSMUSP00000113851	Tmem161a,Msh6,Pbk,Opn3,Dtl,Usp1,Tipin,Ercc8,Fmr1,Arrb1,Sirt1,Bcl3
GO:0008380	RNA splicing	12	312	0.55	0.0274	10090.ENSMUSP00000002198,10090.ENSMUSP00000021381,10090.ENSMUSP00000030623,10090.ENSMUSP00000078207,10090.ENSMUSP00000081572,10090.ENSMUSP00000085906,10090.ENSMUSP00000087372,10090.ENSMUSP00000096686,10090.ENSMUSP00000107595,10090.ENSMUSP00000117045,10090.ENSMUSP00000120595,10090.ENSMUSP00000126565	Sf3a1,Pnn,Sfpq,Prpf38a,Prpf4,Fmr1,Mfap1a,Mbnl1,Hnrnpa3,Srsf3,Srsf1,Lsm5
GO:0043933	Protein-containing complex subunit organization	27	1164	0.33	0.0274	10090.ENSMUSP00000002198,10090.ENSMUSP00000020308,10090.ENSMUSP00000022227,10090.ENSMUSP00000023353,10090.ENSMUSP00000023359,10090.ENSMUSP00000023769,10090.ENSMUSP00000025161,10090.ENSMUSP00000028382,10090.ENSMUSP00000030367,10090.ENSMUSP00000034270,10090.ENSMUSP00000037459,10090.ENSMUSP00000039047,10090.ENSMUSP00000057938,10090.ENSMUSP00000063839,10090.ENSMUSP00000072386,10090.ENSMUSP00000078940…	Sf3a1,Ddit4,Cenpk,Mcm4,Nde1,Atf1,Tapbp,Nup35,Ssbp3,Map1lc3b,Zfand1,Atg14,Cenpe,Adam10,Srp19,Gspt1,Rnf213,Cox7a1,Mbnl1,Anp32b,Mcts2,Ect2,Pom121,Dnm1l,Srsf1,Prlr,Tomm20
GO:0017038	Protein import	8	142	0.71	0.0279	10090.ENSMUSP00000018506,10090.ENSMUSP00000028382,10090.ENSMUSP00000032898,10090.ENSMUSP00000034079,10090.ENSMUSP00000034787,10090.ENSMUSP00000102710,10090.ENSMUSP00000106801,10090.ENSMUSP00000136493	Kpna2,Nup35,Ipo5,Heatr3,Phip,Txnip,Pom121,Tomm20
GO:0016070	RNA metabolic process	28	1240	0.32	0.0307	10090.ENSMUSP00000002198,10090.ENSMUSP00000021381,10090.ENSMUSP00000024104,10090.ENSMUSP00000027623,10090.ENSMUSP00000030623,10090.ENSMUSP00000033173,10090.ENSMUSP00000039010,10090.ENSMUSP00000041906,10090.ENSMUSP00000050907,10090.ENSMUSP00000051968,10090.ENSMUSP00000065363,10090.ENSMUSP00000078207,10090.ENSMUSP00000078940,10090.ENSMUSP00000080640,10090.ENSMUSP00000081572,10090.ENSMUSP00000085906…	Sf3a1,Pnn,Gcm1,Tsn,Sfpq,Polr3e,Wdr55,Dis3,Mettl5,Polr2k,Nfil3,Prpf38a,Gspt1,Slc39a8,Prpf4,Fmr1,Mfap1a,Arrb1,Mbnl1,Crebzf,Hnrnpa3,Rsl1d1,Bcl3,Srsf3,Srsf1,Nmi,Lsm5,Tcea1
GO:0035634	Response to stilbenoid	4	25	1.17	0.0307	10090.ENSMUSP00000019469,10090.ENSMUSP00000032198,10090.ENSMUSP00000034003,10090.ENSMUSP00000099889	G6pc,Usp18,Fgl1,Ifit3
GO:0045841	Negative regulation of mitotic metaphase/anaphase transition	4	25	1.17	0.0307	10090.ENSMUSP00000022927,10090.ENSMUSP00000057938,10090.ENSMUSP00000079124,10090.ENSMUSP00000098897	Rad21,Cenpe,Birc5,Mad2l1
GO:1904951	Positive regulation of establishment of protein localization	13	368	0.51	0.0317	10090.ENSMUSP00000032898,10090.ENSMUSP00000037459,10090.ENSMUSP00000060349,10090.ENSMUSP00000075172,10090.ENSMUSP00000084599,10090.ENSMUSP00000095866,10090.ENSMUSP00000099990,10090.ENSMUSP00000101082,10090.ENSMUSP00000103935,10090.ENSMUSP00000111415,10090.ENSMUSP00000123788,10090.ENSMUSP00000129800,10090.ENSMUSP00000134799	Ipo5,Zfand1,Camk2n1,Frmd4a,Kif20b,Arrb1,Anp32b,Sirt1,Ect2,Dnm1l,Cep295,Sh3glb1,Golph3l
GO:0006259	DNA metabolic process	18	638	0.41	0.0335	10090.ENSMUSP00000004120,10090.ENSMUSP00000005503,10090.ENSMUSP00000020835,10090.ENSMUSP00000022927,10090.ENSMUSP00000023353,10090.ENSMUSP00000025930,10090.ENSMUSP00000027933,10090.ENSMUSP00000030289,10090.ENSMUSP00000030623,10090.ENSMUSP00000034964,10090.ENSMUSP00000038871,10090.ENSMUSP00000047872,10090.ENSMUSP00000059211,10090.ENSMUSP00000065940,10090.ENSMUSP00000080949,10090.ENSMUSP00000101082…	Fancl,Msh6,Ppm1d,Rad21,Mcm4,Smc3,Dtl,Usp1,Sfpq,Tipin,Slx4,Smc4,Ercc8,Hmgb2,Mdc1,Sirt1,Ube2v2,Parp10
GO:0010564	Regulation of cell cycle process	17	583	0.43	0.0335	10090.ENSMUSP00000022927,10090.ENSMUSP00000025562,10090.ENSMUSP00000025930,10090.ENSMUSP00000027933,10090.ENSMUSP00000030623,10090.ENSMUSP00000034787,10090.ENSMUSP00000056778,10090.ENSMUSP00000057938,10090.ENSMUSP00000065544,10090.ENSMUSP00000079124,10090.ENSMUSP00000084599,10090.ENSMUSP00000098897,10090.ENSMUSP00000099758,10090.ENSMUSP00000099990,10090.ENSMUSP00000103935,10090.ENSMUSP00000123788…	Rad21,Incenp,Smc3,Dtl,Sfpq,Phip,E2f8,Cenpe,Azin1,Birc5,Kif20b,Mad2l1,Flcn,Anp32b,Ect2,Cep295,Sh3glb1
GO:0060700	Regulation of ribonuclease activity	3	10	1.44	0.0368	10090.ENSMUSP00000031540,10090.ENSMUSP00000031542,10090.ENSMUSP00000079198	Oasl1,Oasl2,Oas1a
GO:0000398	mRNA splicing, via spliceosome	9	191	0.64	0.0369	10090.ENSMUSP00000002198,10090.ENSMUSP00000030623,10090.ENSMUSP00000078207,10090.ENSMUSP00000081572,10090.ENSMUSP00000087372,10090.ENSMUSP00000096686,10090.ENSMUSP00000117045,10090.ENSMUSP00000120595,10090.ENSMUSP00000126565	Sf3a1,Sfpq,Prpf38a,Prpf4,Mfap1a,Mbnl1,Srsf3,Srsf1,Lsm5
GO:0016567	Protein ubiquitination	17	591	0.42	0.0369	10090.ENSMUSP00000004120,10090.ENSMUSP00000021120,10090.ENSMUSP00000027933,10090.ENSMUSP00000028398,10090.ENSMUSP00000039206,10090.ENSMUSP00000039955,10090.ENSMUSP00000040220,10090.ENSMUSP00000059211,10090.ENSMUSP00000082102,10090.ENSMUSP00000091429,10090.ENSMUSP00000095866,10090.ENSMUSP00000101082,10090.ENSMUSP00000103432,10090.ENSMUSP00000110645,10090.ENSMUSP00000111443,10090.ENSMUSP00000111780…	Fancl,Trim47,Dtl,Ube2e3,Hace1,Cblc,Ubac1,Ercc8,Nhlrc4,Rnf213,Arrb1,Sirt1,Trim59,Cnot4,Ube2v2,Rnf186,Ube2d2a
GO:0010942	Positive regulation of cell death	19	708	0.39	0.0383	10090.ENSMUSP00000002284,10090.ENSMUSP00000017851,10090.ENSMUSP00000020308,10090.ENSMUSP00000023774,10090.ENSMUSP00000023897,10090.ENSMUSP00000029018,10090.ENSMUSP00000030121,10090.ENSMUSP00000030623,10090.ENSMUSP00000032800,10090.ENSMUSP00000063839,10090.ENSMUSP00000095866,10090.ENSMUSP00000099758,10090.ENSMUSP00000099990,10090.ENSMUSP00000101082,10090.ENSMUSP00000102710,10090.ENSMUSP00000103935…	Plaur,Serinc3,Ddit4,Slc11a2,Gzma,Zbp1,B4galt1,Sfpq,Tyrobp,Adam10,Arrb1,Flcn,Anp32b,Sirt1,Txnip,Ect2,Irf1,Dnm1l,Sh3glb1
GO:0010629	Negative regulation of gene expression	36	1811	0.26	0.0395	10090.ENSMUSP00000018361,10090.ENSMUSP00000020835,10090.ENSMUSP00000020908,10090.ENSMUSP00000024657,10090.ENSMUSP00000025904,10090.ENSMUSP00000029566,10090.ENSMUSP00000030623,10090.ENSMUSP00000032800,10090.ENSMUSP00000036971,10090.ENSMUSP00000039586,10090.ENSMUSP00000048051,10090.ENSMUSP00000053483,10090.ENSMUSP00000056778,10090.ENSMUSP00000058037,10090.ENSMUSP00000058237,10090.ENSMUSP00000058940…	Pmp22,Ppm1d,E2f6,Phf10,Prdx5,Efna1,Sfpq,Tyrobp,Mvk,Serpine1,Tiparp,Hic1,E2f8,Zfpm1,S100a1,Whsc1,Nfil3,Hmgb2,Phf6,Gspt1,Birc5,Fmr1,Arrb1,Flcn,Sirt1,Txnip,Crebzf,Irf1,Arid5a,Bcl3,Nmi,Lsm5,Tfdp2,Parp10,Tgif1,Zfp131
GO:0031327	Negative regulation of cellular biosynthetic process	31	1475	0.29	0.0416	10090.ENSMUSP00000020835,10090.ENSMUSP00000020908,10090.ENSMUSP00000024657,10090.ENSMUSP00000025904,10090.ENSMUSP00000029566,10090.ENSMUSP00000030623,10090.ENSMUSP00000034964,10090.ENSMUSP00000036971,10090.ENSMUSP00000053483,10090.ENSMUSP00000056778,10090.ENSMUSP00000058037,10090.ENSMUSP00000058237,10090.ENSMUSP00000058940,10090.ENSMUSP00000061390,10090.ENSMUSP00000061877,10090.ENSMUSP00000065363…	Ppm1d,E2f6,Phf10,Prdx5,Efna1,Sfpq,Tipin,Mvk,Hic1,E2f8,Zfpm1,S100a1,Whsc1,Tob2,Insig1,Nfil3,Hmgb2,Phf6,Birc5,Fmr1,Flcn,Sirt1,Txnip,Crebzf,Irf1,Arid5a,Bcl3,Tfdp2,Parp10,Tgif1,Zfp131
GO:0010556	Regulation of macromolecule biosynthetic process	56	3294	0.19	0.0436	10090.ENSMUSP00000004985,10090.ENSMUSP00000020123,10090.ENSMUSP00000020835,10090.ENSMUSP00000020908,10090.ENSMUSP00000022227,10090.ENSMUSP00000022380,10090.ENSMUSP00000022927,10090.ENSMUSP00000023769,10090.ENSMUSP00000024104,10090.ENSMUSP00000024657,10090.ENSMUSP00000025904,10090.ENSMUSP00000025930,10090.ENSMUSP00000027697,10090.ENSMUSP00000028382,10090.ENSMUSP00000029566,10090.ENSMUSP00000030367…	Brpf3,Tmpo,Ppm1d,E2f6,Cenpk,Psmc6,Rad21,Atf1,Gcm1,Phf10,Prdx5,Smc3,Cdk18,Nup35,Efna1,Ssbp3,Sfpq,Ddx25,Phip,Tipin,Csrnp1,Mvk,Zfp367,Hic1,E2f8,Zfpm1,S100a1,Whsc1,Tob2,Insig1,Nfil3,Hmgb2,Phf6,Gspt1,Birc5,Slc39a8,Fmr1,Hbb-bt,Arrb1,Flcn,Sirt1,Zbtb8b,Txnip,Crebzf,Irf1,Bclaf3,Arid5a,Bcl3,Irf9,Nmi,Ppp1r3g,Tfdp2,Tcea1,Parp10,Tgif1,Zfp131
GO:0032465	Regulation of cytokinesis	6	84	0.82	0.0436	10090.ENSMUSP00000025562,10090.ENSMUSP00000056778,10090.ENSMUSP00000084599,10090.ENSMUSP00000099758,10090.ENSMUSP00000103935,10090.ENSMUSP00000129800	Incenp,E2f8,Kif20b,Flcn,Ect2,Sh3glb1
GO:1903507	Negative regulation of nucleic acid-templated transcription	27	1215	0.31	0.0436	10090.ENSMUSP00000020835,10090.ENSMUSP00000020908,10090.ENSMUSP00000024657,10090.ENSMUSP00000025904,10090.ENSMUSP00000029566,10090.ENSMUSP00000030623,10090.ENSMUSP00000053483,10090.ENSMUSP00000056778,10090.ENSMUSP00000058037,10090.ENSMUSP00000058237,10090.ENSMUSP00000058940,10090.ENSMUSP00000061390,10090.ENSMUSP00000065363,10090.ENSMUSP00000065940,10090.ENSMUSP00000077971,10090.ENSMUSP00000079124…	Ppm1d,E2f6,Phf10,Prdx5,Efna1,Sfpq,Hic1,E2f8,Zfpm1,S100a1,Whsc1,Tob2,Nfil3,Hmgb2,Phf6,Birc5,Flcn,Sirt1,Txnip,Crebzf,Irf1,Arid5a,Bcl3,Tfdp2,Parp10,Tgif1,Zfp131
GO:0009893	Positive regulation of metabolic process	62	3767	0.18	0.0449	10090.ENSMUSP00000002284,10090.ENSMUSP00000002413,10090.ENSMUSP00000004430,10090.ENSMUSP00000004985,10090.ENSMUSP00000018361,10090.ENSMUSP00000020908,10090.ENSMUSP00000022227,10090.ENSMUSP00000022380,10090.ENSMUSP00000022612,10090.ENSMUSP00000023769,10090.ENSMUSP00000023774,10090.ENSMUSP00000024104,10090.ENSMUSP00000024657,10090.ENSMUSP00000025562,10090.ENSMUSP00000025904,10090.ENSMUSP00000027933…	Plaur,Tmem161a,Clcn3,Brpf3,Pmp22,E2f6,Cenpk,Psmc6,Pbk,Atf1,Slc11a2,Gcm1,Phf10,Incenp,Prdx5,Dtl,Efna1,Ssbp3,Sfpq,Tyrobp,Phip,Csrnp1,Hspb8,Slx4,Atg14,Hace1,Serpine1,Tiparp,Zfp367,E2f8,Cenpe,Zfpm1,S100a1,Whsc1,Ercc8,Camk2n1,Hilpda,Insig1,Nfil3,Hmgb2,Fmr1,Arrb1,Flcn,Anp32b,Pdpk1,Sirt1,Ect2,Irf1,Map4k5,Bclaf3,Arid5a,Ube2v2,Bcl3,Srsf1,Nmi,Prlr,Ppp1r3g,Cep295,Tfdp2,Tcea1,Sh3glb1,Zfp131
GO:0010558	Negative regulation of macromolecule biosynthetic process	30	1419	0.29	0.0449	10090.ENSMUSP00000020835,10090.ENSMUSP00000020908,10090.ENSMUSP00000024657,10090.ENSMUSP00000025904,10090.ENSMUSP00000029566,10090.ENSMUSP00000030623,10090.ENSMUSP00000034964,10090.ENSMUSP00000036971,10090.ENSMUSP00000053483,10090.ENSMUSP00000056778,10090.ENSMUSP00000058037,10090.ENSMUSP00000058237,10090.ENSMUSP00000058940,10090.ENSMUSP00000061390,10090.ENSMUSP00000065363,10090.ENSMUSP00000065940…	Ppm1d,E2f6,Phf10,Prdx5,Efna1,Sfpq,Tipin,Mvk,Hic1,E2f8,Zfpm1,S100a1,Whsc1,Tob2,Nfil3,Hmgb2,Phf6,Birc5,Fmr1,Flcn,Sirt1,Txnip,Crebzf,Irf1,Arid5a,Bcl3,Tfdp2,Parp10,Tgif1,Zfp131
GO:0044271	Cellular nitrogen compound biosynthetic process	26	1156	0.32	0.0449	10090.ENSMUSP00000011058,10090.ENSMUSP00000020217,10090.ENSMUSP00000023774,10090.ENSMUSP00000024104,10090.ENSMUSP00000027933,10090.ENSMUSP00000028328,10090.ENSMUSP00000031542,10090.ENSMUSP00000033173,10090.ENSMUSP00000051968,10090.ENSMUSP00000065363,10090.ENSMUSP00000065544,10090.ENSMUSP00000078123,10090.ENSMUSP00000078940,10090.ENSMUSP00000079198,10090.ENSMUSP00000079703,10090.ENSMUSP00000080640…	Pdhx,Nudt4,Slc11a2,Gcm1,Dtl,Entpd2,Oasl2,Polr3e,Polr2k,Nfil3,Azin1,Mrpl18,Gspt1,Oas1a,Amd2,Slc39a8,Arrb1,Mcts2,Sirt1,Crebzf,Nmnat3,Bcl3,Nmi,Odc1,Tcea1,Parp10
GO:0051641	Cellular localization	40	2115	0.24	0.0449	10090.ENSMUSP00000004430,10090.ENSMUSP00000018361,10090.ENSMUSP00000018506,10090.ENSMUSP00000022927,10090.ENSMUSP00000023359,10090.ENSMUSP00000023774,10090.ENSMUSP00000025562,10090.ENSMUSP00000028382,10090.ENSMUSP00000030623,10090.ENSMUSP00000032898,10090.ENSMUSP00000034079,10090.ENSMUSP00000034612,10090.ENSMUSP00000034787,10090.ENSMUSP00000039047,10090.ENSMUSP00000041091,10090.ENSMUSP00000057938…	Clcn3,Pmp22,Kpna2,Rad21,Nde1,Slc11a2,Incenp,Nup35,Sfpq,Ipo5,Heatr3,Ddx25,Phip,Atg14,Rtp4,Cenpe,Aspm,Insig1,Nupl2,Adam10,Rabgap1,Srp19,Dchs1,Birc5,Slc39a8,Kif20b,Fmr1,Mad2l1,Flcn,Txnip,Pom121,Dnm1l,Rnf186,Srsf3,Camsap3,Sh3glb1,Zfyve27,Arhgap21,Golph3l,Tomm20
GO:0008219	Cell death	22	906	0.35	0.0456	10090.ENSMUSP00000005503,10090.ENSMUSP00000015581,10090.ENSMUSP00000018361,10090.ENSMUSP00000020308,10090.ENSMUSP00000022927,10090.ENSMUSP00000023897,10090.ENSMUSP00000025904,10090.ENSMUSP00000029018,10090.ENSMUSP00000032800,10090.ENSMUSP00000035101,10090.ENSMUSP00000044603,10090.ENSMUSP00000053483,10090.ENSMUSP00000079124,10090.ENSMUSP00000095866,10090.ENSMUSP00000099991,10090.ENSMUSP00000101082…	Msh6,Gzmb,Pmp22,Ddit4,Rad21,Gzma,Prdx5,Zbp1,Tyrobp,Csrnp1,Pim3,Hic1,Birc5,Arrb1,Pdpk1,Sirt1,Irf1,Dnm1l,Rnf186,Bcl3,Xaf1,Sh3glb1
GO:0000012	Single strand break repair	3	12	1.36	0.0491	10090.ENSMUSP00000047872,10090.ENSMUSP00000059211,10090.ENSMUSP00000101082	Smc4,Ercc8,Sirt1
GO:0003183	Mitral valve morphogenesis	3	12	1.36	0.0491	10090.ENSMUSP00000029566,10090.ENSMUSP00000058037,10090.ENSMUSP00000077574	Efna1,Zfpm1,Dchs1
GO:0006596	Polyamine biosynthetic process	3	12	1.36	0.0491	10090.ENSMUSP00000065544,10090.ENSMUSP00000079703,10090.ENSMUSP00000128661	Azin1,Amd2,Odc1
GO:0006607	NLS-bearing protein import into nucleus	3	12	1.36	0.0491	10090.ENSMUSP00000018506,10090.ENSMUSP00000028382,10090.ENSMUSP00000032898	Kpna2,Nup35,Ipo5
GO:0043066	Negative regulation of apoptotic process	22	913	0.35	0.0491	10090.ENSMUSP00000002284,10090.ENSMUSP00000002413,10090.ENSMUSP00000025254,10090.ENSMUSP00000025904,10090.ENSMUSP00000029566,10090.ENSMUSP00000034787,10090.ENSMUSP00000039586,10090.ENSMUSP00000044603,10090.ENSMUSP00000065940,10090.ENSMUSP00000078985,10090.ENSMUSP00000079124,10090.ENSMUSP00000085906,10090.ENSMUSP00000095866,10090.ENSMUSP00000098897,10090.ENSMUSP00000099889,10090.ENSMUSP00000099990…	Plaur,Tmem161a,Lims2,Prdx5,Efna1,Phip,Serpine1,Pim3,Hmgb2,Krit1,Birc5,Fmr1,Arrb1,Mad2l1,Ifit3,Anp32b,Pdpk1,Sirt1,Ube2v2,Bcl3,Prlr,Sh3glb1
