# Supplementary material for: Prenatal arsenic exposure and gene expression in fetal liver, heart, lung, and placenta
Source: Toxicology. Author manuscript; Available in PMC 2026 Apr 20. (PMC13094789; doi:10.1016/j.tox.2026.154420)
Supplement: MMC4 [file NIHMS2151723-supplement-MMC4.xlsx]

## Sheet: mmc4
	ID	logFC	CI.L	CI.R	AveExpr	t	P.Value	adj.P.Val	B
A_51_P272553	Bhlhe40	-0.786096	-0.903681	-0.668511	9.70348	-15.9784	1.49e-06	0.0288361	-0.453986
A_52_P319438	Ankrd37	-0.621433	-0.754998	-0.487869	10.0975	-11.1202	1.54e-05	0.148495	-0.698637
A_51_P151126	Cd52	-0.749209	-0.938996	-0.559423	9.67449	-9.43509	4.32e-05	0.278667	-0.865671
A_55_P1996973	Gvin1	-0.503785	-0.649527	-0.358044	8.77963	-8.26174	9.83e-05	0.42336	-1.03243
A_51_P226269	Rgcc	-0.559678	-0.724459	-0.394897	11.0735	-8.11784	0.00010948	0.42336	-1.05677
A_51_P102789	C1qc	-0.45557	-0.609743	-0.301398	9.65356	-7.06249	0.000253756	0.705977	-1.34698
A_55_P2027392	Gpr146	-0.349084	-0.469383	-0.228786	11.2109	-6.93551	0.00028266	0.705977	-1.29963
A_51_P355753	Hic1	-0.436426	-0.593961	-0.278892	11.8862	-6.6213	0.000371653	0.705977	-1.3797
A_52_P463977	Tmem140	-0.42941	-0.584845	-0.273976	9.31736	-6.60291	0.000377774	0.705977	-1.38463
A_55_P2024888	Ctss	-0.866619	-1.18514	-0.548102	10.5394	-6.50287	0.000413123	0.705977	-1.41191
A_51_P359636	Lgals3bp	-0.550084	-0.752669	-0.347499	10.5039	-6.48979	0.000418015	0.705977	-1.41554
A_55_P1971889	F3	-0.309396	-0.424614	-0.194178	9.53787	-6.41806	0.000446036	0.705977	-1.43571
A_55_P2137611	Irgm2	-0.32444	-0.447604	-0.201275	9.24526	-6.29591	0.00049878	0.705977	-1.47109
A_55_P1966833	Xaf1	-0.324041	-0.447807	-0.200275	8.51996	-6.2576	0.000516746	0.705977	-1.48246
A_51_P304170	Rtp4	-0.811953	-1.12569	-0.49821	9.36825	-6.18538	0.000552638	0.705977	-1.50426
A_55_P2036567	Vav1	-0.332612	-0.462379	-0.202846	8.6956	-6.12611	0.000584207	0.705977	-1.52253
A_55_P2163353	Sox3	0.338007	0.198933	0.477081	8.67012	5.80884	0.000791921	0.877509	-1.62623
A_55_P2128032	Hsf2	0.239975	0.139769	0.340182	10.234	5.72372	0.000861004	0.877509	-1.65585
A_51_P438967	Gpnmb	-0.59379	-0.841806	-0.345774	8.42884	-5.72219	0.000862305	0.877509	-1.65639
A_51_P261517	Tyrobp	-0.444299	-0.635076	-0.253522	9.4862	-5.5662	0.00100749	0.973993	-1.71279
A_51_P129012	B2m	-0.287325	-0.412292	-0.162358	12.6809	-5.49524	0.00108248	0.978744	-1.73939
A_51_P503192	Rbm15b	0.302091	0.169535	0.434646	9.30747	5.4469	0.00113716	0.978744	-1.75784
A_55_P2151601	Samd9l	-0.482061	-0.696512	-0.26761	9.55963	-5.37258	0.00122736	0.978744	-1.78678
A_52_P351816	Itgb1	0.417493	0.231592	0.603393	10.2675	5.36758	0.00123371	0.978744	-1.78875
A_55_P1962937	Trem2	-0.348583	-0.504514	-0.192652	8.73173	-5.34297	0.00126551	0.978744	-1.79849
A_55_P1989772	Sqor	-0.284265	-0.414566	-0.153964	9.78421	-5.21418	0.00144767	0.991835	-1.85076
A_51_P345367	Psmb8	-0.284369	-0.416707	-0.152031	8.32208	-5.1358	0.00157281	0.991835	-1.88362
A_66_P121787	Samd9l	-0.357891	-0.52461	-0.191172	9.19065	-5.13069	0.00158139	0.991835	-1.88579
A_52_P164136	Arrdc3	-0.326088	-0.479099	-0.173077	9.24372	-5.09355	0.00164527	0.991835	-1.90167
A_55_P2002963	Coro1a	-0.412371	-0.606102	-0.21864	9.2392	-5.08744	0.00165607	0.991835	-1.90431
A_55_P1975560	Ifi204	-0.35809	-0.531297	-0.184882	8.81153	-4.94121	0.00193927	0.991835	-1.96882
A_51_P514712	Parp14	-0.273631	-0.407057	-0.140205	8.74865	-4.90156	0.00202512	0.991835	-1.98683
A_55_P2097279	Pirb	-0.290554	-0.432324	-0.148784	8.23301	-4.89837	0.00203223	0.991835	-1.98829
A_55_P2175245	Tusc3	-0.241614	-0.360552	-0.122676	11.074	-4.85524	0.00213084	0.991835	-2.00816
A_55_P2172619	NA	-0.213923	-0.319905	-0.10794	16.4348	-4.82429	0.0022049	0.991835	-2.02259
A_55_P2052834	Lst1	-0.405051	-0.605849	-0.204253	9.85528	-4.82125	0.00221231	0.991835	-2.02401
A_55_P2102181	NA	-0.239768	-0.358979	-0.120558	10.4707	-4.80715	0.00224714	0.991835	-2.03064
A_51_P483280	Prnp	-0.216637	-0.324942	-0.108332	12.4315	-4.78071	0.00231408	0.991835	-2.04314
A_55_P2179413	Lgals3bp	-0.415974	-0.624377	-0.20757	9.75345	-4.77057	0.00234034	0.991835	-2.04797
A_55_P1961943	Cd68	-0.356639	-0.536578	-0.1767	8.96852	-4.73711	0.0024294	0.991835	-2.06399
A_55_P1965000	Ddx58	-0.219691	-0.330984	-0.108398	9.6938	-4.71795	0.00248206	0.991835	-2.07324
A_51_P189361	Osgin1	-0.214244	-0.322831	-0.105657	8.10174	-4.71563	0.00248854	0.991835	-2.07437
A_55_P2114938	Irf9	-0.423758	-0.639883	-0.207633	9.70473	-4.68621	0.00257217	0.991835	-2.08869
A_51_P316935	Depp1	-0.486743	-0.737364	-0.236122	11.2235	-4.64185	0.00270426	0.991835	-2.11055
A_51_P390538	Mpeg1	-0.419739	-0.636083	-0.203396	9.06353	-4.63709	0.00271888	0.991835	-2.11291
A_55_P2047800	NA	-0.250723	-0.380666	-0.120779	12.4358	-4.61155	0.00279883	0.991835	-2.12565
A_55_P2087240	Mipep	-0.210874	-0.320376	-0.101372	10.0286	-4.60267	0.00282721	0.991835	-2.1301
A_52_P56751	Lcp1	-0.303029	-0.461353	-0.144704	9.39967	-4.57452	0.00291939	0.991835	-2.1443
A_55_P2156905	NA	0.254696	0.121346	0.388046	13.3805	4.56498	0.00295138	0.991835	-2.14914
A_51_P259296	Lpl	-0.425873	-0.649117	-0.20263	13.1563	-4.55943	0.00297019	0.991835	-2.15197
A_55_P2114953	Usp18	-0.249044	-0.38059	-0.117498	7.98669	-4.52489	0.00309017	0.991835	-2.16964
A_55_P1961270	Cd72	-0.265128	-0.405591	-0.124665	8.04262	-4.51131	0.0031388	0.991835	-2.17664
A_51_P405476	Fcer1g	-0.473356	-0.726214	-0.220498	9.98681	-4.47425	0.00327591	0.991835	-2.1959
A_55_P1954161	Plagl2	0.182547	0.0847017	0.280391	8.1615	4.45908	0.00333395	0.991835	-2.20385
A_55_P1958165	Ms4a7	-0.529121	-0.814626	-0.243616	9.00704	-4.42946	0.00345059	0.991835	-2.21948
A_51_P246066	Slamf9	-0.364135	-0.560629	-0.16764	8.43993	-4.42915	0.0034518	0.991835	-2.21964
A_51_P265495	Ly6a	-0.449919	-0.693073	-0.206764	8.78311	-4.42242	0.00347895	0.991835	-2.22321
A_55_P2158990	Jun	0.428854	0.192143	0.665564	12.631	4.33013	0.00387597	0.991835	-2.27294
A_55_P1978216	Cd300c2	-0.312773	-0.485459	-0.140087	8.35541	-4.32894	0.00388141	0.991835	-2.2736
A_52_P482203	Tsen2	0.180574	0.0802702	0.280878	10.7098	4.30276	0.00400318	0.991835	-2.28797
A_55_P2227355	Ptpro	-0.208568	-0.325435	-0.0917017	8.36611	-4.26547	0.00418396	0.991835	-2.30864
A_55_P2123529	NA	-0.198808	-0.310299	-0.0873173	11.0829	-4.26191	0.0042017	0.991835	-2.31062
A_55_P2011116	L3mbtl3	0.212696	0.093396	0.331996	9.47593	4.26116	0.00420543	0.991835	-2.31104
A_52_P243054	Nufip2	0.191888	0.0839083	0.299867	8.91895	4.24732	0.00427523	0.991835	-2.31879
A_55_P2056729	Igfbp2	0.274444	0.119668	0.42922	8.7916	4.23799	0.00432301	0.991835	-2.32403
A_55_P2048855	Sprr2a2	-0.27353	-0.427803	-0.119258	8.73198	-4.23766	0.0043247	0.991835	-2.32421
A_52_P30451	Ppp1r3c	-0.409818	-0.641994	-0.177642	12.7797	-4.21875	0.00442338	0.991835	-2.33487
A_52_P30989	Cdkn3	-0.263068	-0.412256	-0.11388	9.61703	-4.21448	0.00444599	0.991835	-2.33729
A_66_P128593	Lims1	-0.215132	-0.33815	-0.0921146	10.9223	-4.17972	0.00463498	0.991835	-2.35708
A_52_P326354	Erf	0.274746	0.117582	0.43191	12.258	4.17818	0.00464357	0.991835	-2.35796
A_55_P1998943	Oas1a	-0.417881	-0.657193	-0.178569	8.70378	-4.17347	0.00466988	0.991835	-2.36066
A_55_P1999838	Cox7c	-0.238202	-0.374987	-0.101417	15.1438	-4.16215	0.00473391	0.991835	-2.36716
A_55_P2017759	Evi2a	-0.225188	-0.354572	-0.0958047	8.19116	-4.15983	0.00474712	0.991835	-2.3685
A_52_P281033	Socs5	-0.173495	-0.273829	-0.0731615	9.01618	-4.13285	0.00490406	0.991835	-2.3841
A_52_P266132	Fgl2	-0.398023	-0.628561	-0.167485	10.0116	-4.12644	0.00494215	0.991835	-2.38782
A_55_P2472435	Gbp3	-0.327307	-0.518078	-0.136535	8.44297	-4.10062	0.00509901	0.991835	-2.4029
A_55_P1978424	Bcl2a1d	-0.331563	-0.525602	-0.137524	8.43261	-4.084	0.00520291	0.991835	-2.41266
A_55_P2143790	Gm14410	0.216452	0.089459	0.343444	9.70957	4.07372	0.00526831	0.991835	-2.41873
A_52_P322181	Adrb1	-0.263563	-0.418296	-0.108829	9.8261	-4.07106	0.0052854	0.991835	-2.4203
A_51_P280446	Sdf2l1	0.246663	0.101774	0.391553	9.60039	4.0689	0.00529931	0.991835	-2.42158
A_55_P2066707	Trim27	0.244795	0.100911	0.388679	11.7353	4.06631	0.00531607	0.991835	-2.42312
A_55_P2104798	NA	0.190583	0.0782777	0.302887	9.59588	4.05596	0.0053835	0.991835	-2.42925
A_51_P154842	Oas1f	-0.261172	-0.415309	-0.107036	8.18414	-4.04977	0.00542426	0.991835	-2.43293
A_51_P128876	Ifitm3	-0.525075	-0.835087	-0.215062	11.0697	-4.0481	0.00543536	0.991835	-2.43393
A_55_P2085142	Spp1	-0.251726	-0.400441	-0.10301	8.04122	-4.04557	0.00545214	0.991835	-2.43543
A_51_P404084	Psmb2	-0.270556	-0.430413	-0.110699	10.6912	-4.04515	0.00545496	0.991835	-2.43569
A_51_P181451	C1qa	-0.335406	-0.534587	-0.136224	8.73904	-4.02467	0.00559323	0.991835	-2.44793
A_55_P2064328	Lama2	-0.28912	-0.460921	-0.117319	11.4582	-4.02218	0.00561027	0.991835	-2.44943
A_52_P522379	Map3k20	0.251825	0.101984	0.401665	8.59884	4.01678	0.00564749	0.991835	-2.45267
A_55_P2131520	Vash1	0.218389	0.0883232	0.348454	13.7604	4.01308	0.00567319	0.991835	-2.4549
A_52_P638459	Ccl5	-0.197527	-0.315314	-0.0797404	7.95417	-4.00811	0.00570784	0.991835	-2.45789
A_51_P108108	Lrrc25	-0.173336	-0.276774	-0.0698985	8.09574	-4.00516	0.00572854	0.991835	-2.45967
A_55_P2006476	NA	-0.29325	-0.468305	-0.118196	12.052	-4.00381	0.005738	0.991835	-2.46048
A_55_P2094060	Gzma	-0.581501	-0.929748	-0.233255	8.3365	-3.99092	0.00582952	0.991835	-2.46827
A_51_P262171	Irgm1	-0.188065	-0.301102	-0.0750285	8.82244	-3.97647	0.00593407	0.991835	-2.47705
A_55_P2016105	Errfi1	-0.269405	-0.432044	-0.106765	10.8358	-3.95902	0.00606308	0.991835	-2.48769
A_55_P1988202	Ifi203	-0.291852	-0.468209	-0.115495	8.8896	-3.95529	0.00609103	0.991835	-2.48997
A_51_P259415	Tmem70	-0.181435	-0.291154	-0.0717166	12.1605	-3.9523	0.00611355	0.991835	-2.49181
A_55_P1992676	Ubtf	0.19577	0.076553	0.314987	9.49947	3.9248	0.0063251	0.991835	-2.50873
A_52_P202029	Trak2	-0.206176	-0.332192	-0.0801597	10.7051	-3.91039	0.00643908	0.991835	-2.51765
A_52_P393306	Snap23	0.253635	0.0984281	0.408842	9.53315	3.90577	0.00647611	0.991835	-2.52052
A_55_P2005813	Abhd18	-0.173032	-0.278954	-0.0671096	8.76337	-3.90434	0.00648766	0.991835	-2.52141
A_52_P682382	Scd1	-0.167278	-0.269814	-0.0647419	8.13412	-3.89916	0.00652954	0.991835	-2.52463
A_55_P1955039	Myo1b	-0.214511	-0.346129	-0.0828941	9.06173	-3.89535	0.00656053	0.991835	-2.527
A_51_P159352	Sub1	0.240035	0.0925095	0.387561	8.93943	3.88881	0.00661417	0.991835	-2.53109
A_55_P2071683	NA	-0.167119	-0.269904	-0.0643345	14.5386	-3.88603	0.00663702	0.991835	-2.53282
A_51_P189746	Pim3	-0.282655	-0.457035	-0.108275	9.77272	-3.87408	0.00673663	0.991835	-2.5403
A_55_P1961499	Ly6c1	-0.494906	-0.800607	-0.189204	8.9154	-3.86932	0.00677673	0.991835	-2.54329
A_55_P2181356	Cdh11	0.220798	0.0840048	0.357591	8.54063	3.8578	0.00687481	0.991835	-2.55053
A_52_P674414	Mkln1	-0.240119	-0.38895	-0.0912881	9.65661	-3.85605	0.0068899	0.991835	-2.55164
A_55_P2103706	NA	-0.194723	-0.315593	-0.0738523	10.8594	-3.8504	0.00693873	0.991835	-2.5552
A_55_P2086148	NA	0.19682	0.0738199	0.319819	11.1268	3.82449	0.00716751	0.991835	-2.57163
A_51_P444447	Cebpd	-0.21633	-0.351673	-0.0809875	11.7782	-3.82025	0.00720575	0.991835	-2.57433
A_55_P2114697	Gcm1	0.440392	0.205995	0.67479	12.1038	5.41956	0.00727576	0.991835	-3.43097
A_55_P2051864	Golgb1	-0.331779	-0.540163	-0.123395	13.5282	-3.80535	0.00734187	0.991835	-2.58384
A_51_P151433	Ncbp2	0.190929	0.0706282	0.311229	9.27877	3.79327	0.0074543	0.991835	-2.59159
A_51_P459350	Dstn	-0.246568	-0.40218	-0.090955	13.3615	-3.78705	0.00751293	0.991835	-2.59558
A_51_P150802	Mpv17	-0.305504	-0.498951	-0.112058	11.1785	-3.77455	0.00763223	0.991835	-2.60364
A_55_P2182483	Cd47	-0.225818	-0.368898	-0.0827393	11.2589	-3.77218	0.00765509	0.991835	-2.60517
A_65_P05252	Cdc25a	0.195848	0.0714466	0.32025	9.98188	3.76273	0.00774698	0.991835	-2.61128
A_52_P89064	Dusp18	-0.196731	-0.321782	-0.0716797	8.67338	-3.76005	0.00777323	0.991835	-2.61301
A_55_P2011341	NA	-0.456815	-0.748028	-0.165601	8.23063	-3.74919	0.00788072	0.991835	-2.62006
A_51_P189985	Ppan	0.321856	0.116053	0.527659	10.5537	3.73782	0.00799504	0.991835	-2.62747
A_55_P2151006	C1qtnf7	-0.220173	-0.360981	-0.0793654	9.10305	-3.7372	0.00800129	0.991835	-2.62787
A_65_P08227	Snx5	0.166492	0.0597543	0.27323	8.61591	3.72807	0.00809447	0.991835	-2.63384
A_51_P279552	Cav2	-0.216621	-0.355523	-0.0777201	9.95497	-3.72738	0.00810154	0.991835	-2.63429
A_55_P2144386	Adgre1	-0.234658	-0.385132	-0.0841834	8.37215	-3.72719	0.00810353	0.991835	-2.63442
A_51_P351860	C1qb	-0.359501	-0.590078	-0.128925	8.76203	-3.72644	0.00811122	0.991835	-2.63491
A_51_P139678	Sprr1a	0.478834	0.170992	0.786675	8.25808	3.71763	0.00820248	0.991835	-2.64068
A_55_P2023703	Zfp386	-0.160807	-0.26429	-0.0573236	8.62827	-3.71402	0.00824022	0.991835	-2.64305
A_51_P483473	St3gal5	0.237681	0.0845572	0.390805	11.7212	3.70989	0.00828359	0.991835	-2.64577
A_51_P160664	Cox7b	-0.231568	-0.38091	-0.082227	16.3591	-3.70602	0.00832442	0.991835	-2.64831
A_52_P539161	Rdh11	-0.203322	-0.33509	-0.0715548	9.69045	-3.68796	0.00851813	0.991835	-2.66024
A_51_P406583	Myo1e	-0.26536	-0.437588	-0.093133	9.26508	-3.6825	0.00857761	0.991835	-2.66385
A_55_P1964658	NA	0.211762	0.0741143	0.349411	12.4537	3.67695	0.00863858	0.991835	-2.66753
A_66_P128537	Isg15	-0.242055	-0.399468	-0.0846428	8.02264	-3.67523	0.00865759	0.991835	-2.66868
A_55_P2005783	Ifih1	-0.203974	-0.336721	-0.0712265	8.41504	-3.67246	0.0086882	0.991835	-2.67051
A_55_P2031436	Ly6e	-0.336073	-0.555703	-0.116443	11.0216	-3.65721	0.00885923	0.991835	-2.68067
A_55_P2074414	Gtf2h1	0.183462	0.0634669	0.303456	10.4944	3.6542	0.00889348	0.991835	-2.68269
A_55_P2066578	Ifi204	-0.195586	-0.323877	-0.0672938	8.09155	-3.64374	0.00901342	0.991835	-2.68968
A_66_P112305	Myo1f	-0.286968	-0.475345	-0.0985915	8.48089	-3.64096	0.0090456	0.991835	-2.69155
A_55_P2071596	Ppara	-0.178868	-0.296329	-0.0614076	10.0916	-3.63957	0.0090617	0.991835	-2.69248
A_52_P489295	Adamts1	0.293658	0.10059	0.486726	11.1013	3.63531	0.00911135	0.991835	-2.69534
A_55_P2057984	Tbc1d19	-0.157848	-0.261686	-0.0540107	9.40828	-3.63324	0.00913553	0.991835	-2.69673
A_55_P2053491	Pdia6	0.208939	0.0712162	0.346662	14.3989	3.62596	0.00922136	0.991835	-2.70163
A_55_P2086433	Oasl1	-0.274891	-0.456151	-0.0936318	8.24807	-3.62468	0.00923655	0.991835	-2.70249
A_55_P1990196	NA	-0.233028	-0.386764	-0.0792921	12.4505	-3.62278	0.00925907	0.991835	-2.70377
A_55_P2192662	Lepr	-0.185049	-0.307169	-0.0629292	7.9284	-3.62168	0.00927223	0.991835	-2.70452
A_55_P2317665	E2f1	0.238355	0.0808953	0.395814	10.164	3.61796	0.00931655	0.991835	-2.70702
A_51_P215077	Mgst3	-0.444882	-0.738785	-0.150978	12.2101	-3.61783	0.00931814	0.991835	-2.70711
A_55_P2145227	Slmap	-0.183831	-0.305345	-0.0623175	13.1848	-3.61579	0.00934266	0.991835	-2.70849
A_52_P663413	P4ha2	0.192962	0.0653837	0.320541	11.4447	3.61496	0.00935258	0.991835	-2.70905
A_55_P2072228	Cdk9	0.228527	0.0772948	0.379759	11.7568	3.61162	0.00939284	0.991835	-2.7113
A_55_P1984103	Gfra3	-0.167248	-0.278165	-0.056332	8.13317	-3.60392	0.0094864	0.991835	-2.71652
A_52_P225898	Kcnj8	-0.176782	-0.294023	-0.0595402	8.99701	-3.60384	0.0094874	0.991835	-2.71657
A_51_P235687	Alox5ap	-0.21555	-0.358798	-0.0723027	8.70649	-3.59642	0.00957848	0.991835	-2.72161
A_55_P2076057	Hmga1	0.226091	0.075829	0.376352	8.48087	3.5962	0.00958121	0.991835	-2.72176
A_55_P2070079	Lgals9	-0.282268	-0.470562	-0.0939745	9.07473	-3.58291	0.00974688	0.991835	-2.7308
A_55_P2002757	Blnk	-0.244377	-0.407454	-0.0813001	8.06551	-3.5816	0.00976334	0.991835	-2.73169
A_51_P424221	Irf2bp2	-0.202676	-0.337947	-0.0674047	10.8031	-3.58101	0.00977071	0.991835	-2.73209
A_55_P2018934	Adgre1	-0.204978	-0.341919	-0.0680361	8.08825	-3.57751	0.00981506	0.991835	-2.73448
A_55_P1974636	Gm16430	0.168915	0.0560261	0.281804	8.1847	3.57624	0.00983116	0.991835	-2.73535
A_52_P420712	Pja2	-0.184626	-0.308263	-0.0609888	9.73273	-3.56905	0.00992286	0.991835	-2.74026
A_55_P2060487	Zfp593	0.266711	0.0877367	0.445686	9.39876	3.56172	0.0100174	0.991835	-2.74529
A_52_P392674	Acot9	-0.174778	-0.292168	-0.0573874	9.95281	-3.55847	0.0100596	0.991835	-2.74751
A_55_P2134581	Papola	0.215963	0.0707629	0.361164	9.80417	3.55485	0.0101068	0.991835	-2.75
A_55_P2051334	H2-K2	-0.225239	-0.376717	-0.0737601	9.96493	-3.55387	0.0101197	0.991835	-2.75067
A_51_P387845	Fam120a	-0.196822	-0.329258	-0.0643867	10.3473	-3.55205	0.0101436	0.991835	-2.75192
A_52_P484081	Ube2v1	0.207672	0.0677417	0.347601	9.5433	3.54712	0.0102086	0.991835	-2.75531
A_51_P202633	Ebi3	-0.199198	-0.333446	-0.06495	8.30823	-3.54639	0.0102182	0.991835	-2.75582
A_55_P2065113	Gm11559	-0.161755	-0.270946	-0.0525641	8.84759	-3.54063	0.0102948	0.991835	-2.75979
A_55_P2132549	Cd48	-0.160231	-0.268417	-0.0520456	7.86728	-3.53986	0.010305	0.991835	-2.76031
A_51_P181517	Fcgr4	-0.287024	-0.48129	-0.0927572	8.28866	-3.53125	0.0104208	0.991835	-2.76626
A_51_P342652	Cd79b	-0.159581	-0.267903	-0.0512592	8.1066	-3.52107	0.0105596	0.991835	-2.77331
A_55_P2022049	Klf15	-0.230553	-0.387421	-0.0736845	9.51721	-3.51273	0.0106748	0.991835	-2.7791
A_52_P255224	NA	0.180645	0.0576045	0.303685	8.40122	3.50903	0.0107263	0.991835	-2.78167
A_55_P2064771	Ly6c1	-0.621148	-1.04446	-0.197832	11.1047	-3.50703	0.0107542	0.991835	-2.78307
A_51_P172502	Cxcl12	-0.262052	-0.44086	-0.0832439	11.9399	-3.50275	0.0108143	0.991835	-2.78604
A_55_P2428967	Lrrc2	-0.168915	-0.284248	-0.053582	9.07019	-3.50045	0.0108468	0.991835	-2.78765
A_55_P1958349	Nipsnap3b	-0.156937	-0.264422	-0.0494515	8.75446	-3.48968	0.0110002	0.991835	-2.79517
A_55_P2180415	Cd72	-0.205245	-0.346356	-0.064134	7.96175	-3.47633	0.0111936	0.991835	-2.80452
A_65_P01319	Pde4b	-0.337083	-0.568909	-0.105257	9.78485	-3.47524	0.0112096	0.991835	-2.80529
A_51_P185660	Ccl9	-0.149741	-0.252768	-0.0467142	8.38046	-3.47376	0.0112312	0.991835	-2.80633
A_51_P261379	Spats2	0.225599	0.0702534	0.380945	9.55521	3.47094	0.0112727	0.991835	-2.80831
A_55_P2120807	Dld	-0.241805	-0.408609	-0.0750001	11.9206	-3.4647	0.011365	0.991835	-2.8127
A_55_P1961761	Dcc	0.765641	0.236262	1.29502	12.1527	3.45675	0.0114839	0.991835	-2.8183
A_52_P408757	Fcgr3	-0.157786	-0.267118	-0.0484528	7.98986	-3.44926	0.0115971	0.991835	-2.82359
A_55_P2018557	NA	-0.155531	-0.263614	-0.0474487	11.9479	-3.43931	0.0117494	0.991835	-2.83064
A_55_P2081105	NA	-0.191307	-0.32444	-0.058174	8.17654	-3.43443	0.0118249	0.991835	-2.8341
A_51_P241995	Col5a3	-0.261653	-0.443795	-0.0795122	9.00298	-3.43342	0.0118405	0.991835	-2.83482
A_55_P1955479	NA	-0.245144	-0.416303	-0.073985	10.441	-3.42319	0.0120008	0.991835	-2.84209
A_55_P2148001	6820431F20Rik	0.312038	0.0940895	0.529986	10.1365	3.42187	0.0120217	0.991835	-2.84303
A_55_P2015599	NA	0.156814	0.0472416	0.266386	11.8763	3.42053	0.0120428	0.991835	-2.84399
A_55_P2056325	Anxa3	-0.150242	-0.255251	-0.0452335	8.93275	-3.41961	0.0120574	0.991835	-2.84464
A_51_P336833	Fabp4	-0.228464	-0.388365	-0.068562	15.1729	-3.41486	0.0121329	0.991835	-2.84803
A_55_P1985788	Usp2	-0.161942	-0.275366	-0.0485185	12.1628	-3.41244	0.0121716	0.991835	-2.84975
A_51_P461040	Crct1	0.346926	0.103867	0.589986	7.97925	3.41141	0.0121882	0.991835	-2.85049
A_66_P135165	Nfib	0.178306	0.0530166	0.303596	9.1848	3.40142	0.0123495	0.991835	-2.85764
A_55_P2027157	NA	-0.306288	-0.521537	-0.0910402	9.77355	-3.40095	0.0123572	0.991835	-2.85797
A_55_P2103698	Isg15	-0.819795	-1.39618	-0.243408	10.008	-3.39938	0.0123827	0.991835	-2.8591
A_51_P400543	Aif1	-0.256029	-0.436468	-0.0755899	8.9469	-3.39131	0.0125152	0.991835	-2.86489
A_55_P2413458	Tfcp2l1	0.153668	0.045226	0.262111	7.9919	3.38684	0.0125892	0.991835	-2.8681
A_55_P2079561	Lilra6	-0.165009	-0.281661	-0.0483568	7.95382	-3.38084	0.0126894	0.991835	-2.87242
A_51_P179258	Kif26b	0.17803	0.0517113	0.304348	9.90293	3.36849	0.0128981	0.991835	-2.88132
A_55_P2023707	Camta1	-0.184702	-0.315856	-0.0535484	10.98	-3.36589	0.0129424	0.991835	-2.8832
A_55_P2150058	Zfp593	0.206466	0.0595589	0.353374	9.31377	3.35904	0.0130604	0.991835	-2.88816
A_55_P2180491	Rrbp1	0.2893	0.0833788	0.495222	9.84805	3.35781	0.0130816	0.991835	-2.88905
A_55_P2156731	H2-Eb1	-0.169957	-0.290983	-0.0489319	8.59606	-3.35639	0.0131063	0.991835	-2.89008
A_55_P2037608	Acp5	-0.40426	-0.692521	-0.115999	9.58136	-3.35184	0.0131854	0.991835	-2.89337
A_51_P436386	Qrich1	-0.163623	-0.280308	-0.0469376	10.9375	-3.35148	0.0131917	0.991835	-2.89363
A_65_P11603	Ldb3	-0.23296	-0.399586	-0.0663344	13.8518	-3.34155	0.0133664	0.991835	-2.90085
A_55_P2159890	Zbtb7a	-0.223035	-0.382632	-0.0634378	9.80715	-3.34008	0.0133926	0.991835	-2.90192
A_51_P254425	Ahrr	-0.211074	-0.362131	-0.0600172	8.89203	-3.33967	0.0133999	0.991835	-2.90222
A_55_P1973560	NA	-0.178155	-0.305684	-0.0506259	12.3691	-3.33886	0.0134143	0.991835	-2.90281
A_66_P119968	Clec4a1	-0.283546	-0.486859	-0.0802335	8.58546	-3.33325	0.0135144	0.991835	-2.90689
A_55_P2058117	Slc35d1	0.215547	0.0606821	0.370413	8.86097	3.32658	0.0136348	0.991835	-2.91176
A_51_P100828	Prdx3	-0.177055	-0.304275	-0.0498358	12.1865	-3.32632	0.0136394	0.991835	-2.92046
A_52_P186937	Cmpk2	-0.177374	-0.304935	-0.0498133	8.33546	-3.3234	0.0136925	0.991835	-2.91409
A_52_P114722	Ptpn6	-0.175911	-0.302508	-0.0493135	8.20761	-3.32106	0.013735	0.991835	-2.9158
A_66_P122087	Zfp622	0.209723	0.0582973	0.361148	13.112	3.31021	0.0139347	0.991835	-2.92374
A_51_P359570	Ifit3	-0.223081	-0.384295	-0.0618676	8.01572	-3.30728	0.0139892	0.991835	-2.9259
A_55_P1994275	Gar1	0.212674	0.0588886	0.36646	12.2573	3.30528	0.0140265	0.991835	-2.92736
A_55_P2081616	Timeless	0.220754	0.0610759	0.380431	10.8445	3.30425	0.0140457	0.991835	-2.92812
A_55_P2094412	Ssbp1	0.216111	0.0593032	0.372918	9.74935	3.29396	0.0142395	0.991835	-2.93569
A_55_P1998697	NA	-0.208293	-0.359509	-0.0570782	13.104	-3.29222	0.0142726	0.991835	-2.93697
A_52_P219473	Cdc6	0.195435	0.0533725	0.337497	8.59862	3.28801	0.0143531	0.991835	-2.94008
A_55_P2053943	Olfr1368	-0.137806	-0.237993	-0.0376196	8.4685	-3.28752	0.0143624	0.991835	-2.94044
A_55_P2149951	Prx	0.171694	0.046676	0.296711	8.87621	3.2824	0.0144607	0.991835	-2.94421
A_52_P223333	Mib1	0.141184	0.0383673	0.244	8.84778	3.28195	0.0144696	0.991835	-2.94455
A_51_P399614	Zkscan14	-0.252958	-0.437794	-0.068122	8.61419	-3.27093	0.014684	0.991835	-2.9527
A_55_P2165560	Plekhg5	0.232134	0.0624253	0.401843	10.4834	3.26921	0.0147177	0.991835	-2.95397
A_55_P1976504	NA	-0.354727	-0.614737	-0.0947163	10.5599	-3.26071	0.014886	0.991835	-2.96028
A_55_P2066230	Hck	-0.248105	-0.430154	-0.0660568	8.87094	-3.2573	0.0149541	0.991835	-2.96281
A_55_P2026562	Cdkn1b	-0.18684	-0.323966	-0.0497152	11.6901	-3.25659	0.0149684	0.991835	-2.96335
A_52_P99888	Cxcl16	-0.139071	-0.241507	-0.0366347	8.52992	-3.24483	0.0152059	0.991835	-2.9721
A_66_P115116	Wwtr1	-0.157911	-0.274263	-0.0415591	11.0962	-3.24375	0.0152279	0.991835	-2.9729
A_55_P2056342	Mgst3	-0.28917	-0.502479	-0.0758611	12.8297	-3.24006	0.0153034	0.991835	-2.97566
A_55_P2167416	NA	0.160541	0.041951	0.279131	8.40988	3.23554	0.0153964	0.991835	-2.97904
A_66_P116311	Kif5b	-0.176762	-0.307424	-0.046099	9.53518	-3.2333	0.0154429	0.991835	-2.98071
A_52_P222725	Lims1	-0.181703	-0.316039	-0.0473674	11.907	-3.23281	0.015453	0.991835	-2.98108
A_55_P2223851	NA	0.29892	0.0776821	0.520157	9.08985	3.22927	0.0155265	0.991835	-2.98373
A_51_P437289	Smco4	0.23206	0.0601219	0.403998	9.40826	3.2258	0.015599	0.991835	-2.98633
A_51_P237754	H2-T23	-0.239393	-0.416814	-0.0619723	9.62954	-3.2249	0.0156179	0.991835	-2.987
A_55_P2351193	Snora47	-0.589622	-1.02662	-0.152625	8.51177	-3.22481	0.0156198	0.991835	-2.98707
A_51_P224064	Klhl38	-0.38034	-0.662647	-0.0980331	8.74802	-3.22003	0.0157204	0.991835	-2.99066
A_51_P447545	Igfbp1	-0.596309	-1.03916	-0.153459	8.47038	-3.21828	0.0157574	0.991835	-2.99197
A_55_P2175275	Hmbox1	-0.231441	-0.403408	-0.059473	9.13648	-3.21664	0.0157922	0.991835	-2.9932
A_55_P2181738	Lyz1	-0.473814	-0.82591	-0.121717	10.0918	-3.21629	0.0157995	0.991835	-2.99346
A_52_P108346	Myc	0.195256	0.0500772	0.340434	9.42854	3.21448	0.0158381	0.991835	-2.99482
A_55_P1971229	Slc25a36	0.141462	0.0362377	0.246687	9.08469	3.21316	0.0158661	0.991835	-2.99581
A_51_P219789	H2-Q2	-0.222686	-0.3885	-0.0568729	9.82749	-3.20984	0.0159372	0.991835	-2.99831
A_55_P1997400	Slc7a4	0.185068	0.047081	0.323056	9.58329	3.20555	0.0160295	0.991835	-3.00154
A_52_P10017	Tmem64	-0.148216	-0.258744	-0.037688	9.12194	-3.20503	0.0160406	0.991835	-3.00193
A_52_P356119	Hus1	-0.139835	-0.244121	-0.0355485	8.88614	-3.20477	0.0160462	0.991835	-3.00213
A_52_P318073	NA	-0.210848	-0.368252	-0.0534433	9.03481	-3.20156	0.0161158	0.991835	-3.00455
A_55_P2024555	Plpp1	-0.147681	-0.257969	-0.0373925	11.5959	-3.2004	0.0161409	0.991835	-3.00542
A_55_P2093770	NA	-0.335088	-0.586642	-0.0835345	12.4031	-3.18374	0.0165073	0.991835	-3.01801
A_51_P200776	Grsf1	-0.186841	-0.327133	-0.0465487	11.1112	-3.18308	0.016522	0.991835	-3.01851
A_55_P2062727	Nasp	0.200905	0.0499696	0.35184	10.8178	3.18133	0.0165609	0.991835	-3.01984
A_55_P2027640	NA	0.203725	0.0505872	0.356863	17.1103	3.17959	0.0165999	0.991835	-3.02116
A_65_P12993	Kif1b	-0.193427	-0.338864	-0.0479903	9.82537	-3.17872	0.0166194	0.991835	-3.02182
A_65_P05238	Knop1	0.181247	0.0449037	0.317589	9.78918	3.17722	0.0166532	0.991835	-3.02296
A_55_P1999439	Ino80e	0.147599	0.0365617	0.258637	9.78847	3.17705	0.016657	0.991835	-3.02308
A_51_P235705	Tsfm	-0.170155	-0.298544	-0.0417656	10.1431	-3.16756	0.0168717	0.991835	-3.03029
A_55_P2002712	Mllt10	0.134655	0.032965	0.236345	9.77293	3.16485	0.0169335	0.991835	-3.03235
A_55_P2060996	NA	-0.172781	-0.303364	-0.0421983	8.69951	-3.16242	0.0169893	0.991835	-3.0342
A_55_P1983523	Cd300ld	-0.138124	-0.242516	-0.0337323	7.98475	-3.16237	0.0169905	0.991835	-3.03424
A_55_P1989504	Tmem164	-0.18433	-0.323866	-0.0447944	13.032	-3.15733	0.0171066	0.991835	-3.03808
A_55_P2094925	Srgn	-0.236391	-0.415354	-0.0574272	9.36543	-3.157	0.0171141	0.991835	-3.03832
A_55_P1991718	Hmmr	-0.229572	-0.403425	-0.0557198	10.5874	-3.15608	0.0171355	0.991835	-3.03903
A_51_P485240	Adipor1	-0.303103	-0.532752	-0.0734553	11.3739	-3.15455	0.017171	0.991835	-3.0402
A_52_P591153	Pld4	-0.136479	-0.240118	-0.0328411	7.85144	-3.14743	0.0173372	0.991835	-3.04563
A_55_P2028491	Hmgn2	0.175578	0.0422155	0.308941	10.6006	3.14663	0.017356	0.991835	-3.04624
A_51_P214251	Rnls	-0.169951	-0.299215	-0.0406877	8.81165	-3.14237	0.0174564	0.991835	-3.0495
A_51_P465350	Ly86	-0.423374	-0.745497	-0.101252	9.2922	-3.14132	0.0174811	0.991835	-3.0503
A_66_P124806	Tlr4	-0.135261	-0.238261	-0.03226	8.66807	-3.13863	0.0175449	0.991835	-3.05236
A_52_P597860	Wasf2	0.193198	0.0460359	0.34036	9.6538	3.13773	0.0175664	0.991835	-3.05305
A_55_P1995318	NA	-0.178032	-0.313652	-0.0424123	8.71373	-3.1375	0.0175718	0.991835	-3.05322
A_55_P2007991	Tuba3b	-0.194909	-0.343742	-0.0460756	8.53134	-3.12997	0.017752	0.991835	-3.05899
A_52_P91235	Ccni	-0.162167	-0.286094	-0.0382409	13.524	-3.12758	0.0178097	0.991835	-3.06083
A_55_P2139913	Ssb	0.171494	0.0402722	0.302716	11.935	3.12358	0.0179067	0.991835	-3.06391
A_55_P2139407	Myl12b	-0.203879	-0.359918	-0.0478407	12.3658	-3.12284	0.0179246	0.991835	-3.06447
A_51_P175555	Pelo	0.1737	0.0406195	0.306781	12.8494	3.11957	0.0180044	0.991835	-3.06699
A_51_P458384	Slc38a2	-0.249077	-0.440155	-0.0579997	13.3431	-3.11554	0.0181031	0.991835	-3.07009
A_55_P2070869	Lcn2	-0.195309	-0.345204	-0.0454136	8.42476	-3.11418	0.0181367	0.991835	-3.07114
A_51_P451151	Ube2c	-0.182442	-0.322509	-0.0423754	12.5647	-3.11314	0.0181621	0.991835	-3.07193
A_51_P466288	Frmd5	-0.291862	-0.516282	-0.0674414	11.864	-3.10831	0.0182818	0.991835	-3.07566
A_52_P507382	Unc93b1	-0.241528	-0.428014	-0.0550422	8.78986	-3.0955	0.0186029	0.991835	-3.08555
A_55_P2070005	NA	-0.195955	-0.347339	-0.0445707	12.9076	-3.09375	0.0186474	0.991835	-3.08691
A_52_P654965	Eif3j1	0.206177	0.046889	0.365465	11.5457	3.09362	0.0186507	0.991835	-3.08701
A_55_P2108201	Gnptab	-0.245932	-0.435958	-0.0559073	10.2906	-3.09324	0.0186602	0.991835	-3.0873
A_52_P600318	Scamp2	0.136342	0.0308915	0.241793	10.6788	3.09022	0.018737	0.991835	-3.08964
A_51_P418725	Plekhf1	-0.326992	-0.580224	-0.0737598	9.48035	-3.08622	0.0188393	0.991835	-3.09274
A_51_P476261	Zfp120	-0.136592	-0.242435	-0.0307485	8.86742	-3.0844	0.0188862	0.991835	-3.09415
A_55_P2170569	Ggps1	0.221019	0.0495752	0.392462	11.2513	3.08118	0.0189691	0.991835	-3.09665
A_55_P1955715	Gm14326	0.217068	0.0486136	0.385522	9.98153	3.0798	0.0190048	0.991835	-3.09772
A_52_P252258	Mapk12	-0.212569	-0.37794	-0.0471974	9.92958	-3.07219	0.019203	0.991835	-3.10364
A_55_P1956819	Gm4832	-0.185542	-0.329893	-0.0411898	15.197	-3.07205	0.0192067	0.991835	-3.10375
A_55_P1999314	Dhx33	0.193117	0.0427576	0.343477	10.6546	3.06972	0.0192678	0.991835	-3.10556
A_55_P2179314	Macrod2	-0.135377	-0.240839	-0.0299144	8.44754	-3.068	0.019313	0.991835	-3.10689
A_55_P2158011	Knstrn	-0.237928	-0.423379	-0.052476	9.371	-3.06636	0.0193563	0.991835	-3.10817
A_52_P425839	Retnlg	-0.248793	-0.442735	-0.0548508	8.0864	-3.06602	0.0193653	0.991835	-3.10844
A_51_P121891	Rac2	-0.229955	-0.409334	-0.0505765	8.39483	-3.06395	0.0194201	0.991835	-3.11005
A_51_P258372	Igsf6	-0.184675	-0.328788	-0.0405625	8.18622	-3.06278	0.0194512	0.991835	-3.11097
A_52_P93467	Sdc4	0.206341	0.0452523	0.367431	8.28289	3.06147	0.0194861	0.991835	-3.11199
A_51_P371485	Abraxas2	0.156619	0.0342032	0.279035	9.52106	3.05785	0.0195825	0.991835	-3.11481
A_55_P2053810	NA	0.176376	0.0384315	0.314321	8.20043	3.05594	0.0196337	0.991835	-3.1163
A_55_P2179604	Vash1	0.246147	0.0534312	0.438863	14.0982	3.05271	0.0197203	0.991835	-3.11882
A_55_P2109554	Serinc3	-0.211116	-0.37646	-0.0457714	11.2694	-3.05169	0.0197479	0.991835	-3.11962
A_55_P2026445	Tfam	-0.168046	-0.299821	-0.0362719	10.171	-3.04794	0.0198493	0.991835	-3.12255
A_66_P118752	Rabif	-0.153827	-0.274504	-0.0331498	8.98666	-3.04661	0.0198855	0.991835	-3.12359
A_55_P2401646	Trdn	-0.189136	-0.33763	-0.0406423	11.5285	-3.04421	0.0199508	0.991835	-3.12547
A_55_P2179498	Ppp1r8	0.155373	0.0333655	0.27738	9.75138	3.04368	0.0199654	0.991835	-3.12589
A_55_P2173737	Hspa4l	-0.15159	-0.27065	-0.0325306	10.777	-3.0431	0.0199813	0.991835	-3.12634
A_66_P124011	Spint2	-0.208165	-0.371698	-0.0446325	10.2928	-3.04237	0.020001	0.991835	-3.12691
A_51_P382369	Zfp608	0.143905	0.0305861	0.257224	10.2188	3.03517	0.0201992	0.991835	-3.13256
A_52_P75384	B230219D22Rik	0.24468	0.0517344	0.437626	12.1785	3.03091	0.0203173	0.991835	-3.1359
A_55_P2026635	Asnsd1	-0.138837	-0.248378	-0.0292974	12.4509	-3.0293	0.0203619	0.991835	-3.13716
A_55_P2067308	NA	0.241488	0.0508002	0.432176	12.8618	3.02679	0.0204323	0.991835	-3.13914
A_55_P2042953	Acd	0.155451	0.0324219	0.27848	10.8593	3.01992	0.0206254	0.991835	-3.14455
A_51_P330133	Pspc1	0.172472	0.0359704	0.308973	9.58254	3.01988	0.0206264	0.991835	-3.14457
A_55_P2095909	Lamtor3	-0.158257	-0.283637	-0.0328772	8.62555	-3.01679	0.0207141	0.991835	-3.14701
A_55_P2030160	Tcf7l2	0.150878	0.0313072	0.270449	9.03831	3.01585	0.0207407	0.991835	-3.14775
A_51_P359272	Alcam	0.235847	0.0485789	0.423116	8.69967	3.01006	0.020906	0.991835	-3.15231
A_51_P142813	Aspn	-0.295493	-0.530238	-0.0607479	9.64524	-3.00857	0.0209489	0.991835	-3.15349
A_55_P1961650	Gm2066	0.156018	0.0320559	0.279979	8.05547	3.00812	0.0209618	0.991835	-3.15385
A_52_P387009	Egln3	-0.211144	-0.379045	-0.0432441	11.0292	-3.00564	0.0210332	0.991835	-3.1558
A_52_P52618	Csf2rb	-0.189836	-0.340973	-0.0386993	8.25685	-3.00205	0.0211371	0.991835	-3.15864
A_55_P1957459	Lilrb4a	-0.249832	-0.448885	-0.0507788	8.41918	-2.99977	0.0212034	0.991835	-3.16045
A_52_P535484	Gvin1	-0.283103	-0.508732	-0.0574747	8.68874	-2.99889	0.0212292	0.991835	-3.16115
A_51_P268734	Kptn	-0.164247	-0.295211	-0.0332832	11.3999	-2.99747	0.0212704	0.991835	-3.16226
A_55_P2053838	Tnfaip3	-0.190929	-0.343222	-0.0386355	8.6915	-2.9964	0.0213018	0.991835	-3.16311
A_66_P121459	Cenpa	-0.249923	-0.449376	-0.0504703	10.911	-2.99485	0.0213471	0.991835	-3.16434
A_55_P1965416	Atp9a	0.15202	0.0306867	0.273352	13.5958	2.99454	0.0213562	0.991835	-3.16458
A_55_P2035167	Pcdh7	-0.177099	-0.318451	-0.0357472	9.27616	-2.9945	0.0213575	0.991835	-3.16462
A_55_P2075769	Ube2n	0.178853	0.0359693	0.321736	10.5943	2.99173	0.0214388	0.991835	-3.16681
A_55_P1987439	Pigt	0.50381	0.100564	0.907056	12.1019	2.98611	0.021605	0.991835	-3.17126
A_55_P2185605	Cd48	-0.157809	-0.284118	-0.0314986	8.0993	-2.98608	0.0216058	0.991835	-3.17129
A_65_P12530	NA	-0.142003	-0.255691	-0.0283164	8.73019	-2.98536	0.0216273	0.991835	-3.17186
A_52_P349298	Rprd1b	0.231476	0.0460804	0.416871	8.82325	2.98412	0.0216643	0.991835	-3.17285
A_51_P187901	Nop56	0.238729	0.0473331	0.430125	10.0769	2.98114	0.0217534	0.991835	-3.17522
A_55_P2067221	Iqsec3	-0.519139	-0.935383	-0.102894	10.7737	-2.98088	0.0217612	0.991835	-3.17542
A_55_P1958160	Sgce	-0.2086	-0.376065	-0.0411343	10.6652	-2.97713	0.0218736	0.991835	-3.1784
A_55_P2133993	NA	-0.252935	-0.456017	-0.0498525	10.8547	-2.97677	0.0218843	0.991835	-3.17868
A_52_P52156	Isoc2a	0.211049	0.041593	0.380505	8.52119	2.9767	0.0218865	0.991835	-3.17874
A_55_P2183750	Ncoa3	0.211244	0.0415031	0.380984	11.2078	2.97445	0.0219543	0.991835	-3.18053
A_55_P2089488	Coq10b	0.163116	0.0320183	0.294214	8.92131	2.97379	0.0219743	0.991835	-3.18106
A_52_P16563	Lsm14b	0.194996	0.0379934	0.351999	11.3701	2.96844	0.0221369	0.991835	-3.18532
A_55_P1980611	Trmt2b	-0.140092	-0.252962	-0.027222	12.6292	-2.9665	0.0221961	0.991835	-3.18686
A_66_P114102	Zfp36l2	-0.175685	-0.31735	-0.0340199	11.8248	-2.96402	0.022272	0.991835	-3.18884
A_55_P2169356	Gm1966	-0.212275	-0.383484	-0.0410659	8.27197	-2.96334	0.0222929	0.991835	-3.18938
A_51_P338485	Aldh6a1	-0.173442	-0.313389	-0.0334941	12.2484	-2.96208	0.0223315	0.991835	-3.19038
A_55_P2181191	Btg1	0.260359	0.0501535	0.470564	8.31374	2.96031	0.022386	0.991835	-3.19179
A_52_P460703	Rassf3	-0.203585	-0.367992	-0.0391776	9.22742	-2.95961	0.0224078	0.991835	-3.19236
A_55_P2171116	Lgals3	-0.569256	-1.02914	-0.10937	10.0447	-2.95847	0.022443	0.991835	-3.19327
A_55_P2003309	NA	0.200705	0.0384619	0.362949	13.6052	2.95666	0.0224991	0.991835	-3.19471
A_55_P1969431	Etfrf1	-0.176685	-0.319733	-0.0336378	9.61336	-2.95209	0.0226413	0.991835	-3.19836
A_55_P2091196	Hrct1	-0.148339	-0.268503	-0.0281746	8.81687	-2.95045	0.0226924	0.991835	-3.19967
A_51_P359237	Tmem9	0.133566	0.0252289	0.241903	11.6606	2.94664	0.0228119	0.991835	-3.20272
A_51_P143470	Timm44	-0.121517	-0.220101	-0.0229334	12.2942	-2.94606	0.0228304	0.991835	-3.20319
A_52_P590625	Nlrp10	-0.146583	-0.265507	-0.0276595	9.28243	-2.94595	0.0228339	0.991835	-3.20328
A_55_P2073489	NA	-0.218387	-0.395655	-0.0411198	9.09559	-2.94447	0.0228804	0.991835	-3.20446
A_66_P113868	Cdh3	0.134442	0.0252021	0.243683	9.54903	2.94146	0.0229758	0.991835	-3.20687
A_66_P137495	Btaf1	0.1884	0.0352349	0.341565	9.3067	2.93988	0.0230258	0.991835	-3.20813
A_52_P99411	Itm2b	-0.196817	-0.357027	-0.0366074	13.44	-2.93618	0.0231437	0.991835	-3.2111
A_51_P369803	Psmb9	-0.142167	-0.257972	-0.0263622	8.0501	-2.93414	0.0232091	0.991835	-3.21274
A_52_P18081	Pacc1	-0.208793	-0.378903	-0.0386831	11.0569	-2.93356	0.0232277	0.991835	-3.21321
A_52_P620793	Eif2a	-0.202621	-0.367854	-0.037387	9.17152	-2.93085	0.0233147	0.991835	-3.21538
A_55_P1981829	Rhox8	0.869575	0.159585	1.57956	12.3692	2.92728	0.0234302	0.991835	-3.21825
A_55_P1960117	Dipk2a	0.244639	0.0448566	0.44442	9.63889	2.9267	0.0234491	0.991835	-3.21872
A_51_P351194	Cnfn	0.390334	0.0708037	0.709865	8.15146	2.91967	0.0236781	0.991835	-3.22438
A_55_P2158946	Lama2	-0.315006	-0.573112	-0.0569006	11.822	-2.91696	0.0237669	0.991835	-3.22655
A_55_P2092156	NA	0.138342	0.0249024	0.251782	13.837	2.91473	0.0238403	0.991835	-3.22835
A_52_P404005	NA	-0.271763	-0.49483	-0.0486946	11.3994	-2.9118	0.0239372	0.991835	-3.23072
A_55_P2051414	Axl	-0.211529	-0.385212	-0.0378456	10.9979	-2.91086	0.0239685	0.991835	-3.23148
A_66_P125071	Ssb	0.150004	0.0267978	0.273211	10.4421	2.90991	0.024	0.991835	-3.23224
A_55_P1986596	Cacna1h	0.218846	0.038989	0.398703	10.5895	2.90817	0.0240577	0.991835	-3.23364
A_51_P106799	Pparg	-0.158715	-0.289156	-0.0282731	9.29446	-2.90811	0.0240599	0.991835	-3.2455
A_65_P10450	Tmpo	-0.196905	-0.35884	-0.0349701	9.30869	-2.9062	0.0241235	0.991835	-3.23523
A_55_P1961760	NA	0.710353	0.125811	1.29489	12.1792	2.90447	0.0241813	0.991835	-3.23663
A_51_P375146	Cd36	-0.257499	-0.469477	-0.0455219	12.2444	-2.90333	0.0242198	0.991835	-3.23756
A_55_P1970578	Aamdc	-0.238267	-0.434444	-0.0420895	10.9664	-2.90285	0.0242359	0.991835	-3.23794
A_51_P508191	Vps26c	-0.121822	-0.222191	-0.021453	11.2092	-2.90092	0.0243007	0.991835	-3.2395
A_55_P2018181	A730008H23Rik	0.138093	0.024285	0.251902	8.52932	2.90006	0.0243294	0.991835	-3.24019
A_55_P2018116	Pabpc4l	0.130508	0.0229274	0.238088	8.31623	2.89943	0.0243508	0.991835	-3.24071
A_55_P2433218	Bloc1s6	0.167926	0.0294781	0.306373	10.8625	2.89895	0.024367	0.991835	-3.24109
A_55_P1965378	Uqcrq	-0.228966	-0.417868	-0.0400645	16.5541	-2.89697	0.0244338	0.991835	-3.24269
A_52_P23225	Gpc3	0.172106	0.0300889	0.314124	12.2331	2.89644	0.024452	0.991835	-3.24313
A_55_P2111855	Gale	0.292572	0.051139	0.534005	9.87031	2.89631	0.0244563	0.991835	-3.24323
A_55_P2010788	Slc6a9	0.197598	0.0345362	0.360659	9.95818	2.89627	0.0244575	0.991835	-3.24326
A_51_P443569	Pwwp3a	0.164693	0.0287108	0.300675	9.83659	2.89469	0.0245112	0.991835	-3.24454
A_55_P2059134	Smarca5	0.167887	0.029169	0.306606	11.0554	2.89263	0.0245813	0.991835	-3.24621
A_55_P2086659	Rad54l	0.13009	0.022591	0.23759	8.52218	2.89233	0.0245915	0.991835	-3.24645
A_55_P1973838	Slc6a9	0.205003	0.0353675	0.374638	10.0399	2.88837	0.024727	0.991835	-3.24966
A_55_P2085546	Dnaja4	-0.244709	-0.447246	-0.042171	11.4672	-2.8877	0.0247499	0.991835	-3.2502
A_51_P224593	Arl8a	-0.147441	-0.269602	-0.0252806	10.4938	-2.88468	0.0248541	0.991835	-3.25266
A_52_P462125	Smarca5-ps	0.219634	0.03756	0.401708	10.4526	2.88311	0.0249082	0.991835	-3.25393
A_55_P2207055	NA	-0.193729	-0.354443	-0.0330164	8.86766	-2.88107	0.0249788	0.991835	-3.25558
A_55_P2363030	Cmtm4	0.183217	0.031181	0.335254	9.75934	2.88024	0.0250076	0.991835	-3.25626
A_51_P369862	Nceh1	-0.248365	-0.4547	-0.0420293	11.2126	-2.8769	0.0251236	0.991835	-3.25897
A_52_P70854	Tob2	-0.347793	-0.636732	-0.0588535	9.84542	-2.87689	0.0251241	0.991835	-3.25898
A_55_P1966660	LOC547349	-0.152461	-0.27914	-0.0257828	8.27157	-2.87651	0.0251374	0.991835	-3.25929
A_52_P55190	BC005537	0.190953	0.0321417	0.349764	9.43368	2.87378	0.0252326	0.991835	-3.2615
A_55_P2065866	Cygb	-0.232899	-0.426758	-0.0390401	12.2893	-2.87138	0.0253169	0.991835	-3.26345
A_55_P2019833	NA	0.558787	0.0935875	1.02399	11.8572	2.87089	0.0253344	0.991835	-3.26386
A_51_P131358	Selplg	-0.129868	-0.238117	-0.0216197	8.00159	-2.86741	0.025457	0.991835	-3.26669
A_55_P1976664	Gm16430	0.15096	0.0251089	0.276811	8.11807	2.86691	0.0254747	0.991835	-3.26709
A_55_P1976694	2026-09-11	0.149885	0.024906	0.274864	8.84823	2.86636	0.0254943	0.991835	-3.26754
A_55_P2060454	Nsd3	0.140479	0.0232532	0.257706	10.2194	2.86416	0.0255723	0.991835	-3.26934
A_55_P2175381	NA	0.181975	0.0300419	0.333909	16.5496	2.86265	0.025626	0.991835	-3.27056
A_52_P553316	Snrk	-0.214133	-0.393003	-0.0352636	11.3375	-2.86126	0.0256757	0.991835	-3.2717
A_55_P2066533	NA	-0.144998	-0.26634	-0.0236565	15.6553	-2.85602	0.0258632	0.991835	-3.27597
A_55_P2121081	Cul2	-0.150804	-0.277136	-0.0244719	9.49056	-2.85304	0.0259706	0.991835	-3.2784
A_55_P2008879	Cltc	-0.158375	-0.291095	-0.0256547	9.86883	-2.85206	0.0260062	0.991835	-3.27921
A_65_P03719	Fuca2	-0.26115	-0.480153	-0.0421466	9.10123	-2.85002	0.0260799	0.991835	-3.28087
A_55_P2086954	NA	0.811396	0.130412	1.49238	12.1218	2.84777	0.0261619	0.991835	-3.28271
A_55_P2107750	Hectd1	-0.160492	-0.295274	-0.0257097	9.26194	-2.84597	0.0262277	0.991835	-3.28419
A_52_P361993	Zc2hc1a	-0.147313	-0.271061	-0.0235644	9.46088	-2.84518	0.0262563	0.991835	-3.28483
A_55_P1986158	Klhdc4	0.151595	0.0242181	0.278973	11.2235	2.84448	0.0262819	0.991835	-3.2854
A_55_P1952379	Fkbp5	0.192697	0.0305817	0.354812	10.2379	2.84093	0.0264122	0.991835	-3.28831
A_55_P2152926	Mybbp1a	0.207899	0.0329704	0.382828	12.5325	2.84054	0.0264266	0.991835	-3.28863
A_51_P284608	Cd74	-0.121062	-0.222957	-0.0191663	7.93427	-2.83963	0.0264601	0.991835	-3.28937
A_52_P302041	NA	-0.170566	-0.314141	-0.0269916	10.9753	-2.83939	0.026469	0.991835	-3.28957
A_51_P112355	Igtp	-0.219756	-0.404806	-0.0347061	9.27133	-2.83832	0.0265084	0.991835	-3.29045
A_55_P2028847	NA	0.649942	0.102437	1.19745	12.293	2.83723	0.0265484	0.991835	-3.29133
A_66_P136813	Smim41	-0.164718	-0.303724	-0.0257118	9.47573	-2.83215	0.0267372	0.991835	-3.2955
A_55_P2187225	NA	0.24451	0.0379563	0.451064	9.95211	2.82926	0.0268451	0.991835	-3.29787
A_55_P2048209	Ganab	0.184374	0.0286157	0.340132	11.9386	2.82916	0.0268488	0.991835	-3.29795
A_55_P2039603	Drosha	0.136324	0.0211194	0.251528	11.8327	2.82821	0.0268844	0.991835	-3.29873
A_55_P2021285	Cpped1	-0.128033	-0.236371	-0.0196963	12.9531	-2.82459	0.0270206	0.991835	-3.30171
A_51_P408946	Ccne1	0.288633	0.0438257	0.53344	11.2299	2.81793	0.0272725	0.991835	-3.30718
A_55_P2172233	NA	0.250657	0.0379793	0.463335	15.6887	2.81687	0.027313	0.991835	-3.30805
A_55_P1975090	NA	-0.141188	-0.261031	-0.0213445	12.3039	-2.81574	0.0273561	0.991835	-3.30898
A_55_P2143499	Pgbd5	0.149711	0.0225606	0.276861	8.6936	2.81414	0.0274174	0.991835	-3.3103
A_55_P1997766	Acp5	-0.405936	-0.750831	-0.0610402	9.45974	-2.81306	0.0274587	0.991835	-3.31119
A_52_P440709	Ryr2	-0.373711	-0.691306	-0.0561152	12.2305	-2.81236	0.0274856	0.991835	-3.31177
A_55_P2102628	Usp4	0.128858	0.0191246	0.238591	11.2083	2.80661	0.027707	0.991835	-3.3165
A_51_P372992	Vsir	-0.230129	-0.426204	-0.0340539	8.76831	-2.80516	0.027763	0.991835	-3.31769
A_55_P2076797	Ddx5	0.323488	0.0477186	0.599258	10.5709	2.80363	0.0278224	0.991835	-3.31896
A_51_P361448	Scara5	-0.155725	-0.288535	-0.0229163	8.17463	-2.80247	0.0278677	0.991835	-3.31992
A_51_P152826	Golt1b	0.172578	0.0253133	0.319843	10.3332	2.80089	0.0279293	0.991835	-3.32122
A_51_P497402	Tonsl	0.183072	0.0265281	0.339616	9.31414	2.79508	0.0281568	0.991835	-3.32601
A_55_P2245920	Lrrc8a	0.134894	0.0195271	0.250262	13.1135	2.7946	0.0281756	0.991835	-3.32641
A_55_P2074291	Fbxo6	-0.16965	-0.314823	-0.0244777	11.5719	-2.79305	0.0282368	0.991835	-3.32769
A_51_P507280	Patl1	-0.12508	-0.232134	-0.0180258	9.67439	-2.7925	0.0282587	0.991835	-3.32815
A_55_P2152304	Atp5h	-0.147959	-0.274731	-0.0211878	16.7685	-2.78952	0.0283766	0.991835	-3.33061
A_55_P2086423	Recql4	0.113155	0.0161818	0.210128	8.44916	2.78889	0.0284018	0.991835	-3.33114
A_52_P398925	Stfa2l1	-0.500099	-0.92901	-0.0711874	8.93729	-2.78675	0.028487	0.991835	-3.33291
A_66_P140858	NA	-0.295984	-0.549847	-0.0421209	12.1315	-2.78662	0.028492	0.991835	-3.33301
A_55_P1967168	Lrp4	0.203923	0.0288825	0.378963	8.63092	2.78443	0.0285793	0.991835	-3.33482
A_55_P2424988	C78228	-0.128735	-0.239393	-0.018078	7.84959	-2.78052	0.028736	0.991835	-3.33806
A_52_P442676	Cux1	-0.139547	-0.259547	-0.019548	12.1081	-2.77941	0.028781	0.991835	-3.33899
A_55_P2182433	Atg10	-0.162085	-0.301495	-0.0226744	9.31548	-2.77879	0.0288057	0.991835	-3.3395
A_55_P2185273	Umps	0.243524	0.0340626	0.452985	11.337	2.77873	0.0288081	0.991835	-3.33955
A_52_P153327	2026-09-02	0.150705	0.0210297	0.28038	8.55115	2.77766	0.0288514	0.991835	-3.34044
A_51_P279308	Acbd5	-0.144632	-0.269131	-0.020133	9.30769	-2.77656	0.0288958	0.991835	-3.34135
A_55_P2012641	NA	0.133397	0.0184936	0.2483	16.8566	2.77474	0.0289696	0.991835	-3.34286
A_51_P103780	Sft2d2	-0.122632	-0.228385	-0.0168794	9.98771	-2.77154	0.0290996	0.991835	-3.35562
A_55_P2145557	NA	-0.146552	-0.273021	-0.0200822	12.0601	-2.76958	0.0291797	0.991835	-3.34714
A_55_P1967591	NA	0.738343	0.101063	1.37562	11.8212	2.76909	0.0291997	0.991835	-3.34755
A_55_P2046907	Wdr83os	0.133639	0.0182884	0.248989	11.7278	2.769	0.0292035	0.991835	-3.34762
A_51_P457528	Ccnb2	-0.186022	-0.346614	-0.0254302	12.7932	-2.76854	0.0292224	0.991835	-3.34801
A_51_P168695	Mast4	-0.165792	-0.309002	-0.0225823	9.97785	-2.76694	0.0292877	0.991835	-3.34933
A_55_P1952537	Rrp7a	0.132937	0.0181041	0.247771	11.412	2.76687	0.0292908	0.991835	-3.3494
A_55_P2149896	Lrrc75a	0.209879	0.0284945	0.391264	12.1869	2.76553	0.0293459	0.991835	-3.35051
A_51_P167843	Timm17a	-0.144365	-0.269359	-0.0193705	13.7416	-2.76045	0.0295553	0.991835	-3.35473
A_55_P2064321	Lama5	0.187054	0.0250625	0.349045	12.0353	2.75984	0.0295806	0.991835	-3.35524
A_52_P159256	Lpp	0.150544	0.0201569	0.280932	9.32976	2.75955	0.0295928	0.991835	-3.35548
A_55_P2070766	NA	0.602217	0.0800566	1.12438	12.4034	2.7565	0.0297195	0.991835	-3.35802
A_51_P342871	S100a10	-0.148705	-0.277773	-0.0196362	12.6522	-2.75368	0.0298372	0.991835	-3.36037
A_55_P2086258	Pan3	0.222719	0.0292648	0.416173	10.4114	2.75162	0.0299236	0.991835	-3.36208
A_52_P665202	NA	0.231165	0.0303298	0.432001	14.2741	2.751	0.0299494	0.991835	-3.3626
A_55_P2062642	Magt1	0.127075	0.0166702	0.23748	10.2095	2.75094	0.0299521	0.991835	-3.36265
A_51_P341789	Sugp1	0.126576	0.0165938	0.236558	11.404	2.75067	0.0299636	0.991835	-3.36288
A_51_P466673	Srsf7	0.12226	0.0159981	0.228522	9.79833	2.74989	0.0299962	0.991835	-3.36352
A_55_P2014807	Rpl4	-0.149615	-0.279733	-0.0194967	15.3115	-2.74818	0.0300682	0.991835	-3.36495
A_55_P2021821	Prmt1	0.247457	0.0322222	0.462692	13.2341	2.74787	0.0300813	0.991835	-3.36521
A_55_P2111302	Cp	-0.171109	-0.320146	-0.0220725	8.29523	-2.74403	0.0302438	0.991835	-3.36841
A_52_P358076	Ppp2ca	-0.137053	-0.256435	-0.0176701	12.4247	-2.74382	0.0302528	0.991835	-3.36859
A_55_P2063166	Ogfod1	-0.142372	-0.266393	-0.0183513	12.7127	-2.74372	0.0302572	0.991835	-3.36867
A_55_P2076048	Nuf2	-0.222905	-0.417105	-0.0287064	9.94074	-2.74336	0.0302724	0.991835	-3.36897
A_55_P2030225	NA	0.118639	0.0152371	0.222042	15.812	2.74226	0.0303194	0.991835	-3.36989
A_55_P2051727	Rnf8	0.142234	0.0182518	0.266217	11.2873	2.74191	0.0303341	0.991835	-3.37018
A_52_P570652	Flywch1	0.133946	0.0171583	0.250734	8.86047	2.74121	0.0303641	0.991835	-3.37077
A_55_P2140076	NA	0.231157	0.0296037	0.43271	16.5147	2.74111	0.0303682	0.991835	-3.37085
A_55_P2000107	Atox1	-0.128033	-0.23973	-0.016335	14.5349	-2.73959	0.030433	0.991835	-3.37212
A_66_P120507	Plcd3	-0.192395	-0.360372	-0.0244176	10.7544	-2.73749	0.030523	0.991835	-3.37388
A_55_P2148744	NA	-0.217752	-0.407892	-0.0276109	11.3213	-2.73713	0.0305383	0.991835	-3.37418
A_52_P655285	Zfp462	0.135837	0.0172113	0.254462	9.27222	2.73683	0.030551	0.991835	-3.37442
A_51_P169693	Bst2	-0.327087	-0.61284	-0.0413342	10.3652	-2.73579	0.030596	0.991835	-3.3753
A_55_P2052535	Gm14393	0.15953	0.0200619	0.298998	8.85739	2.73386	0.0306788	0.991835	-3.37691
A_55_P1998942	Oas1a	-0.132265	-0.247944	-0.0165866	7.90803	-2.73276	0.0307263	0.991835	-3.37783
A_52_P580533	Spata33	-0.173765	-0.325818	-0.0217122	8.63071	-2.73135	0.0307873	0.991835	-3.37901
A_51_P358722	Lancl3	-0.169357	-0.317611	-0.0211029	8.86205	-2.73027	0.030834	0.991835	-3.37991
A_55_P2068247	NA	0.481791	0.0599582	0.903624	11.4248	2.72978	0.0308553	0.991835	-3.38032
A_55_P1971498	Exoc1	0.209722	0.0260777	0.393366	11.3826	2.72945	0.0308693	0.991835	-3.3806
A_52_P634822	Nap1l4	0.187674	0.0233281	0.35202	8.87795	2.72932	0.0308752	0.991835	-3.38071
A_55_P1954331	Cavin4	-0.317811	-0.596393	-0.0392294	11.3879	-2.72663	0.0309923	0.991835	-3.38296
A_55_P1968483	Gtpbp6	0.123802	0.015149	0.232455	10.0756	2.7233	0.0311376	0.991835	-3.38575
A_66_P129484	Tmed9	0.15938	0.0194685	0.299291	8.81539	2.72264	0.0311666	0.991835	-3.38631
A_55_P2151466	Casc3	0.244881	0.0298626	0.459899	11.3943	2.722	0.0311943	0.991835	-3.38683
A_51_P149455	Acadl	-0.173207	-0.325375	-0.0210388	13.59	-2.72051	0.0312597	0.991835	-3.38808
A_55_P2067682	Atp5l	-0.172359	-0.32407	-0.0206482	14.2492	-2.71535	0.0314873	0.991835	-3.39241
A_55_P1969181	Paox	0.11583	0.0138613	0.217799	10.5601	2.71496	0.0315048	0.991835	-3.39274
A_51_P294555	Ifitm6	-0.188617	-0.354693	-0.0225404	7.99064	-2.71445	0.0315274	0.991835	-3.39317
A_55_P1956847	Nolc1	0.201627	0.0252282	0.378025	10.8777	2.83936	0.031619	0.991835	-3.45403
A_55_P1985273	Lmcd1	-0.224965	-0.423344	-0.0265858	10.0135	-2.71037	0.031709	0.991835	-3.3966
A_55_P1972991	Pcsk6	-0.204128	-0.384262	-0.0239946	10.2009	-2.70843	0.0317956	0.991835	-3.39823
A_51_P339503	Cct4	-0.166737	-0.313982	-0.0194915	11.8979	-2.70644	0.0318845	0.991835	-3.39989
A_51_P478610	Asb6	0.123187	0.014379	0.231995	9.89248	2.70591	0.0319085	0.991835	-3.40034
A_55_P2027022	Prdm1	0.183604	0.0214035	0.345804	8.27264	2.70545	0.0319293	0.991835	-3.40073
A_52_P315345	Lats2	-0.136537	-0.257176	-0.0158981	10.629	-2.70503	0.031948	0.991835	-3.40108
A_55_P2041397	Ezh2	0.180217	0.0208571	0.339576	10.4881	2.70287	0.0320451	0.991835	-3.4029
A_55_P2166985	Dedd2	-0.224829	-0.423664	-0.0259934	10.5847	-2.70251	0.0320616	0.991835	-3.4032
A_55_P2041509	1110004F10Rik	-0.123253	-0.232374	-0.0141308	11.4907	-2.69956	0.0321948	0.991835	-3.40568
A_51_P133612	Cdt1	0.247852	0.0283765	0.467328	12.6319	2.69908	0.0322169	0.991835	-3.40609
A_55_P2093196	NA	0.146576	0.0167531	0.276399	15.7883	2.69849	0.0322435	0.991835	-3.40658
A_55_P1963579	NA	-0.208634	-0.393435	-0.0238329	9.73998	-2.6983	0.0322523	0.991835	-3.40675
A_55_P2129316	NA	-0.178126	-0.335955	-0.0202956	8.02405	-2.6974	0.0322929	0.991835	-3.4075
A_55_P2032538	Pde3b	-0.152717	-0.288054	-0.0173801	10.0521	-2.697	0.0323114	0.991835	-3.40784
A_65_P19250	Ap2m1	0.197988	0.0224409	0.373535	9.04215	2.69559	0.0323754	0.991835	-3.40902
A_55_P2124273	Myo1f	-0.114471	-0.216071	-0.0128699	7.94984	-2.69281	0.0325024	0.991835	-3.41136
A_51_P193146	Ms4a6c	-0.111639	-0.210764	-0.0125141	7.8999	-2.6918	0.032549	0.991835	-3.41222
A_55_P2060642	Spidr	0.257729	0.0288164	0.486641	9.64745	2.69093	0.0325887	0.991835	-3.41295
A_55_P2061620	Chst1	-0.286043	-0.54017	-0.0319155	10.3892	-2.69023	0.0326211	0.991835	-3.41354
A_55_P2139748	Phf14	0.129854	0.0144189	0.245289	8.52059	2.6886	0.0326958	0.991835	-3.41491
A_51_P206268	Seh1l	-0.169932	-0.32107	-0.0187949	10.8341	-2.68728	0.0327568	0.991835	-3.41603
A_55_P2048406	NA	-0.164739	-0.311503	-0.0179756	13.1085	-2.6828	0.0329645	0.991835	-3.41981
A_52_P556140	Vapb	0.25147	0.0274375	0.475502	12.5275	2.68278	0.0329655	0.991835	-3.41983
A_55_P2070241	Preb	0.146729	0.0159824	0.277475	11.0319	2.68222	0.0329912	0.991835	-3.4203
A_55_P1971159	NA	0.254087	0.0275061	0.480667	9.6561	2.68021	0.0330851	0.991835	-3.422
A_55_P2019068	Flii	0.132917	0.0143093	0.251525	8.76257	2.67841	0.0331691	0.991835	-3.42352
A_66_P102260	Irs2	-0.210632	-0.39862	-0.0226444	10.7035	-2.67796	0.0331901	0.991835	-3.4239
A_55_P2085127	Ramac	-0.208691	-0.39525	-0.0221321	10.2732	-2.6736	0.0333947	0.991835	-3.42758
A_52_P425092	NA	-0.310557	-0.588211	-0.0329017	8.28263	-2.67328	0.0334099	0.991835	-3.42785
A_55_P2089358	Hspe1	0.135542	0.0143204	0.256764	13.9243	2.67241	0.033451	0.991835	-3.42859
A_51_P479052	Tars	0.1987	0.0209517	0.376448	11.518	2.67178	0.0334805	0.991835	-3.42912
A_52_P585233	Ccpg1	-0.190745	-0.36142	-0.0200701	9.60165	-2.67112	0.0335121	0.991835	-3.42968
A_52_P153848	Prpf4b	-0.161979	-0.307012	-0.0169452	8.77884	-2.66931	0.0335977	0.991835	-3.43121
A_55_P2069012	Pidd1	0.183288	0.0191148	0.347461	9.18533	2.66834	0.0336437	0.991835	-3.43203
A_52_P663757	Tnik	-0.169073	-0.320522	-0.017624	9.46408	-2.66819	0.0336507	0.991835	-3.43216
A_51_P246924	Tppp3	-0.224231	-0.425126	-0.0233367	9.16574	-2.6677	0.033674	0.991835	-3.43257
A_55_P1960456	Larp1	0.128673	0.0133832	0.243962	12.7913	2.66751	0.0336831	0.991835	-3.43274
A_55_P2027701	NA	-0.209647	-0.397629	-0.021664	15.4386	-2.6655	0.0337786	0.991835	-3.43443
A_55_P1956063	Pbld1	-0.23738	-0.450438	-0.0243217	16.7484	-2.6629	0.033903	0.991835	-3.43664
A_52_P476029	Nol4l	0.243712	0.0248597	0.462565	10.5103	2.66155	0.0339676	0.991835	-3.43778
A_51_P223709	Pask	0.262597	0.0267559	0.498438	9.5231	2.66121	0.0339839	0.991835	-3.43807
A_52_P218379	Kif26a	-0.134052	-0.254451	-0.0136523	10.4392	-2.66108	0.0339904	0.991835	-3.43819
A_55_P2141786	Pard6g	0.126322	0.0128284	0.239816	11.0859	2.66022	0.0340317	0.991835	-3.43891
A_51_P476851	Fance	0.194286	0.0196614	0.36891	11.5049	2.65917	0.0340823	0.991835	-3.4398
A_51_P124254	Col4a1	-0.168371	-0.319787	-0.0169547	13.268	-2.65769	0.0341535	0.991835	-3.45946
A_55_P2232988	Scube2	0.169417	0.0170254	0.32181	11.0626	2.65708	0.0341827	0.991835	-3.44157
A_55_P2015585	Zcchc24	-0.134346	-0.255303	-0.0133892	12.6555	-2.65463	0.0343014	0.991835	-3.44365
A_55_P2022773	Glcci1	0.226955	0.0226163	0.431294	9.71365	2.6546	0.034303	0.991835	-3.44368
A_55_P2066017	NA	-0.515926	-0.980608	-0.0512444	8.80723	-2.65363	0.0343496	0.991835	-3.4445
A_52_P175952	Map3k7	0.110739	0.0109141	0.210564	8.85297	2.65137	0.0344595	0.991835	-3.44642
A_55_P2113459	Washc1	-0.168705	-0.320849	-0.0165621	11.7446	-2.65024	0.0345147	0.991835	-3.44738
A_51_P191611	Cat	-0.128318	-0.244126	-0.0125093	8.46557	-2.64823	0.0346129	0.991835	-3.44909
A_52_P574668	Nt5e	-0.181359	-0.345065	-0.0176527	9.1987	-2.64779	0.0346346	0.991835	-3.44946
A_52_P313080	Hnrnpab	0.130351	0.012657	0.248046	12.7522	2.64709	0.0346686	0.991835	-3.45005
A_55_P2280821	Dlc1	-0.174226	-0.331582	-0.0168706	10.2565	-2.64631	0.034707	0.991835	-3.45072
A_55_P1965076	NA	-0.18501	-0.352106	-0.017913	12.8015	-2.64628	0.0347084	0.991835	-3.45074
A_55_P2106593	NA	-0.133524	-0.254219	-0.0128293	9.63665	-2.64411	0.0348149	0.991835	-3.45258
A_55_P1978511	H2-Q7	-0.238985	-0.455039	-0.0229305	9.82672	-2.64373	0.0348339	0.991835	-3.45291
A_52_P313102	Yipf7	-0.270627	-0.515317	-0.0259375	10.4524	-2.64341	0.0348494	0.991835	-3.45318
A_51_P353008	Minpp1	-0.13263	-0.252626	-0.0126337	10.129	-2.6417	0.0349339	0.991835	-3.45464
A_51_P194273	Sgcg	-0.460007	-0.876352	-0.043662	11.2697	-2.64071	0.0349829	0.991835	-3.45548
A_55_P2082841	NA	0.647071	0.0609784	1.23316	11.9721	2.63873	0.0350809	0.991835	-3.45716
A_55_P2008722	Zfp984	0.209792	0.0195485	0.400035	10.1443	2.63565	0.0352339	0.991835	-3.45978
A_55_P1953899	Mccc1	-0.15752	-0.300604	-0.0144361	12.4496	-2.6312	0.0354565	0.991835	-3.46357
A_51_P501018	Nek2	-0.200277	-0.382205	-0.0183485	8.81771	-2.63111	0.035461	0.991835	-3.46365
A_52_P367294	Fsd1l	0.132255	0.0120284	0.252481	9.14349	2.62918	0.0355579	0.991835	-3.46529
A_55_P1964559	Smarca5-ps	0.177399	0.016123	0.338674	9.87535	2.629	0.0355672	0.991835	-3.46545
A_55_P2122709	Arhgef3	-0.180988	-0.345556	-0.0164198	9.83302	-2.62853	0.0355908	0.991835	-3.46585
A_55_P2036377	NA	0.144366	0.0130742	0.275657	16.1396	2.62807	0.0356141	0.991835	-3.46624
A_51_P267278	Slc15a2	-0.2347	-0.448411	-0.0209891	7.91194	-2.6248	0.0357794	0.991835	-3.46903
A_66_P139703	NA	0.2636	0.0235595	0.503641	8.98573	2.62464	0.0357873	0.991835	-3.46916
A_51_P379710	Rpn1	0.139272	0.0123978	0.266147	12.9736	2.62361	0.0358395	0.991835	-3.47004
A_55_P2167025	Nectin2	0.242258	0.0214833	0.463033	10.6683	2.62264	0.035889	0.991835	-3.47087
A_55_P2063146	NA	-0.186176	-0.355846	-0.0165073	11.5933	-2.62259	0.0358911	0.991835	-3.47091
A_55_P2045268	Tmem59	-0.19148	-0.366146	-0.0168139	12.2337	-2.62014	0.0360162	0.991835	-3.47301
A_55_P2128626	Gm4349	0.134839	0.0118342	0.257844	8.39732	2.62001	0.0360228	0.991835	-3.47312
A_51_P101858	Dlg1	0.128851	0.0112904	0.246412	8.41256	2.6196	0.0360436	0.991835	-3.47346
A_55_P2014987	Castor2	-0.202221	-0.386725	-0.0177176	11.4744	-2.61958	0.0360448	0.991835	-3.47348
A_55_P2075631	Slc20a2	-0.138234	-0.264411	-0.0120573	11.9709	-2.61845	0.0361021	0.991835	-3.47444
A_55_P2016346	Eif3d	0.107821	0.0093422	0.2063	13.8618	2.61679	0.0361871	0.991835	-3.47586
A_55_P1962384	Churc1	-0.165858	-0.317494	-0.0142212	12.6028	-2.61421	0.0363196	0.991835	-3.47806
A_52_P270164	E2f6	0.164717	0.0140272	0.315406	11.564	2.61255	0.0364055	0.991835	-3.47949
A_55_P2036673	Ddx52	0.14472	0.0123089	0.277131	10.3923	2.61224	0.0364212	0.991835	-3.47975
A_55_P2019520	Cma2	-0.175772	-0.336606	-0.0149382	8.40262	-2.61205	0.0364311	0.991835	-3.47991
A_66_P105689	Trim34a	-0.127502	-0.244175	-0.0108289	8.44718	-2.61189	0.0364392	0.991835	-3.48005
A_55_P2148402	Cplx2	0.231945	0.0196187	0.444272	13.1134	2.6109	0.0364905	0.991835	-3.4809
A_51_P116665	2610005L07Rik	0.257243	0.0214915	0.492994	9.72488	2.60794	0.0366437	0.991835	-3.48342
A_55_P2162344	Lrsam1	-0.142751	-0.273577	-0.0119244	9.98119	-2.60791	0.0366456	0.991835	-3.48345
A_52_P286928	NA	0.219128	0.0182588	0.419998	9.32204	2.60732	0.0366763	0.991835	-3.48396
A_51_P317673	Zfp764	-0.147003	-0.281765	-0.01224	10.9146	-2.60714	0.0366853	0.991835	-3.48411
A_52_P68702	Frmd4b	0.11091	0.00910124	0.21272	8.28928	2.60372	0.0368637	0.991835	-3.48704
A_55_P2028961	Idi1	0.265989	0.0217256	0.510252	11.3942	2.60264	0.0369201	0.991835	-3.48796
A_51_P492595	Fbxo42	0.137884	0.0112097	0.264557	9.35595	2.60156	0.0369766	0.991835	-3.48888
A_51_P199104	Casq1	-0.212417	-0.407615	-0.0172193	9.64783	-2.6009	0.0370114	0.991835	-3.48945
A_51_P443359	Trappc2l	-0.138893	-0.266609	-0.0111761	12.0646	-2.59921	0.0371002	0.991835	-3.4909
A_55_P2148519	Teddm2	-0.177168	-0.340141	-0.0141956	8.41236	-2.59825	0.037151	0.991835	-3.49172
A_55_P2172146	Pds5a	0.151271	0.0120698	0.290471	9.00481	2.5973	0.0372009	0.991835	-3.49254
A_55_P2037408	Lrrc57	-0.108492	-0.208347	-0.00863632	9.17871	-2.59677	0.0372286	0.991835	-3.49299
A_52_P571371	Tmem144	-0.123304	-0.236797	-0.00981014	9.30742	-2.59665	0.0372349	0.991835	-3.49309
A_55_P2060863	NA	0.153278	0.0121456	0.29441	12.0225	2.59575	0.0372829	0.991835	-3.49387
A_55_P2062255	Syne3	0.169211	0.0133906	0.32503	8.29632	2.59545	0.0372983	0.991835	-3.49412
A_55_P2349265	Ptk2	0.146254	0.0115103	0.280997	9.21527	2.59423	0.0373631	0.991835	-3.49517
A_52_P212686	Lrrk1	0.106368	0.00836843	0.204367	8.25575	2.59416	0.0373671	0.991835	-3.49523
A_52_P295104	Smim5	-0.232459	-0.44664	-0.0182769	10.9716	-2.59401	0.0373746	0.991835	-3.49535
A_55_P1982613	Hnrnpa3	0.203326	0.0159765	0.390675	13.9611	2.59388	0.0373818	0.991835	-3.49547
A_55_P2018994	Elk3	0.128441	0.0100734	0.246808	12.0124	2.59346	0.0374038	0.991835	-3.49582
A_55_P1991802	Kat14	0.111387	0.00864283	0.214131	10.7499	2.59111	0.0375287	0.991835	-3.49784
A_55_P1986743	NA	0.165709	0.0128534	0.318565	11.0883	2.59104	0.0375327	0.991835	-3.4979
A_55_P2005081	Rpl10	0.115083	0.00891469	0.221251	17.3324	2.59075	0.0375481	0.991835	-3.49815
A_55_P2154536	Hagh	-0.198512	-0.381907	-0.0151167	11.3882	-2.58707	0.0377448	0.991835	-3.50131
A_55_P2062797	4921524J17Rik	-0.157168	-0.302504	-0.011832	9.50823	-2.58464	0.0378751	0.991835	-3.50339
A_55_P1991239	NA	0.110893	0.00831518	0.21347	8.79898	2.58381	0.0379199	0.991835	-3.50411
A_55_P2094641	NA	-0.224871	-0.432941	-0.0168002	11.7961	-2.58304	0.037961	0.991835	-3.50477
A_55_P2011659	Anapc5	-0.134843	-0.259616	-0.0100698	11.6256	-2.58295	0.037966	0.991835	-3.50484
A_55_P2101906	Rpl10a	0.126649	0.00943907	0.243859	16.3109	2.58254	0.0379883	0.991835	-3.5052
A_52_P75465	Gdpd1	-0.226316	-0.435939	-0.0166928	10.579	-2.58039	0.0381043	0.991835	-3.50705
A_55_P2048656	Atp5l	-0.141693	-0.272969	-0.0104165	15.9013	-2.57971	0.0381411	0.991835	-3.50763
A_55_P2144556	Flrt3	0.295023	0.0216239	0.568422	9.7672	2.5791	0.0381741	0.991835	-3.50815
A_55_P1963062	Rps16	0.137728	0.0100642	0.265392	17.1067	2.57848	0.0382077	0.991835	-3.50869
A_55_P1990859	Rpl6	0.113215	0.00825589	0.218175	15.7121	2.57806	0.0382306	0.991835	-3.50905
A_55_P2180071	Zfand5	-0.114014	-0.219741	-0.00828793	12.7413	-2.57742	0.0382653	0.991835	-3.5096
A_51_P158018	Bend5	0.12828	0.00929874	0.247262	9.95481	2.57685	0.0382961	0.991835	-3.51009
A_55_P1956807	Gm14391	0.184757	0.0132595	0.356254	9.77268	2.57485	0.0384051	0.991835	-3.5118
A_51_P500344	Mat2a	0.316882	0.0227117	0.611053	13.6542	2.57459	0.0384194	0.991835	-3.51203
A_52_P183038	Impdh1	0.141935	0.010162	0.273707	10.1765	2.57438	0.0384309	0.991835	-3.51221
A_65_P09523	Scrn3	0.119611	0.00848128	0.230742	9.45748	2.57247	0.0385353	0.991835	-3.51386
A_55_P2046378	Eif4g1	0.125686	0.00875403	0.242617	13.2968	2.56899	0.038726	0.991835	-3.51685
A_55_P2443568	Ube4a	0.151097	0.0105174	0.291677	9.76227	2.56887	0.0387326	0.991835	-3.51695
A_55_P2132147	NA	-0.253925	-0.490219	-0.0176311	15.6645	-2.5684	0.0387588	0.991835	-3.51736
A_55_P2020532	Selenov	0.130525	0.00902592	0.252024	8.31929	2.56761	0.0388019	0.991835	-3.51803
A_51_P197175	Pigk	-0.116904	-0.225805	-0.00800304	8.54905	-2.56571	0.0389073	0.991835	-3.51968
A_51_P249313	Herc3	-0.161091	-0.311164	-0.0110178	11.8775	-2.56553	0.0389169	0.991835	-3.51983
A_55_P2319468	NA	0.312524	0.0213223	0.603726	8.66916	2.56507	0.0389427	0.991835	-3.52023
A_51_P519276	Ndufb7	-0.459698	-0.88805	-0.0313466	15.8554	-2.56497	0.0389483	0.991835	-3.52031
A_55_P2065732	Medag	-0.176883	-0.341896	-0.0118706	13.4397	-2.562	0.039113	0.991835	-3.52287
A_55_P2096834	Fbxl19	0.15609	0.010469	0.301711	10.5428	2.56189	0.039119	0.991835	-3.52296
A_52_P423814	Cox8b	-0.263892	-0.510102	-0.0176822	16.0095	-2.56171	0.0391289	0.991835	-3.52312
A_52_P371718	Tgs1	0.132972	0.00889106	0.257053	10.0024	2.56132	0.0391505	0.991835	-3.52345
A_52_P117999	Selenot	0.106561	0.00711481	0.206008	8.99172	2.56106	0.0391653	0.991835	-3.52368
A_55_P2063316	Mgll	-0.200951	-0.388501	-0.0134022	12.2006	-2.56085	0.0391765	0.991835	-3.52386
A_55_P2313861	Zbed6	0.114999	0.00761221	0.222386	8.49394	2.55948	0.039253	0.991835	-3.52504
A_51_P199135	Cd83	-0.159423	-0.308496	-0.0103504	8.44274	-2.55601	0.0394474	0.991835	-3.52804
A_66_P135391	Igfbp2	0.251344	0.0162445	0.486444	9.29871	2.55521	0.0394924	0.991835	-3.52873
A_51_P259879	Fkrp	-0.218537	-0.423092	-0.0139827	10.0575	-2.55344	0.0395917	0.991835	-3.53025
A_55_P2046363	Mapkap1	-0.132382	-0.25634	-0.00842374	9.44442	-2.55248	0.0396457	0.991835	-3.53108
A_55_P2068248	NA	0.661049	0.0416957	1.2804	11.8107	2.55096	0.0397314	0.991835	-3.53239
A_66_P109562	Gm12271	-0.154619	-0.299592	-0.00964591	11.1561	-2.54909	0.0398376	0.991835	-3.53401
A_55_P2171788	NA	0.347479	0.0215603	0.673397	12.0962	2.54817	0.0398896	0.991835	-3.5348
A_52_P422494	Cd300lf	-0.122572	-0.23758	-0.00756475	7.85138	-2.54727	0.0399406	0.991835	-3.53558
A_55_P1976237	Dnajb3	0.119761	0.00733866	0.232184	8.67778	2.54608	0.0400084	0.991835	-3.53661
A_55_P1961265	NA	0.319805	0.019431	0.620178	9.05402	2.54467	0.0400885	0.991835	-3.53782
A_52_P37894	Cox7a2	-0.128158	-0.248606	-0.00770954	15.9514	-2.54304	0.0401816	0.991835	-3.53923
A_55_P1966086	NA	0.213625	0.0127116	0.414538	9.22892	2.54128	0.0402826	0.991835	-3.54076
A_55_P2142808	NA	-0.277921	-0.539439	-0.0164025	14.8031	-2.53997	0.0403579	0.991835	-3.54189
A_55_P2008327	Eno1b	0.187615	0.0110607	0.364168	15.0959	2.53979	0.0403679	0.991835	-3.54204
A_51_P186476	Slc11a1	-0.141649	-0.274974	-0.00832391	8.16882	-2.53928	0.0403973	0.991835	-3.54248
A_55_P2174203	Lims2	-0.208902	-0.40582	-0.0119844	11.0793	-2.53552	0.0406141	0.991835	-3.54574
A_55_P2201676	Cyp2r1	-0.182106	-0.353873	-0.0103392	9.75663	-2.53393	0.0407064	0.991835	-3.54712
A_51_P422223	1700006J14Rik	-0.124601	-0.242184	-0.00701862	8.12333	-2.53273	0.040776	0.991835	-3.54815
A_55_P1995127	NA	0.177685	0.0100011	0.345369	13.0783	2.53261	0.0407827	0.991835	-3.54825
A_51_P435068	Acadsb	-0.12995	-0.252656	-0.00724475	9.88711	-2.53118	0.0408662	0.991835	-3.5495
A_51_P339540	Cdkn1c	0.284609	0.0155088	0.553708	14.1015	2.52781	0.0410628	0.991835	-3.55242
A_52_P432969	Pcdh19	-0.166605	-0.324141	-0.00906951	9.28643	-2.52766	0.0410713	0.991835	-3.55254
A_55_P2139625	Gtf2a2	-0.165849	-0.322673	-0.00902424	11.5904	-2.52759	0.0410751	0.991835	-3.5526
A_55_P2124976	Grhl1	0.213522	0.0115698	0.415475	8.05978	2.52699	0.0411106	0.991835	-3.55313
A_55_P1985673	Zbtb37	0.112666	0.00609433	0.219237	8.42098	2.52674	0.0411252	0.991835	-3.55334
A_55_P2044380	NA	0.1198	0.00647059	0.23313	8.27311	2.52652	0.0411379	0.991835	-3.55353
A_51_P395293	Ccz1	-0.13742	-0.267449	-0.00739063	11.6008	-2.52591	0.0411739	0.991835	-3.55406
A_55_P1962035	Coa5	-0.114063	-0.222028	-0.00609709	10.3492	-2.52503	0.0412252	0.991835	-3.55482
A_51_P386810	Gmppb	0.167534	0.00890636	0.326162	9.89623	2.52425	0.041271	0.991835	-3.55549
A_55_P2001558	Zfp128	-0.112677	-0.219449	-0.00590507	8.90049	-2.52225	0.0413893	0.991835	-3.55724
A_52_P686785	Lyve1	0.23067	0.0120775	0.449262	9.53147	2.52212	0.041397	0.991835	-3.55735
A_55_P1995055	Prr7	0.16452	0.00833127	0.320709	8.61751	2.51755	0.0416672	0.991835	-3.56131
A_55_P2096422	Inhbb	0.176758	0.00940012	0.344117	8.73704	2.62361	0.0416847	0.991835	-3.59962
A_55_P2162503	Tbx20	0.157167	0.00794013	0.306394	8.84351	2.51723	0.041686	0.991835	-3.56158
A_51_P411264	Txndc16	-0.141467	-0.275807	-0.00712826	9.55581	-2.51688	0.0417068	0.991835	-3.56189
A_51_P493105	Mettl15	-0.15257	-0.297453	-0.00768636	9.75332	-2.51686	0.0417082	0.991835	-3.56191
A_51_P288103	Psmd6	-0.108515	-0.211737	-0.00529309	12.3245	-2.51262	0.0419609	0.991835	-3.56559
A_55_P2146384	Filip1	-0.191191	-0.37313	-0.00925104	9.73761	-2.51159	0.0420227	0.991835	-3.56648
A_51_P327530	Ciao2a	-0.141818	-0.27702	-0.00661614	12.0638	-2.50702	0.0422974	0.991835	-3.57045
A_55_P1957018	Caskin2	0.149011	0.00680223	0.291221	10.806	2.50438	0.0424566	0.991835	-3.57275
A_55_P2170536	Zfp949	-0.147908	-0.28921	-0.00660701	8.58052	-2.50182	0.0426124	0.991835	-3.57498
A_55_P1953851	Stk39	-0.123897	-0.242342	-0.00545298	12.8647	-2.5001	0.0427171	0.991835	-3.57648
A_55_P2066081	Prmt6	0.143715	0.00632022	0.281109	8.35513	2.50001	0.0427226	0.991835	-3.57655
A_55_P2078831	NA	0.151397	0.00665645	0.296137	9.58558	2.49998	0.0427243	0.991835	-3.57658
A_55_P2159665	Zfp534	0.138958	0.00599605	0.271919	10.9158	2.49784	0.0428546	0.991835	-3.57843
A_55_P2032388	Trim24	-0.144946	-0.283649	-0.00624188	10.1765	-2.49762	0.0428684	0.991835	-3.57863
A_55_P2015715	Rab4a	0.131875	0.00550956	0.25824	9.33986	2.49427	0.0430738	0.991835	-3.58155
A_55_P2055854	Ppara	-0.120319	-0.235617	-0.0050209	11.4653	-2.49414	0.0430816	0.991835	-3.58166
A_52_P76034	Rcc2	0.195568	0.00811257	0.383024	11.1249	2.4935	0.0431212	0.991835	-3.58222
A_55_P2012955	NA	0.119428	0.00485074	0.234005	15.9319	2.49125	0.0432599	0.991835	-3.58418
A_55_P1981836	Ccm2l	0.214133	0.00854548	0.41972	10.7686	2.48941	0.0433737	0.991835	-3.58578
A_51_P223498	Slc39a10	-0.122297	-0.239719	-0.00487437	8.50727	-2.48928	0.0433818	0.991835	-3.5859
A_51_P246727	Mlxip	-0.145889	-0.285979	-0.00579902	8.54986	-2.489	0.043399	0.991835	-3.58614
A_51_P235801	Zfp36l1	-0.243996	-0.478306	-0.0096864	13.0233	-2.48887	0.0434071	0.991835	-3.58625
A_55_P2063992	Rps5	0.13937	0.00549331	0.273246	17.3545	2.48813	0.0434527	0.991835	-3.58689
A_51_P227345	Dpep1	-0.185565	-0.363833	-0.00729752	9.06224	-2.4879	0.0434671	0.991835	-3.5871
A_55_P2029750	Ndufs5	-0.176424	-0.345944	-0.00690391	15.6617	-2.4874	0.0434981	0.991835	-3.58753
A_55_P2062777	Mfap5	-0.257395	-0.504773	-0.0100174	11.292	-2.48685	0.0435326	0.991835	-3.58802
A_55_P2102454	NA	0.223706	0.00860958	0.438802	10.7429	2.48573	0.0436021	0.991835	-3.58899
A_51_P175974	NA	-0.114334	-0.224401	-0.00426635	9.5211	-2.4827	0.0437908	0.991835	-3.59163
A_55_P1995092	H2-Q10	-0.10617	-0.208409	-0.00393021	7.88026	-2.48194	0.0438387	0.991835	-3.59229
A_55_P1978597	Trit1	0.197685	0.00727258	0.388097	10.1308	2.48135	0.0438757	0.991835	-3.59281
A_52_P260629	Cpne3	-0.13175	-0.258757	-0.00474349	9.26064	-2.47933	0.0440025	0.991835	-3.59457
A_55_P2023732	Limch1	0.136571	0.00490458	0.268237	11.0754	2.47909	0.0440172	0.991835	-3.59478
A_55_P1955015	Myo1g	-0.270563	-0.531434	-0.00969276	8.49282	-2.47887	0.0440315	0.991835	-3.59498
A_66_P119518	Tuba8	-0.182985	-0.359627	-0.00634189	8.00999	-2.47587	0.0442202	0.991835	-3.59759
A_51_P482711	Dhcr24	0.329938	0.0114211	0.648454	11.8269	2.47576	0.044227	0.991835	-3.59768
A_55_P2167620	NA	0.302954	0.0104662	0.595443	9.9167	2.47559	0.0442382	0.991835	-3.59784
A_51_P301215	Knop1	0.155113	0.00533157	0.304895	10.918	2.47514	0.0442666	0.991835	-3.59823
A_55_P1971330	NA	-0.158753	-0.312381	-0.0051248	9.58279	-2.46979	0.044606	0.991835	-3.6029
A_55_P2159432	Fndc4	0.210963	0.00671824	0.415208	10.6367	2.46868	0.044677	0.991835	-3.60387
A_51_P486239	Clec3b	-0.281953	-0.554935	-0.00897149	8.52759	-2.46861	0.0446813	0.991835	-3.60393
A_55_P1999213	Tdrd7	0.111594	0.0035468	0.219642	10.5611	2.46852	0.0446872	0.991835	-3.60401
A_66_P100349	Esyt2	-0.117093	-0.230481	-0.00370427	9.75478	-2.46814	0.0447112	0.991835	-3.60434
A_55_P2448065	Sfxn2	0.134184	0.00424385	0.264124	8.73455	2.46812	0.0447125	0.991835	-3.60436
A_55_P2083401	Acp1	0.168758	0.00531425	0.332202	11.1282	2.46777	0.0447348	0.991835	-3.60466
A_55_P2326517	Ube2i	0.335546	0.0105545	0.660537	9.75149	2.46768	0.0447406	0.991835	-3.60474
A_55_P2032453	Mrpl23	-0.164617	-0.324091	-0.00514234	14.3625	-2.46713	0.0447759	0.991835	-3.60523
A_55_P1983488	Lsr	0.344657	0.0107258	0.678588	9.88108	2.46683	0.0447951	0.991835	-3.60549
A_51_P257550	Marcksl1	-0.150063	-0.295468	-0.00465725	12.3678	-2.46661	0.044809	0.991835	-3.60568
A_51_P190111	Mcm5	0.166185	0.00515496	0.327215	11.4606	2.46657	0.0448116	0.991835	-3.60571
A_55_P2108067	Dgcr8	0.190025	0.00575768	0.374292	10.0237	2.46474	0.044929	0.991835	-3.60731
A_65_P19395	H2-D1	-0.230378	-0.453778	-0.00697801	10.3679	-2.46472	0.0449306	0.991835	-3.60734
A_55_P2062981	Abca9	-0.121609	-0.239561	-0.00365799	8.50589	-2.46418	0.0449649	0.991835	-3.6078
A_55_P1983733	Aldh1l1	-0.160343	-0.315959	-0.00472687	9.06992	-2.46266	0.0450629	0.991835	-3.60913
A_55_P2067842	2026-03-05	-0.139822	-0.27553	-0.00411453	10.4978	-2.46253	0.0450715	0.991835	-3.60925
A_52_P370022	NA	-0.125754	-0.247884	-0.00362488	14.4982	-2.461	0.04517	0.991835	-3.61059
A_52_P627925	Usp36	0.148505	0.00426144	0.292748	8.90361	2.46067	0.0451911	0.991835	-3.61087
A_55_P2147126	Zfp712	-0.130147	-0.256564	-0.00372975	8.62685	-2.46058	0.0451973	0.991835	-3.61096
A_55_P1961965	Plagl1	0.099856	0.00286085	0.196851	8.47954	2.46056	0.0451986	0.991835	-3.61098
A_55_P2026291	Smarce1	0.157851	0.00445156	0.311251	12.3351	2.45942	0.0452721	0.991835	-3.61197
A_55_P2067262	Cdv3	0.125953	0.00354348	0.248363	8.43631	2.45925	0.0452832	0.991835	-3.61212
A_55_P2021398	NA	0.724797	0.0198307	1.42976	12.3845	2.45729	0.0454099	0.991835	-3.61383
A_55_P2061025	Hspa4	0.412673	0.0112457	0.8141	10.9283	2.45702	0.0454279	0.991835	-3.61407
A_55_P2115257	Fer	-0.101062	-0.199467	-0.00265651	10.0024	-2.45458	0.0455863	0.991835	-3.6162
A_55_P2007964	Cx3cr1	-0.188462	-0.371996	-0.00492727	9.89267	-2.45423	0.0456096	0.991835	-3.61652
A_55_P2200628	4733401D01Rik	-0.183427	-0.362164	-0.00468997	9.52919	-2.45278	0.0457043	0.991835	-3.61779
A_55_P1992838	Socs2	-0.514871	-1.01676	-0.0129788	9.55612	-2.45187	0.0457637	0.991835	-3.61858
A_52_P124173	Zdhhc8	-0.129321	-0.255536	-0.00310598	9.38323	-2.44888	0.0459598	0.991835	-3.6212
A_55_P1965050	Cks2	-0.110411	-0.218215	-0.0026065	10.8218	-2.44785	0.0460275	0.991835	-3.6221
A_55_P2111459	Trpv2	-0.129552	-0.256141	-0.0029628	9.02779	-2.446	0.0461494	0.991835	-3.62372
A_55_P2180805	Pex3	-0.121838	-0.24101	-0.00266676	9.60703	-2.44355	0.0463118	0.991835	-3.62588
A_55_P1953231	Map2k5	-0.122329	-0.24202	-0.00263781	12.1388	-2.44274	0.0463655	0.991835	-3.62659
A_52_P380369	Phf11d	-0.128378	-0.253989	-0.00276637	8.00293	-2.4427	0.0463679	0.991835	-3.62662
A_52_P194680	NA	-0.210174	-0.41593	-0.00441897	9.61026	-2.44139	0.0464547	0.991835	-3.62777
A_55_P1993493	Efr3a	-0.149344	-0.295565	-0.00312311	10.7804	-2.44111	0.0464734	0.991835	-3.62801
A_51_P421664	Tmem123	-0.194979	-0.385994	-0.00396498	11.0154	-2.43967	0.0465691	0.991835	-3.62927
A_51_P175424	Car14	-0.221572	-0.438652	-0.00449131	11.8215	-2.43951	0.0465799	0.991835	-3.62942
A_52_P579640	Rrs1	0.233208	0.00470418	0.461712	10.5534	2.43927	0.0465963	0.991835	-3.62963
A_55_P2139181	Cald1	0.151232	0.00300581	0.299458	9.59204	2.43853	0.0466455	0.991835	-3.63028
A_55_P2262593	4930429F24Rik	-0.161178	-0.319206	-0.00314944	10.5353	-2.43769	0.0467012	0.991835	-3.63101
A_51_P115326	Surf4	0.127594	0.00236363	0.252825	13.3868	2.43517	0.0468701	0.991835	-3.63322
A_55_P2184478	NA	0.123877	0.0022724	0.245481	16.3951	2.43472	0.0469001	0.991835	-3.63362
A_55_P2025078	Csf1r	-0.395524	-0.783927	-0.00712098	11.4734	-2.43388	0.0469568	0.991835	-3.63436
A_55_P2022277	Nfe2l1	0.16922	0.0029464	0.335493	8.8009	2.43241	0.0470555	0.991835	-3.63565
A_55_P2166773	Pitpna	-0.147014	-0.29157	-0.00245777	12.8877	-2.4307	0.0471713	0.991835	-3.63715
A_55_P1982420	Fam8a1	0.144221	0.00240262	0.28604	10.1765	2.43055	0.0471811	0.991835	-3.63728
A_55_P1962139	Mff	-0.129508	-0.256861	-0.0021551	12.1568	-2.43051	0.0471842	0.991835	-3.63732
A_51_P137388	Zadh2	-0.167511	-0.332284	-0.00273817	11.881	-2.42978	0.0472334	0.991835	-3.63796
A_51_P184100	Capn7	-0.114851	-0.227842	-0.00186001	9.40964	-2.42941	0.0472586	0.991835	-3.63829
A_65_P17218	Mndal	-0.198469	-0.393863	-0.00307525	8.32337	-2.42768	0.0473757	0.991835	-3.63981
A_55_P2432388	Prr14l	0.130245	0.00196967	0.25852	9.92721	2.42676	0.0474379	0.991835	-3.64061
A_55_P2116802	NA	0.128201	0.00189882	0.254503	10.7493	2.42599	0.0474901	0.991835	-3.64129
A_52_P257547	Dele1	-0.122817	-0.243835	-0.00179978	11.4952	-2.42561	0.0475164	0.991835	-3.64163
A_55_P1990170	NA	-0.123835	-0.245869	-0.00180167	14.2927	-2.42535	0.047534	0.991835	-3.64186
A_55_P2076777	Mdfi	0.138817	0.00195673	0.275677	12.8257	2.42423	0.04761	0.991835	-3.64284
A_55_P1987770	Psenen	-0.155918	-0.309654	-0.00218185	13.1952	-2.42398	0.0476271	0.991835	-3.64306
A_55_P2089840	Eif2d	-0.147214	-0.292422	-0.00200631	9.41238	-2.42308	0.0476884	0.991835	-3.64385
A_55_P1978351	Apobec2	-0.19513	-0.387688	-0.00257131	10.2365	-2.42198	0.0477641	0.991835	-3.64482
A_55_P1994887	Zfpm1	0.128681	0.00168476	0.255677	12.1072	2.42177	0.0477783	0.991835	-3.645
A_55_P2174836	Vldlr	-0.163557	-0.324978	-0.00213491	9.29505	-2.42167	0.047785	0.991835	-3.64509
A_51_P178735	Hibch	-0.130893	-0.26009	-0.00169531	11.5564	-2.42142	0.047802	0.991835	-3.64531
A_55_P1994817	Taf15	0.210183	0.00270968	0.417657	9.7122	2.42128	0.047812	0.991835	-3.64544
A_55_P2156016	NA	0.119703	0.00147694	0.23793	8.51283	2.41992	0.0479051	0.991835	-3.64663
A_55_P2135331	Evl	0.166334	0.00199468	0.330674	13.5521	2.41907	0.0479633	0.991835	-3.64738
A_55_P2381538	NA	0.288318	0.0034511	0.573185	9.91106	2.41902	0.0479671	0.991835	-3.64743
A_55_P1993483	NA	0.21125	0.00249324	0.420007	10.063	2.41861	0.0479952	0.991835	-3.64779
A_55_P2048176	NA	0.147538	0.00172551	0.29335	8.11259	2.41835	0.0480132	0.991835	-3.64802
A_66_P108178	Lin52	-0.108349	-0.215435	-0.00126354	9.40557	-2.41826	0.0480189	0.991835	-3.64809
A_55_P2180551	Sinhcaf	0.13926	0.00158121	0.276939	8.95946	2.41751	0.0480707	0.991835	-3.64875
A_55_P2083419	Pkp4	-0.154284	-0.306834	-0.0017338	10.3308	-2.41723	0.0480903	0.991835	-3.649
A_55_P2016252	Ctnnal1	0.187103	0.00209911	0.372106	9.11166	2.41718	0.0480934	0.991835	-3.64904
A_55_P2010936	Fbxo17	0.213668	0.00231446	0.425021	8.98596	2.41623	0.0481586	0.991835	-3.64987
A_55_P2174905	Cuta	-0.19957	-0.396993	-0.00214571	12.7969	-2.41604	0.0481722	0.991835	-3.65005
A_51_P243857	Copb2	-0.13634	-0.271257	-0.00142243	12.3807	-2.41526	0.0482259	0.991835	-3.65073
A_51_P412338	Vps41	-0.167097	-0.332486	-0.00170716	10.0534	-2.41473	0.0482624	0.991835	-3.6512
A_51_P403636	Smad7	-0.266701	-0.530874	-0.00252782	10.6596	-2.41293	0.0483871	0.991835	-3.65278
A_55_P2051791	Cbr4	-0.138862	-0.276476	-0.00124857	9.07624	-2.41175	0.0484693	0.991835	-3.65383
A_51_P513449	Pogz	0.13697	0.00120928	0.272731	9.98192	2.41135	0.0484968	0.991835	-3.65417
A_55_P2115990	2010001K21Rik	0.145935	0.00119831	0.290671	8.59594	2.40985	0.0486013	0.991835	-3.6555
A_55_P2003398	Rmdn1	-0.116496	-0.232075	-0.000917771	9.83647	-2.40904	0.0486577	0.991835	-3.65621
A_51_P112627	St6galnac2	-0.159712	-0.318209	-0.00121464	8.82081	-2.40838	0.0487039	0.991835	-3.65679
A_55_P2038458	Lancl2	-0.102954	-0.205138	-0.00077073	8.93634	-2.40809	0.0487241	0.991835	-3.65705
A_52_P432685	Ctdsp2	0.125111	0.000848708	0.249373	8.89775	2.40639	0.0488432	0.991835	-3.65855
A_51_P172688	Stard3nl	-0.133404	-0.265931	-0.000877353	10.0208	-2.40588	0.0488783	0.991835	-3.65899
A_55_P2004781	Ass1	0.202106	0.00119409	0.403019	9.29433	2.40427	0.0489918	0.991835	-3.66042
A_52_P481686	Wtip	0.113072	0.000579426	0.225564	12.2308	2.40237	0.049125	0.991835	-3.66209
A_51_P483118	Hmga1	0.169529	0.000804382	0.338254	14.1717	2.40146	0.0491896	0.991835	-3.66289
A_52_P572702	Gxylt1	0.160749	0.000741889	0.320757	10.2485	2.40114	0.0492116	0.991835	-3.66317
A_55_P2099358	Cars	0.325208	0.00149987	0.648916	11.0769	2.40114	0.0492122	0.991835	-3.66318
A_55_P1968231	Rbpms	-0.135174	-0.269729	-0.000618485	10.0849	-2.40105	0.0492184	0.991835	-3.66325
A_55_P2110758	B430306N03Rik	-0.0998343	-0.199222	-0.000446461	7.89932	-2.4008	0.049236	0.991835	-3.66347
A_66_P105736	Net1	0.110883	0.000434857	0.22133	9.05589	2.39947	0.0493297	0.991835	-3.66464
A_55_P2164615	NA	0.162137	0.000623955	0.323649	15.6314	2.3993	0.0493422	0.991835	-3.6648
A_55_P1983070	Uhrf1bp1	0.151173	0.000530125	0.301816	10.3284	2.39847	0.0494005	0.991835	-3.66553
A_55_P2016462	Cxcl10	-0.145023	-0.289686	-0.000360938	8.12564	-2.39603	0.0495742	0.991835	-3.66769
A_51_P496845	Capza2	-0.152161	-0.303958	-0.000364233	11.3007	-2.3958	0.0495904	0.991835	-3.66789
A_55_P1984243	Naip2	-0.0987031	-0.197181	-0.000225315	7.82543	-2.39553	0.0496094	0.991835	-3.66812
A_55_P1964568	Megf10	-0.128286	-0.256309	-0.000263275	8.3067	-2.39498	0.0496487	0.991835	-3.66861
A_55_P2027906	Nsa2	0.161731	0.000312121	0.323151	13.0469	2.39468	0.0496697	0.991835	-3.66887
A_55_P2029902	Gab3	0.687807	0.00118166	1.37443	11.8655	2.39418	0.0497059	0.991835	-3.66932
A_55_P2079928	Ccdc68	-0.102858	-0.205541	-0.000174506	8.50268	-2.39412	0.0497095	0.991835	-3.66936
A_55_P2078285	Uck1	0.10975	0.000177071	0.219322	12.1819	2.39392	0.0497238	0.991835	-3.66954
A_52_P239707	Nfyb	-0.112717	-0.225315	-0.000118532	9.08582	-2.39258	0.0498199	0.991835	-3.67073
A_51_P240253	Rrad	-0.328467	-0.657049	0.000115339	10.3551	-2.38922	0.0500602	0.991835	-3.67369
A_51_P319379	Tmx4	-0.162732	-0.325675	0.000211057	10.5277	-2.38697	0.0502226	0.991835	-3.67569
A_51_P252199	Mmgt1	-0.13934	-0.278886	0.000207002	10.1102	-2.38652	0.050255	0.991835	-3.67608
A_51_P203182	Apobr	-0.100594	-0.201364	0.000177065	7.81901	-2.38586	0.0503022	0.991835	-3.67666
A_55_P1962641	Rnf26	0.116521	-0.000238141	0.23328	12.7164	2.38519	0.0503509	0.991835	-3.67726
A_51_P344399	Rilpl2	-0.194833	-0.390069	0.00040391	8.8087	-2.38512	0.0503559	0.991835	-3.67732
A_55_P2004930	Hddc2	0.11322	-0.000250157	0.22669	11.8605	2.38479	0.0503794	0.991835	-3.67761
A_51_P159711	Car7	-0.177994	-0.356386	0.000397176	8.98981	-2.38474	0.0503832	0.991835	-3.67765
A_55_P2008692	Eef1a1	-0.220357	-0.441256	0.000541963	15.7011	-2.3842	0.0504224	0.991835	-3.67813
A_66_P127458	Zfp652	0.135949	-0.000388866	0.272287	11.4015	2.38324	0.0504914	0.991835	-3.67897
A_55_P2130930	Nhp2	0.217876	-0.000649018	0.4364	13.2361	2.38296	0.0505118	0.991835	-3.67922
A_51_P127756	Ddx20	0.137266	-0.000501314	0.275034	10.2366	2.38136	0.0506278	0.991835	-3.68328
A_55_P1959763	Dach1	-0.202285	-0.40532	0.000749357	10.2192	-2.38124	0.0506368	0.991835	-3.68075
A_55_P2049266	Mettl6	0.123884	-0.000482246	0.24825	9.642	2.38079	0.0506693	0.991835	-3.68114
A_55_P2106834	Ndufs3	-0.164637	-0.329967	0.000693476	15.2033	-2.38004	0.0507244	0.991835	-3.68181
A_55_P1990525	Ube2v1	0.147208	-0.00062518	0.295042	13.9598	2.37995	0.0507304	0.991835	-3.68188
A_51_P368713	Tmbim4	-0.210439	-0.421774	0.000895039	11.0115	-2.37994	0.0507315	0.991835	-3.6819
A_55_P1975341	Nasp	0.217593	-0.000995039	0.436181	12.3115	2.37918	0.0507867	0.991835	-3.68257
A_52_P536494	Mycn	0.359553	-0.00165424	0.720759	10.1121	2.37912	0.0507915	0.991835	-3.68262
A_55_P2065303	NA	-0.14283	-0.286398	0.000738572	15.4024	-2.37777	0.0508899	0.991835	-3.68382
A_55_P2168664	Atp5k	-0.167874	-0.3367	0.000951244	16.3315	-2.3766	0.0509756	0.991835	-3.68485
A_51_P217498	Slc2a4	-0.16269	-0.326314	0.000933898	12.9819	-2.37642	0.0509884	0.991835	-3.68501
A_55_P2052116	NA	-0.148565	-0.297992	0.0008622	10.5909	-2.37627	0.0509993	0.991835	-3.68514
A_51_P307316	Syde1	0.141054	-0.000873738	0.282981	10.3072	2.37535	0.0510669	0.991835	-3.68596
A_55_P2036526	Mbd2	-0.148886	-0.298698	0.000926075	9.74866	-2.37529	0.0510713	0.991835	-3.68601
A_55_P2135025	NA	0.142495	-0.000909935	0.285899	10.7862	2.3749	0.0511	0.991835	-3.68636
A_55_P2158152	NA	-0.0978868	-0.196403	0.000629757	15.5288	-2.37478	0.0511083	0.991835	-3.68646
A_51_P130427	Psmd3	0.094514	-0.000619083	0.189647	14.3531	2.37451	0.0511285	0.991835	-3.6867
A_55_P2148002	2610005L07Rik	0.222936	-0.00155157	0.447423	9.16812	2.37354	0.0511994	0.991835	-3.68755
A_55_P2109454	Gtf3c5	0.124362	-0.000886458	0.249611	11.0919	2.37315	0.0512286	0.991835	-3.68791
A_51_P228171	Cenpp	-0.234382	-0.47046	0.00169634	10.4166	-2.37289	0.0512476	0.991835	-3.68813
A_55_P1955841	Ctsa	0.129226	-0.00114605	0.259599	14.202	2.36905	0.0515306	0.991835	-3.69153
A_55_P1981830	NA	0.661557	-0.00597929	1.32909	10.479	2.36865	0.0515601	0.991835	-3.69188
A_51_P281593	Plpp5	0.166597	-0.00153322	0.334726	9.8919	2.36827	0.0515887	0.991835	-3.69223
A_51_P491976	Fbxw17	0.18491	-0.0018212	0.371642	10.4609	2.36675	0.0517011	0.991835	-3.69357
A_55_P2134852	Cnot2	-0.114024	-0.22924	0.00119281	10.8434	-2.36532	0.0518076	0.991835	-3.69484
A_55_P2076906	NA	-0.154112	-0.309884	0.00166021	12.4879	-2.36459	0.0518619	0.991835	-3.69548
A_55_P2026380	Pdcd2l	-0.12327	-0.247965	0.00142548	11.0525	-2.36274	0.0519998	0.991835	-3.69712
A_52_P167511	NA	-0.17568	-0.353396	0.0020355	8.91627	-2.36269	0.0520037	0.991835	-3.69717
A_66_P139460	Mia3	0.11023	-0.00131589	0.221776	8.74598	2.36187	0.052065	0.991835	-3.69789
A_55_P2015989	Rpl22	0.160145	-0.00202128	0.322312	15.4229	2.36027	0.0521844	0.991835	-3.69931
A_51_P331328	Gpihbp1	-0.255977	-0.515194	0.00324039	12.4074	-2.36018	0.052191	0.991835	-3.69939
A_55_P1963483	Vps16	0.141455	-0.00179353	0.284703	11.7068	2.36014	0.0521945	0.991835	-3.69943
A_52_P615952	Qk	-0.127554	-0.256755	0.00164686	11.0648	-2.3596	0.052235	0.991835	-3.69991
A_51_P147373	Dpp3	0.125883	-0.00174182	0.253508	11.9261	2.35744	0.052397	0.991835	-3.70182
A_52_P434052	Wdr37	-0.124991	-0.251811	0.00182859	9.0304	-2.3556	0.0525358	0.991835	-3.70345
A_51_P315904	Gadd45g	0.242811	-0.003731	0.489354	12.5554	2.35389	0.0526649	0.991835	-3.70496
A_66_P116804	Smchd1	0.16908	-0.00264051	0.340801	10.7513	2.35331	0.0527089	0.991835	-3.70548
A_52_P572284	Laptm4a	-0.119398	-0.240709	0.00191212	11.8837	-2.35239	0.0527787	0.991835	-3.7063
A_55_P2125208	Arid5a	0.198765	-0.00323967	0.40077	10.7103	2.35173	0.0528286	0.991835	-3.70688
A_55_P2430472	Dido1	0.196344	-0.00323735	0.395926	9.19424	2.35129	0.0528619	0.991835	-3.70727
A_55_P2033932	Zzz3	0.223093	-0.00377383	0.44996	9.92788	2.3503	0.0529371	0.991835	-3.70815
A_55_P2048769	Zfp454	0.114177	-0.00193436	0.230289	8.88356	2.35024	0.0529416	0.991835	-3.7082
A_55_P1952256	Ccnb1	-0.171274	-0.345467	0.00291888	8.53317	-2.35001	0.0529593	0.991835	-3.70841
A_52_P283802	Tapt1	-0.110127	-0.222242	0.00198812	9.09047	-2.34768	0.0531371	0.991835	-3.71048
A_55_P2070277	Mfn1	-0.186833	-0.377256	0.00358997	11.7313	-2.345	0.0533419	0.991835	-3.71285
A_55_P2032081	Dbp	-0.188733	-0.381127	0.00366084	11.0554	-2.34458	0.053374	0.991835	-3.71323
A_55_P2162965	Ptms	-0.142641	-0.288063	0.00278109	14.2474	-2.34435	0.0533917	0.991835	-3.71343
A_52_P288873	Chmp4b	0.116127	-0.00226722	0.234521	13.0344	2.34429	0.0533964	0.991835	-3.71348
A_52_P621588	Ifnlr1	-0.101074	-0.204167	0.00201941	8.84243	-2.34324	0.0534769	0.991835	-3.71441
A_52_P96748	Ttc30b	-0.155155	-0.313411	0.00310202	9.26402	-2.34321	0.0534792	0.991835	-3.71444
A_55_P2049256	Mapkapk5	0.112183	-0.00229844	0.226665	10.6501	2.34208	0.0535667	0.991835	-3.71545
A_52_P135707	Creb3	-0.0989946	-0.200028	0.00203823	10.9968	-2.34184	0.0535846	0.991835	-3.71566
A_51_P151484	Atp1b1	0.215441	-0.00446841	0.43535	13.7987	2.3415	0.0536113	0.991835	-3.71597
A_55_P2042958	Rad50	0.112493	-0.00233716	0.227324	9.79557	2.34142	0.0536176	0.991835	-3.71604
A_55_P2019585	Klhl17	0.184071	-0.00382829	0.371971	10.1027	2.34137	0.0536214	0.991835	-3.71608
A_55_P2022404	Gtf2h5	-0.107913	-0.218091	0.00226552	11.7312	-2.34092	0.0536561	0.991835	-3.71648
A_55_P2098935	Sh2d3c	0.140952	-0.00297166	0.284876	11.4516	2.34071	0.0536718	0.991835	-3.71666
A_51_P479808	Mapk6	0.138516	-0.00292569	0.279957	8.80167	2.34062	0.0536787	0.991835	-3.71674
A_51_P244824	Dapp1	-0.146161	-0.29542	0.0030983	8.65506	-2.34045	0.0536922	0.991835	-3.7169
A_52_P467389	Slc15a3	-0.0981159	-0.198321	0.00208944	7.88499	-2.34023	0.0537095	0.991835	-3.7171
A_55_P2148935	NA	0.679297	-0.0147524	1.37335	11.848	2.33926	0.0537841	0.991835	-3.71795
A_55_P1984481	Mfn2	-0.114573	-0.231698	0.00255114	10.9756	-2.338	0.0538813	0.991835	-3.71907
A_55_P1962699	NA	0.53551	-0.0119655	1.08299	11.9157	2.33783	0.0538951	0.991835	-3.71923
A_55_P2016119	Sgcb	-0.117201	-0.237033	0.00263052	10.7879	-2.3376	0.0539129	0.991835	-3.71943
A_51_P109369	Fbxo32	-0.111664	-0.225846	0.0025168	8.8957	-2.33738	0.0539296	0.991835	-3.72442
A_52_P325237	Rgs6	-0.144206	-0.291669	0.00325607	8.7125	-2.33729	0.0539368	0.991835	-3.71971
A_66_P103271	Irf2bp2	-0.116545	-0.235735	0.00264467	12.7446	-2.33703	0.0539568	0.991835	-3.71994
A_55_P2027836	Tnfrsf10b	0.183675	-0.00421905	0.371569	9.20328	2.33639	0.0540061	0.991835	-3.7205
A_55_P2112922	Impdh2	0.212735	-0.00496735	0.430437	12.7659	2.33553	0.0540734	0.991835	-3.72127
A_55_P1977548	Mapk1	-0.128175	-0.259417	0.00306658	10.8814	-2.33422	0.0541755	0.991835	-3.72244
A_55_P1998442	Sema3f	0.246995	-0.00596619	0.499957	10.6524	2.33369	0.0542164	0.991835	-3.7229
A_52_P650108	Uri1	0.141307	-0.00345694	0.286071	9.24426	2.33299	0.0542713	0.991835	-3.72353
A_51_P387302	Zmym2	-0.109757	-0.222226	0.00271195	10.2295	-2.33243	0.0543147	0.991835	-3.72402
A_52_P95740	Smim19	-0.163221	-0.330475	0.00403333	10.6554	-2.33243	0.0543151	0.991835	-3.72403
A_52_P502267	Epc2	0.182986	-0.00462884	0.3706	9.86706	2.33109	0.0544192	0.991835	-3.72521
A_52_P629895	Adh1	0.293181	-0.00741936	0.593781	8.4874	2.33107	0.054421	0.991835	-3.72523
A_55_P1980180	Tardbp	0.130691	-0.00332593	0.264708	13.5896	2.33075	0.0544464	0.991835	-3.72552
A_52_P681310	Plaur	0.118148	-0.00300788	0.239305	9.0241	2.33073	0.0544481	0.991835	-3.72554
A_55_P2098880	Galnt10	0.176971	-0.00461111	0.358552	11.0858	2.32937	0.0545544	0.991835	-3.72675
A_55_P2028193	Mgat1	0.129995	-0.00343011	0.26342	13.0633	2.32862	0.0546133	0.991835	-3.72742
A_55_P2183172	Rdx	0.158946	-0.00436339	0.322255	12.2347	2.3262	0.0548034	0.991835	-3.72956
A_55_P2123673	Trnp1	-0.125856	-0.255168	0.00345585	9.47468	-2.32619	0.0548046	0.991835	-3.72958
A_55_P1995447	NA	-0.177629	-0.360138	0.00487967	13.1378	-2.32616	0.0548068	0.991835	-3.7296
A_52_P891775	Cdr2l	0.148142	-0.00407367	0.300357	10.6224	2.3261	0.0548116	0.991835	-3.72966
A_55_P2012206	Ndufb11	-0.129223	-0.262024	0.00357759	15.8519	-2.32567	0.054845	0.991835	-3.73003
A_52_P620748	Ncl	0.203974	-0.00568266	0.41363	9.23038	2.32528	0.0548761	0.991835	-3.73038
A_55_P2093291	Coil	0.128516	-0.00359957	0.260632	9.57401	2.32494	0.0549027	0.991835	-3.73068
A_55_P2047620	NA	0.370537	-0.0104359	0.751509	13.2556	2.32459	0.0549305	0.991835	-3.731
A_66_P125212	Mapk1ip1l	0.219481	-0.00630437	0.445266	11.2148	2.32333	0.0550305	0.991835	-3.73212
A_55_P1959606	Tom1l1	0.131112	-0.00377816	0.266003	11.286	2.32312	0.055047	0.991835	-3.73231
A_52_P305851	2410002F23Rik	0.134058	-0.00388218	0.271998	9.57453	2.3228	0.0550726	0.991835	-3.7326
A_55_P1985882	Fastkd1	-0.118817	-0.24108	0.00344732	9.79567	-2.32267	0.0550824	0.991835	-3.73271
A_51_P251205	Psd	0.388383	-0.0116474	0.788413	9.18168	2.32047	0.055257	0.991835	-3.73466
A_55_P2172299	Timm17b	-0.109658	-0.222619	0.00330332	13.0432	-2.32017	0.0552811	0.991835	-3.73493
A_51_P103850	Fbn2	0.17517	-0.00532643	0.355667	10.731	2.31953	0.0553318	0.991835	-3.7355
A_66_P136834	Usp7	0.117215	-0.00357539	0.238004	8.64721	2.31932	0.055349	0.991835	-3.73569
A_55_P2077816	Hmgxb3	0.142622	-0.00438318	0.289628	11.3621	2.3188	0.0553901	0.991835	-3.73615
A_51_P151038	Pmpcb	-0.16168	-0.328444	0.00508497	13.3481	-2.31718	0.055519	0.991835	-3.73759
A_55_P2038046	NA	-0.106527	-0.216455	0.00340108	10.4594	-2.31612	0.0556044	0.991835	-3.73854
A_52_P199614	Wdfy4	-0.221654	-0.450661	0.00735236	8.57112	-2.31333	0.0558279	0.991835	-3.74103
A_51_P497692	Mageh1	0.11241	-0.00375919	0.22858	9.60362	2.31272	0.0558767	0.991835	-3.74157
A_52_P700056	Wfdc17	-0.116286	-0.236692	0.00412005	7.8533	-2.30828	0.056235	0.991835	-3.74553
A_52_P343627	Rbp7	-0.208496	-0.424389	0.00739759	11.9557	-2.30817	0.0562441	0.991835	-3.74563
A_55_P2067181	Usp21	-0.115558	-0.235238	0.00412156	10.034	-2.30775	0.0562776	0.991835	-3.746
A_55_P2023235	Fen1	0.205205	-0.00732476	0.417734	12.1731	2.30769	0.0562827	0.991835	-3.74605
A_55_P2056236	Pdlim5	-0.222755	-0.453542	0.00803172	11.9334	-2.30688	0.056348	0.991835	-3.74677
A_55_P1967478	Hbb-y	1.26226	-0.0458101	2.57032	9.79162	2.30636	0.0563906	0.991835	-3.74724
A_55_P2108655	Mtch2	-0.105923	-0.215701	0.00385491	13.9812	-2.30613	0.0564089	0.991835	-3.74744
A_51_P246653	Clec7a	-0.17233	-0.35096	0.00630021	8.09709	-2.30577	0.0564388	0.991835	-3.74777
A_55_P1961039	Pnpla2	-0.200584	-0.408607	0.0074391	12.2998	-2.30459	0.0565343	0.991835	-3.74882
A_51_P346923	P3h1	0.11698	-0.00436455	0.238325	8.44738	2.3041	0.0565746	0.991835	-3.74926
A_55_P2327027	Ano6	0.140045	-0.00525218	0.285341	8.31706	2.30367	0.0566096	0.991835	-3.74964
A_65_P19780	Klf9	-0.463893	-0.945202	0.0174153	9.49284	-2.30358	0.0566164	0.991835	-3.74972
A_52_P429774	Cnst	-0.132141	-0.269322	0.00504118	9.79862	-2.30223	0.0567266	0.991835	-3.75092
A_51_P149714	Ms4a6d	-0.105607	-0.215266	0.00405183	8.04682	-2.30175	0.0567659	0.991835	-3.75135
A_52_P263251	3110040N11Rik	-0.114688	-0.233813	0.00443627	9.10388	-2.30105	0.0568228	0.991835	-3.75197
A_55_P2043466	Eif5	0.125527	-0.00488771	0.255942	12.5616	2.30049	0.0568692	0.991835	-3.75248
A_55_P2107207	Gpr137b-ps	-0.133162	-0.27153	0.00520667	8.848	-2.30013	0.0568988	0.991835	-3.7528
A_55_P2074473	Gtf2f1	0.109156	-0.0043129	0.222624	13.0887	2.29922	0.0569734	0.991835	-3.75361
A_51_P284988	Nrbf2	-0.115155	-0.234879	0.00456906	10.0543	-2.29885	0.0570035	0.991835	-3.75394
A_51_P360492	Mcm6	0.157993	-0.00627937	0.322265	14.066	2.2987	0.0570156	0.991835	-3.75407
A_55_P2056186	Siva1	0.166241	-0.00662621	0.339109	12.7094	2.29845	0.0570364	0.991835	-3.7543
A_51_P119544	Aga	-0.102951	-0.210038	0.00413568	9.22847	-2.29776	0.0570931	0.991835	-3.75939
A_55_P1969710	NA	0.180737	-0.00726483	0.368739	13.9442	2.2977	0.0570975	0.991835	-3.75496
A_55_P2098801	Gm15393	-0.128655	-0.262509	0.00519897	16.8753	-2.29723	0.0571365	0.991835	-3.75538
A_55_P2047489	Calm1	0.120699	-0.00494788	0.246346	14.6468	2.29594	0.0572425	0.991835	-3.75653
A_55_P2169714	Gcn1	0.100746	-0.00413205	0.205625	13.0996	2.2959	0.0572463	0.991835	-3.75657
A_55_P1967335	NA	0.178926	-0.00743272	0.365284	10.3684	2.29474	0.057342	0.991835	-3.75761
A_51_P174016	Slc39a7	0.17258	-0.00728871	0.35245	13.445	2.29321	0.0574681	0.991835	-3.75897
A_55_P2047598	Arhgdia	0.110599	-0.00469429	0.225893	14.725	2.29275	0.0575064	0.991835	-3.75938
A_55_P2058992	Vamp4	-0.110741	-0.226307	0.00482418	8.73225	-2.29029	0.0577103	0.991835	-3.76158
A_51_P451106	Brca2	0.190676	-0.00831466	0.389666	10.1158	2.29019	0.0577182	0.991835	-3.76166
A_55_P2102936	Pnrc1	-0.284361	-0.581206	0.0124835	10.2827	-2.28955	0.0577718	0.991835	-3.76224
A_51_P424256	Gm6211	0.121773	-0.005386	0.248931	12.6265	2.28883	0.057832	0.991835	-3.76289
A_52_P653966	Atf7ip	0.0992426	-0.00439767	0.202883	10.3102	2.28865	0.0578471	0.991835	-3.76305
A_55_P2205156	Aamdc	-0.222963	-0.455881	0.00995571	9.58976	-2.2879	0.0579091	0.991835	-3.76371
A_55_P2075268	Tmem216	0.107642	-0.00488425	0.220168	9.7024	2.28632	0.0580412	0.991835	-3.76512
A_55_P2020458	NA	-0.136451	-0.279176	0.00627376	11.6995	-2.285	0.0581515	0.991835	-3.7663
A_55_P2021065	E130308A19Rik	0.185068	-0.00866582	0.378801	9.26017	2.28315	0.0583066	0.991835	-3.76795
A_55_P2089310	2900097C17Rik	0.125055	-0.00589143	0.256002	8.88754	2.28253	0.0583589	0.991835	-3.76851
A_55_P2040888	Dhx15	-0.107598	-0.220266	0.00507059	9.54433	-2.2825	0.0583616	0.991835	-3.76854
A_51_P405606	Ndrg1	-0.13428	-0.274904	0.00634357	11.6997	-2.28225	0.0583828	0.991835	-3.76877
A_55_P2047778	Krtap4-8	-0.136703	-0.279871	0.00646519	10.0335	-2.28213	0.0583924	0.991835	-3.76887
A_55_P2072468	Sirt6	0.17973	-0.00853751	0.367998	9.67867	2.28168	0.0584306	0.991835	-3.76927
A_55_P2040115	Cdv3	0.207645	-0.00995629	0.425247	13.4017	2.28071	0.0585125	0.991835	-3.77014
A_51_P518592	Atxn7	0.151403	-0.00727828	0.310083	9.13886	2.28044	0.0585352	0.991835	-3.77038
A_55_P2092776	Apoo	-0.18049	-0.369731	0.00875054	12.3745	-2.27954	0.0586104	0.991835	-3.77118
A_55_P2046198	Slc25a25	0.0971129	-0.00472542	0.198951	8.51205	2.27916	0.0586429	0.991835	-3.77152
A_55_P2360661	Cbx5	0.160848	-0.00792271	0.329619	10.6931	2.27786	0.0587525	0.991835	-3.77268
A_55_P1983754	Pcp4l1	-0.416641	-0.853837	0.0205556	12.2185	-2.27769	0.0587673	0.991835	-3.77284
A_55_P2049211	Pisd-ps1	0.136754	-0.00675995	0.280268	10.9613	2.27748	0.0587848	0.991835	-3.77302
A_52_P246889	Chmp3	-0.162306	-0.332636	0.00802402	8.59675	-2.27747	0.0587859	0.991835	-3.77304
A_51_P292566	Xpot	0.142086	-0.00704184	0.291214	10.3214	2.2772	0.0588085	0.991835	-3.77327
A_52_P58283	Kcna5	-0.134624	-0.275927	0.00667812	9.64577	-2.2771	0.0588168	0.991835	-3.77336
A_55_P1959061	NA	-0.154028	-0.315704	0.00764713	11.4251	-2.27701	0.0588245	0.991835	-3.77344
A_55_P2091985	Gpr157	-0.169491	-0.347443	0.00845971	10.9195	-2.27644	0.0588732	0.991835	-3.77396
A_51_P470715	Cish	-0.537616	-1.10224	0.0270028	12.2575	-2.27576	0.0589311	0.991835	-3.77457
A_55_P1970229	Csnk1d	0.14252	-0.00720736	0.292247	13.046	2.27501	0.0589944	0.991835	-3.77523
A_52_P211418	G2e3	-0.111144	-0.227932	0.00564309	8.39079	-2.27458	0.0590315	0.991835	-3.77562
A_55_P1998506	Aplf	0.103139	-0.00526303	0.211541	8.35005	2.27402	0.0590786	0.991835	-3.77612
A_51_P246224	Tram2	0.142571	-0.00730138	0.292443	9.30287	2.27362	0.0591125	0.991835	-3.77648
A_51_P470311	Cby1	-0.264987	-0.543594	0.0136204	9.24456	-2.27322	0.0591471	0.991835	-3.77684
A_55_P2126951	Zfp467	-0.230043	-0.472047	0.0119611	10.4043	-2.27193	0.0592568	0.991835	-3.77799
A_51_P160439	Crybg3	-0.126964	-0.260551	0.0066239	12.4592	-2.27155	0.0592893	0.991835	-3.77833
A_55_P2003251	Magel2	-0.181577	-0.372628	0.00947437	8.66582	-2.27154	0.0592905	0.991835	-3.77834
A_51_P448032	Cox6b1	-0.154222	-0.316609	0.00816391	13.8699	-2.2699	0.0594303	0.991835	-3.77981
A_51_P120717	Lmnb1	0.344643	-0.018311	0.707597	11.7782	2.26948	0.0594663	0.991835	-3.78416
A_55_P1957583	Gps2	-0.119431	-0.245215	0.00635385	9.93289	-2.26933	0.0594793	0.991835	-3.78032
A_66_P124788	Tbcb	-0.181801	-0.373279	0.00967644	11.4	-2.26928	0.0594838	0.991835	-3.78036
A_55_P2029106	Bmf	-0.215081	-0.441614	0.0114524	9.50393	-2.26923	0.0594878	0.991835	-3.78041
A_52_P8227	Lypla1	-0.185814	-0.381582	0.00995328	10.241	-2.26855	0.0595467	0.991835	-3.78102
A_66_P125209	Kif2c	-0.118002	-0.242333	0.00632957	8.46978	-2.26839	0.0595603	0.991835	-3.78116
A_51_P365019	Gclc	0.163719	-0.00879914	0.336237	9.48878	2.26816	0.0595798	0.991835	-3.78137
A_52_P504068	Cdk8	0.16676	-0.00897357	0.342494	8.54893	2.26802	0.059592	0.991835	-3.78149
A_52_P354823	Irf8	-0.141261	-0.290189	0.00766732	9.81891	-2.26701	0.0596783	0.991835	-3.78239
A_51_P265348	Ldb3	-0.292604	-0.60114	0.0159322	11.4438	-2.26664	0.0597101	0.991835	-3.78272
A_55_P1980566	Ndufb11	-0.18574	-0.381621	0.0101407	16.1265	-2.26633	0.0597372	0.991835	-3.783
A_52_P490770	Zfp26	0.120951	-0.00661041	0.248513	8.63877	2.26621	0.0597478	0.991835	-3.78311
A_55_P2048409	Apool	-0.112549	-0.231322	0.00622388	11.4173	-2.26482	0.0598673	0.991835	-3.78436
A_51_P159814	Smpd4	0.128175	-0.00710512	0.263455	9.78583	2.26453	0.059892	0.991835	-3.78461
A_51_P162098	Ndufaf4	0.159025	-0.00883803	0.326888	11.5691	2.26422	0.0599186	0.991835	-3.78489
A_55_P1966332	Plac9a	-0.275482	-0.566302	0.0153374	12.3199	-2.26401	0.0599369	0.991835	-3.78508
A_55_P1959639	NA	0.188216	-0.0105254	0.386958	13.2412	2.26348	0.0599826	0.991835	-3.78555
A_52_P658122	Ets2	-0.125633	-0.258296	0.00703056	12.1455	-2.2634	0.0599899	0.991835	-3.78563
A_55_P2046398	Eif4a1	0.126555	-0.007084	0.260195	14.7464	2.26337	0.0599926	0.991835	-3.78565
A_51_P397548	Mtrf1l	0.10619	-0.00599812	0.218377	9.84065	2.26228	0.060087	0.991835	-3.78663
A_52_P515282	1110051M20Rik	-0.136165	-0.280142	0.00781264	9.10803	-2.26037	0.0602524	0.991835	-3.78834
A_55_P2095727	Pml	-0.188225	-0.387309	0.0108582	10.9476	-2.25971	0.0603101	0.991835	-3.78893
A_55_P1998825	Rpl9	0.135707	-0.00785508	0.27927	16.9406	2.25929	0.0603464	0.991835	-3.78931
A_66_P116807	Selenot	-0.138702	-0.285449	0.00804532	12.327	-2.25903	0.0603691	0.991835	-3.78954
A_55_P2078269	NA	-0.196106	-0.403653	0.0114424	13.5531	-2.25829	0.060433	0.991835	-3.7902
A_55_P2428968	Lrrc2	-0.126726	-0.260853	0.00740123	9.7533	-2.25818	0.0604432	0.991835	-3.7903
A_55_P2032079	Dbp	-0.209826	-0.431966	0.0123141	11.2042	-2.25757	0.0604959	0.991835	-3.79085
A_52_P276792	Foxp1	0.109128	-0.00642156	0.224678	10.641	2.25724	0.0605252	0.991835	-3.79115
A_55_P1974855	Zfp868	0.115429	-0.00684375	0.237703	8.93547	2.25629	0.060608	0.991835	-3.792
A_51_P268167	Tasor	0.114685	-0.0068193	0.23619	9.1111	2.25592	0.0606399	0.991835	-3.79232
A_51_P148355	Zfp710	0.152427	-0.00908091	0.313936	11.0146	2.25568	0.0606612	0.991835	-3.79254
A_55_P2074718	Fh1	-0.10348	-0.213126	0.00616574	14.8565	-2.25566	0.0606628	0.991835	-3.79256
A_52_P140356	Calm3	0.109869	-0.00655885	0.226297	11.2734	2.25542	0.0606839	0.991835	-3.79277
A_55_P2055123	Frrs1	0.139788	-0.00835121	0.287926	8.53163	2.25532	0.0606923	0.991835	-3.79286
A_55_P2099560	Apobec1	-0.170691	-0.351643	0.0102615	8.5191	-2.25453	0.0607622	0.991835	-3.79358
A_51_P286737	Ccl2	0.281814	-0.0170977	0.580726	9.14675	2.25335	0.0608652	0.991835	-3.79463
A_52_P17146	Bmpr1a	-0.178065	-0.367025	0.0108953	11.8101	-2.25225	0.0609617	0.991835	-3.79561
A_55_P1974645	Entpd2	-0.210509	-0.433953	0.0129338	8.799	-2.25172	0.0610089	0.991835	-3.79609
A_66_P139618	Stfa2	-0.565864	-1.1665	0.0347726	9.44675	-2.25169	0.0610107	0.991835	-3.79611
A_51_P472217	Sapcd2	0.104296	-0.00644461	0.215037	10.5346	2.25097	0.0610743	0.991835	-3.79676
A_65_P05358	NA	-0.176545	-0.36404	0.0109499	14.6395	-2.25048	0.0611176	0.991835	-3.7972
A_51_P165165	Hibadh	-0.111069	-0.229049	0.00691224	12.7276	-2.25003	0.061157	0.991835	-3.7976
A_55_P2145696	P3h4	0.167499	-0.0104321	0.345431	11.6308	2.24993	0.0611659	0.991835	-3.79769
A_55_P2108404	NA	0.125227	-0.00783827	0.258292	11.4085	2.24927	0.061224	0.991835	-3.79828
A_55_P2042312	NA	0.110209	-0.00693261	0.227351	15.9474	2.24861	0.0612822	0.991835	-3.79887
A_51_P155763	NA	0.126579	-0.00796363	0.261122	8.62714	2.24859	0.0612841	0.991835	-3.79889
A_55_P2166743	Sp3os	-0.130544	-0.269305	0.00821781	12.0553	-2.24852	0.0612909	0.991835	-3.79896
A_51_P200477	Hspa4	0.171867	-0.0109474	0.35468	12.0763	2.24694	0.0614305	0.991835	-3.80038
A_55_P1995126	NA	-0.0967957	-0.199773	0.00618126	16.8124	-2.2466	0.0614608	0.991835	-3.80068
A_51_P301636	Kazn	0.140239	-0.00899897	0.289477	8.83578	2.24594	0.0615188	0.991835	-3.80127
A_51_P475076	Vbp1	-0.105063	-0.216904	0.0067778	10.5802	-2.24522	0.061583	0.991835	-3.80192
A_51_P350453	Pdk4	-0.236433	-0.488232	0.0153662	10.6508	-2.24421	0.0616729	0.991835	-3.80283
A_55_P2080333	NA	-0.115342	-0.238192	0.00750732	8.31288	-2.24401	0.0616909	0.991835	-3.80301
A_52_P121491	Msrb3	0.163601	-0.0106592	0.33786	10.2476	2.24386	0.0617034	0.991835	-3.80313
A_55_P2032960	Brap	0.106808	-0.00700435	0.220621	11.3362	2.24297	0.061783	0.991835	-3.80394
A_55_P2156583	Cdk5r1	-0.161984	-0.334742	0.0107738	8.7319	-2.24101	0.061958	0.991835	-3.8057
A_51_P361201	Atp6v0d1	-0.329852	-0.681747	0.0220436	10.5791	-2.24034	0.0620176	0.991835	-3.80629
A_51_P243930	Qrsl1	-0.134513	-0.27804	0.00901484	9.5382	-2.23994	0.0620533	0.991835	-3.80665
A_51_P215475	Ptprb	-0.13326	-0.275462	0.00894307	11.222	-2.23975	0.0620705	0.991835	-3.80682
A_52_P86158	Mtx2	-0.171816	-0.355216	0.0115835	12.5097	-2.23911	0.0621283	0.991835	-3.8074
A_55_P2003158	Wwp1	0.11	-0.0074288	0.22743	8.25759	2.23886	0.0621502	0.991835	-3.80762
A_66_P139333	Atf6	-0.123277	-0.25491	0.00835494	8.7453	-2.23836	0.0621952	0.991835	-3.80807
A_55_P1987245	Ywhaz	0.175898	-0.0119338	0.36373	9.56164	2.23821	0.0622086	0.991835	-3.80821
A_51_P324934	Mcm3	0.183714	-0.0125087	0.379936	12.229	2.2377	0.0622543	0.991835	-3.80866
A_51_P240723	1700022A21Rik	-0.253432	-0.524153	0.0172885	8.88164	-2.23743	0.0622787	0.991835	-3.80891
A_52_P156190	Ednra	-0.147954	-0.306006	0.0100981	12.2049	-2.23736	0.0622851	0.991835	-3.80897
A_55_P2162573	Art3	-0.308304	-0.637889	0.0212811	9.41464	-2.23574	0.0624309	0.991835	-3.81043
A_55_P2045837	NA	0.11958	-0.00826701	0.247428	8.64364	2.23551	0.0624511	0.991835	-3.81063
A_55_P2145800	NA	0.161555	-0.0113149	0.334424	8.29913	2.23362	0.0626214	0.991835	-3.81232
A_52_P286098	Epb41l4b	0.115503	-0.00812932	0.239134	8.27673	2.23291	0.0626865	0.991835	-3.81297
A_51_P382688	Zmynd19	0.165892	-0.0118067	0.34359	9.8856	2.23126	0.0628354	0.991835	-3.81445
A_51_P186487	NA	-0.171984	-0.356285	0.0123177	8.97829	-2.23032	0.0629204	0.991835	-3.81529
A_51_P128648	Uqcrc2	-0.13698	-0.283858	0.00989764	15.5332	-2.229	0.0630403	0.991835	-3.8182
A_55_P1992571	NA	0.209394	-0.0151693	0.433957	12.6769	2.22861	0.0630758	0.991835	-3.81682
A_52_P590474	Ccnl1	0.153832	-0.0112323	0.318895	8.847	2.22742	0.0631843	0.991835	-3.81789
A_55_P2161535	Ddx23	0.143823	-0.0105109	0.298158	8.36751	2.22729	0.0631966	0.991835	-3.81801
A_55_P2159830	Yaf2	0.145081	-0.0106423	0.300805	9.39568	2.22672	0.0632481	0.991835	-3.81852
A_55_P2157102	NA	-0.103624	-0.214862	0.00761484	13.5795	-2.22645	0.0632729	0.991835	-3.81877
A_55_P1959953	Helz2	-0.195688	-0.405792	0.0144157	9.73553	-2.22607	0.0633073	0.991835	-3.8191
A_52_P430262	Rbm15	0.176267	-0.0130461	0.36558	9.89528	2.22536	0.063373	0.991835	-3.81975
A_55_P2180869	Ocel1	-0.20644	-0.428165	0.0152836	9.92022	-2.22531	0.0633768	0.991835	-3.81979
A_52_P127024	Tnks	0.0976289	-0.0072465	0.202504	9.09697	2.22492	0.063413	0.991835	-3.82014
A_55_P2106525	Nmnat3	0.155124	-0.0116038	0.321852	10.7521	2.22372	0.0635227	0.991835	-3.82122
A_55_P2021187	Malat1	0.39171	-0.0294318	0.812851	8.81664	2.22303	0.0635859	0.991835	-3.82184
A_55_P2154595	Mrpl39	-0.124638	-0.25865	0.00937444	12.2481	-2.22287	0.0636004	0.991835	-3.82198
A_52_P632093	Gtf3c3	-0.101286	-0.210226	0.00765296	9.43776	-2.22216	0.0636657	0.991835	-3.82262
A_55_P2080248	Cyp2j8	-0.107445	-0.22302	0.00812945	8.45816	-2.22195	0.0636854	0.991835	-3.82281
A_51_P234308	Rpa2	0.123339	-0.00939412	0.256072	9.88202	2.22091	0.063781	0.991835	-3.82375
A_51_P427828	Mlip	-0.133739	-0.277667	0.0101893	11.172	-2.22086	0.0637854	0.991835	-3.82379
A_51_P189959	Oxsr1	-0.181362	-0.376599	0.0138744	9.12837	-2.22021	0.0638448	0.991835	-3.82437
A_51_P228658	Isyna1	0.144526	-0.011187	0.300238	12.0747	2.21835	0.0640167	0.991835	-3.82605
A_55_P1999972	NA	0.196333	-0.0151975	0.407863	8.28989	2.21835	0.0640171	0.991835	-3.82605
A_51_P469285	Nrp1	-0.150533	-0.312743	0.0116758	10.4526	-2.21803	0.0640467	0.991835	-3.82634
A_66_P121196	Katnb1	0.106976	-0.00830338	0.222254	10.7375	2.21791	0.0640575	0.991835	-3.82644
A_55_P1980746	Dram2	-0.132215	-0.274725	0.0102946	10.1488	-2.21741	0.0641038	0.991835	-3.82689
A_55_P1958464	NA	0.407138	-0.0317198	0.845996	10.1208	2.21731	0.0641126	0.991835	-3.82698
A_52_P51078	Ctsh	-0.172643	-0.358941	0.0136555	11.732	-2.21487	0.0643388	0.991835	-3.82917
A_51_P386562	Ebf2	-0.112953	-0.23484	0.00893501	8.84913	-2.21486	0.0643402	0.991835	-3.82919
A_55_P2035812	Rnf208	0.243863	-0.0193224	0.507049	8.52664	2.21459	0.0643651	0.991835	-3.82943
A_66_P112855	AI413582	-0.0996299	-0.207155	0.00789536	10.941	-2.21456	0.0643674	0.991835	-3.82945
A_55_P2010152	Sell	-0.10795	-0.224461	0.00856092	7.75621	-2.21445	0.0643784	0.991835	-3.82956
A_55_P2095196	Akr1b10	-0.180499	-0.375471	0.0144725	12.6024	-2.21265	0.0645455	0.991835	-3.83117
A_52_P359257	NA	-0.142099	-0.295699	0.0115007	8.55757	-2.21111	0.0646894	0.991835	-3.83256
A_55_P2100963	Hmces	0.138096	-0.0111985	0.28739	10.7832	2.21078	0.0647195	0.991835	-3.83285
A_55_P2161585	Coq10a	-0.227888	-0.474283	0.0185067	9.51296	-2.21054	0.0647419	0.991835	-3.83306
A_55_P2074226	Fbxo8	-0.149203	-0.310592	0.0121859	8.69038	-2.2096	0.0648306	0.991835	-3.83392
A_51_P324303	Mylip	-0.118895	-0.247526	0.00973505	9.43067	-2.20918	0.0648699	0.991835	-3.8343
A_55_P2185548	Cdk8	0.192833	-0.0159467	0.401612	10.6206	2.20751	0.0650263	0.991835	-3.8358
A_55_P2175752	Mfap1b	0.215581	-0.0178903	0.449053	9.50647	2.20692	0.0650817	0.991835	-3.83633
A_55_P2023772	Fam107b	-0.161256	-0.336088	0.0135751	10.6748	-2.20448	0.0653109	0.991835	-3.83852
A_55_P2156101	Skp1a	-0.105348	-0.219617	0.00891968	13.446	-2.2035	0.065404	0.991835	-3.83941
A_55_P2033041	Sirpb1b	-0.0894017	-0.186375	0.0075714	7.79697	-2.20345	0.0654081	0.991835	-3.83945
A_55_P2012734	Fndc10	0.159261	-0.0135507	0.332072	9.54521	2.20265	0.0654839	0.991835	-3.84017
A_55_P1994229	Hrc	-0.191031	-0.398332	0.0162708	13.897	-2.20247	0.065501	0.991835	-3.84033
A_51_P220896	Chmp2b	-0.129072	-0.269211	0.011067	10.0557	-2.20132	0.0656102	0.991835	-3.84137
A_55_P2072035	Thy1	-0.189841	-0.395982	0.0162989	10.6349	-2.20109	0.0656318	0.991835	-3.84158
A_66_P104980	Tceal5	0.110707	-0.00951361	0.230928	12.1593	2.20093	0.0656471	0.991835	-3.84172
A_51_P180724	Mlh1	0.11685	-0.0101462	0.243846	10.259	2.19911	0.0658192	0.991835	-3.84335
A_51_P214796	Suz12	0.127378	-0.0111026	0.265858	10.4409	2.19844	0.065883	0.991835	-3.84396
A_55_P2160331	Bicd2	-0.111764	-0.233279	0.00974993	11.8966	-2.19829	0.0658972	0.991835	-3.84409
A_66_P116998	Tro	0.20996	-0.0183335	0.438254	11.4223	2.19812	0.0659131	0.991835	-3.84424
A_55_P2004811	NA	0.144766	-0.0126908	0.302222	14.7681	2.19743	0.0659796	0.991835	-3.84487
A_66_P102607	Btrc	0.0980141	-0.00859325	0.204621	8.89462	2.19741	0.0659814	0.991835	-3.84489
A_55_P2015670	Itga6	0.188155	-0.0165517	0.392862	14.0733	2.19681	0.0660381	0.991835	-3.84542
A_51_P509098	Asah1	-0.108664	-0.226929	0.00960128	9.2404	-2.19603	0.0661131	0.991835	-3.84613
A_55_P1984886	Hcst	-0.115851	-0.241952	0.0102506	7.98264	-2.19578	0.0661368	0.991835	-3.84636
A_55_P2002819	Rabgap1l	-0.0908095	-0.189655	0.00803557	10.631	-2.19576	0.0661382	0.991835	-3.84637
A_55_P1973553	Bbs12	0.134559	-0.0119217	0.28104	8.87748	2.19554	0.0661594	0.991835	-3.84657
A_55_P1958314	Mospd1	-0.194277	-0.405799	0.0172453	11.97	-2.1952	0.0661919	0.991835	-3.84687
A_55_P1955237	NA	0.108825	-0.00969936	0.22735	16.5484	2.19447	0.0662615	0.991835	-3.84753
A_51_P235117	Zc3h11a	0.166149	-0.0148117	0.347109	13.1457	2.19443	0.0662652	0.991835	-3.84757
A_52_P160518	Sfmbt1	0.130385	-0.011705	0.272476	8.74426	2.19318	0.0663856	0.991835	-3.8487
A_51_P447189	1700030C10Rik	0.105801	-0.00950916	0.22111	8.02776	2.19296	0.0664061	0.991835	-3.84889
A_55_P2044439	Mfng	0.146385	-0.0131618	0.305932	10.4512	2.19289	0.0664126	0.991835	-3.84895
A_55_P2045549	Dpy19l1	0.124759	-0.0112176	0.260735	9.84746	2.19289	0.0664131	0.991835	-3.84896
A_55_P2141585	NA	-0.128209	-0.267981	0.0115628	11.1798	-2.19234	0.0664658	0.991835	-3.84945
A_55_P2174967	NA	0.157514	-0.014208	0.329236	9.53756	2.19231	0.0664686	0.991835	-3.84948
A_52_P582907	Entpd4	0.120564	-0.0109748	0.252103	8.65465	2.19065	0.0666281	0.991835	-3.85097
A_55_P2082057	NA	0.112331	-0.0102333	0.234896	16.4537	2.19051	0.0666419	0.991835	-3.8511
A_51_P403273	Tax1bp1	-0.130754	-0.273424	0.0119156	10.497	-2.19045	0.0666477	0.991835	-3.85116
A_55_P2129187	NA	0.125015	-0.0114013	0.261431	15.1628	2.19031	0.0666613	0.991835	-3.85128
A_55_P1969058	Epha7	0.0990626	-0.00904453	0.20717	8.46936	2.1901	0.0666809	0.991835	-3.85147
A_55_P2094520	Fam171a1	-0.119569	-0.250067	0.0109294	11.3803	-2.18989	0.0667012	0.991835	-3.85166
A_55_P2050426	Ankrd50	0.159808	-0.0146141	0.334229	10.1782	2.18981	0.0667092	0.991835	-3.85173
A_52_P641892	Hacd3	0.191184	-0.0174871	0.399855	12.9173	2.18977	0.066713	0.991835	-3.85177
A_55_P2060021	Otub2	0.190091	-0.0174487	0.397631	10.0503	2.18912	0.0667756	0.991835	-3.85235
A_52_P176619	Atat1	0.133433	-0.0122656	0.279132	8.94134	2.18886	0.0668011	0.991835	-3.85259
A_55_P1954896	Rpl17	0.124996	-0.0115274	0.261519	14.8533	2.18826	0.0668589	0.991835	-3.85313
A_51_P286865	Wdr33	-0.101896	-0.213212	0.00942042	10.5775	-2.1878	0.0669033	0.991835	-3.85354
A_51_P183630	Bcor	-0.092781	-0.194164	0.00860191	10.4264	-2.18728	0.0669537	0.991835	-3.85401
A_55_P2055134	NA	-0.200571	-0.419754	0.0186122	11.0941	-2.18711	0.06697	0.991835	-3.85417
A_55_P2050192	NA	-0.181942	-0.380771	0.0168873	15.0572	-2.18706	0.066974	0.991835	-3.8542
A_55_P2149020	Rpl35	0.114345	-0.0106481	0.239337	17.4347	2.18645	0.0670332	0.991835	-3.85476
A_55_P2079967	Map3k5	-0.160805	-0.336597	0.0149879	9.53696	-2.18629	0.0670492	0.991835	-3.8549
A_51_P215489	Slc37a1	-0.127789	-0.267531	0.0119532	8.34608	-2.18562	0.0671138	0.991835	-3.85551
A_55_P2067960	Cplx2	0.154981	-0.0145537	0.324515	13.7607	2.18489	0.067185	0.991835	-3.85617
A_55_P2013765	Raly	0.178759	-0.0167952	0.374314	13.5706	2.18479	0.0671942	0.991835	-3.85625
A_55_P1980125	Srsf3	-0.11414	-0.239055	0.0107757	12.0622	-2.18389	0.0672821	0.991835	-3.85707
A_51_P205779	Cd5l	-0.0888876	-0.186176	0.00840058	7.93744	-2.18369	0.0673016	0.991835	-3.85725
A_51_P401907	Cstdc4	-0.434087	-0.909198	0.0410248	8.95491	-2.18369	0.0673016	0.991835	-3.85725
A_55_P2100305	Lrba	-0.123856	-0.259518	0.0118063	10.836	-2.18206	0.0674597	0.991835	-3.85871
A_51_P337918	Aldh4a1	-0.117267	-0.245737	0.0112029	11.2039	-2.18164	0.0675005	0.991835	-3.85909
A_52_P175376	Tfcp2l1	0.159695	-0.0153145	0.334705	8.19162	2.18092	0.0675714	0.991835	-3.85975
A_51_P130757	Acer3	-0.0947254	-0.198555	0.00910455	8.48675	-2.18048	0.0676135	0.991835	-3.86014
A_55_P1989328	Rps12	0.162566	-0.0156979	0.34083	16.939	2.17959	0.0677005	0.991835	-3.86094
A_65_P19286	Alg10b	0.111866	-0.010815	0.234547	8.7433	2.17936	0.067723	0.991835	-3.86115
A_51_P517870	Nfatc1	0.109095	-0.0105806	0.22877	9.96525	2.17876	0.0677825	0.991835	-3.86169
A_55_P2343648	1700120C14Rik	-0.222699	-0.467058	0.0216593	9.01259	-2.17821	0.0678356	0.991835	-3.86218
A_51_P221651	Coq8a	-0.418192	-0.877166	0.0407816	10.5056	-2.1777	0.0678863	0.991835	-3.86265
A_55_P1953400	Rbfox1	-0.223464	-0.468826	0.0218976	9.67124	-2.17676	0.0679783	0.991835	-3.8635
A_55_P2112622	Smad4	-0.118936	-0.249551	0.011679	12.1816	-2.17635	0.0680181	0.991835	-3.86386
A_55_P2080562	Arhgap26	-0.142086	-0.298127	0.0139537	8.86934	-2.17633	0.06802	0.991835	-3.86388
A_51_P401668	Laptm5	-0.130621	-0.274165	0.012924	8.31768	-2.17487	0.0681636	0.991835	-3.86519
A_51_P400752	NA	-0.150401	-0.315689	0.0148864	9.26563	-2.1748	0.0681704	0.991835	-3.86526
A_55_P1978726	NA	0.247686	-0.0246347	0.520007	9.86833	2.17385	0.0682642	0.991835	-3.86612
A_55_P2083654	Prmt2	-0.110999	-0.233052	0.0110544	12.1028	-2.17359	0.0682897	0.991835	-3.86635
A_55_P2052563	Id1	-0.143587	-0.301513	0.0143397	12.4954	-2.17304	0.0683439	0.991835	-3.86684
A_55_P2025611	Psme2	-0.220877	-0.463851	0.0220961	11.513	-2.17271	0.068377	0.991835	-3.86715
A_52_P66199	Fbxo11	-0.11882	-0.249529	0.0118884	9.33577	-2.17268	0.0683801	0.991835	-3.86718
A_55_P2150048	Sypl	-0.121186	-0.254536	0.0121649	10.8974	-2.17203	0.0684443	0.991835	-3.86776
A_52_P106463	Jak1	-0.133855	-0.281168	0.0134575	11.575	-2.17172	0.0684746	0.991835	-3.86804
A_55_P1985623	Abcc3	-0.107562	-0.226038	0.010914	8.20242	-2.16989	0.068656	0.991835	-3.86969
A_55_P2037313	Gm12027	-0.138102	-0.290228	0.0140244	12.3962	-2.16972	0.0686725	0.991835	-3.86984
A_55_P1974288	Rela	0.110217	-0.0113045	0.231739	13.0053	2.16773	0.0688709	0.991835	-3.87164
A_51_P209518	Galnt1	0.116836	-0.0120018	0.245674	9.46643	2.16742	0.0689017	0.991835	-3.87192
A_52_P182659	Cs	-0.114171	-0.240072	0.0117304	16.5953	-2.16738	0.0689057	0.991835	-3.87196
A_51_P389714	Phlpp2	0.144291	-0.0148322	0.303415	8.9133	2.16728	0.0689155	0.991835	-3.87205
A_55_P2091506	Srp54c	-0.116783	-0.245582	0.0120167	12.1723	-2.16708	0.0689357	0.991835	-3.87223
A_55_P1956097	Cyb5d2	-0.11566	-0.243232	0.0119113	9.70646	-2.1669	0.0689528	0.991835	-3.87238
A_65_P17866	Vma21	-0.127088	-0.267283	0.0131076	8.90958	-2.1666	0.0689828	0.991835	-3.87266
A_55_P2111523	Higd1b	-0.251195	-0.528325	0.0259359	10.687	-2.16638	0.0690047	0.991835	-3.87285
A_55_P2125006	Gpatch1	0.158687	-0.016397	0.333771	9.97791	2.16623	0.0690202	0.991835	-3.873
A_55_P2169059	Strada	0.120086	-0.012413	0.252585	10.6756	2.16615	0.0690278	0.991835	-3.87306
A_55_P2058923	Bud23	0.141506	-0.0146581	0.29767	10.6283	2.16572	0.0690705	0.991835	-3.87345
A_55_P1962831	Ssr1	0.156892	-0.0162836	0.330068	12.4435	2.16533	0.0691101	0.991835	-3.87381
A_51_P214747	Parp12	-0.0879038	-0.184947	0.00913905	8.55931	-2.16498	0.069145	0.991835	-3.87412
A_55_P1955722	Med15	0.0958428	-0.00999904	0.201685	10.3836	2.16427	0.0692157	0.991835	-3.87476
A_55_P2139753	Jade2	-0.160706	-0.338201	0.0167882	9.29319	-2.164	0.0692426	0.991835	-3.875
A_55_P2094901	Phyhd1	0.226923	-0.0238956	0.477742	16.4839	2.16236	0.0694068	0.991835	-3.87649
A_51_P324228	Satb1	-0.229817	-0.484019	0.0243857	10.043	-2.16078	0.0695652	0.991835	-3.87791
A_55_P2031481	Fam131a	-0.122066	-0.257122	0.0129902	10.3633	-2.16018	0.0696261	0.991835	-3.87846
A_55_P1982683	Cib1	-0.170831	-0.359865	0.0182022	12.2323	-2.15992	0.0696519	0.991835	-3.87869
A_55_P1967677	Cped1	-0.12255	-0.258159	0.0130589	7.97887	-2.1599	0.0696537	0.991835	-3.8787
A_52_P141161	Hnrnpf	0.151042	-0.0161528	0.318238	9.53964	2.15916	0.0697288	0.991835	-3.87938
A_55_P2095709	NA	0.0920566	-0.00986422	0.193977	15.5509	2.15874	0.0697704	0.991835	-3.87975
A_55_P1966583	Bpifc	-0.305007	-0.643168	0.0331546	11.646	-2.15573	0.0700747	0.991835	-3.88247
A_55_P2095345	Rara	-0.0900523	-0.189896	0.00979195	12.8835	-2.15566	0.0700816	0.991835	-3.88253
A_51_P222467	Abcg1	-0.18675	-0.393884	0.0203839	10.3019	-2.15486	0.0701633	0.991835	-3.88326
A_55_P1976764	Polr3e	0.211486	-0.0230986	0.446071	9.62532	2.15472	0.0701769	0.991835	-3.88338
A_55_P2081615	Timeless	0.119217	-0.0130512	0.251485	8.35877	2.15423	0.070227	0.991835	-3.88383
A_55_P1973178	Haus5	0.126471	-0.0138585	0.266801	9.96598	2.15403	0.0702474	0.991835	-3.88401
A_51_P459944	Tcf21	-0.243575	-0.513869	0.0267184	9.47113	-2.15381	0.07027	0.991835	-3.88421
A_55_P1969750	Stim1	-0.202633	-0.427502	0.0222366	10.7409	-2.15372	0.070279	0.991835	-3.88429
A_55_P2049429	Phtf2	-0.13662	-0.288237	0.0149969	12.3072	-2.15365	0.0702855	0.991835	-3.88435
A_55_P2157551	NA	0.0920742	-0.01014	0.194288	9.07477	2.15296	0.0703559	0.991835	-3.88497
A_51_P234728	Lpar6	-0.113823	-0.240271	0.0126261	11.442	-2.15141	0.0705136	0.991835	-3.88637
A_55_P2020200	Snx6	-0.124001	-0.261823	0.0138203	8.68132	-2.15039	0.0706172	0.991835	-3.88729
A_51_P263591	Pank1	-0.140539	-0.296747	0.0156696	9.5896	-2.15031	0.0706257	0.991835	-3.88737
A_55_P1953341	Wfdc2	0.138265	-0.0154205	0.29195	7.96929	2.15025	0.0706321	0.991835	-3.88742
A_52_P344376	Eif4a2	0.124992	-0.0139641	0.263949	9.19109	2.14988	0.0706698	0.991835	-3.88776
A_55_P2163319	Peg3	0.101654	-0.0113568	0.214665	8.04935	2.14988	0.0706699	0.991835	-3.88776
A_55_P2056260	NA	0.110695	-0.0123969	0.233787	14.9465	2.14935	0.0707234	0.991835	-3.88823
A_51_P432199	Sap30	-0.144105	-0.304349	0.0161386	10.286	-2.14935	0.0707235	0.991835	-3.88823
A_52_P422859	Hspg2	-0.113148	-0.238972	0.0126766	13.9291	-2.14927	0.0707323	0.991835	-3.88831
A_55_P2109439	Lsmem1	-0.154738	-0.326812	0.0173374	10.199	-2.14925	0.0707339	0.991835	-3.88832
A_52_P219904	Afmid	-0.149698	-0.31622	0.0168248	8.91125	-2.14858	0.0708026	0.991835	-3.88893
A_55_P1958374	NA	-0.143574	-0.303292	0.0161434	12.1062	-2.14849	0.070812	0.991835	-3.88901
A_55_P2107402	NA	0.25046	-0.0283232	0.529243	8.57239	2.14724	0.0709395	0.991835	-3.89014
A_55_P2361547	2610201A13Rik	0.199017	-0.0226051	0.420639	8.83598	2.14628	0.0710383	0.991835	-3.89101
A_51_P108459	Gpr65	-0.106954	-0.226133	0.0122249	7.95098	-2.1449	0.0711802	0.991835	-3.89777
A_55_P2057321	Myh7b	-0.143441	-0.303348	0.0164666	14.6837	-2.14394	0.0712785	0.991835	-3.89312
A_52_P679101	Tjp2	0.118667	-0.0136803	0.251014	11.7064	2.14301	0.0713748	0.991835	-3.89396
A_55_P2074796	Cdkn2c	-0.125599	-0.265681	0.0144831	10.056	-2.14295	0.0713804	0.991835	-3.89401
A_66_P131708	Znhit1	-0.136678	-0.289148	0.015791	13.5584	-2.14253	0.0714244	0.991835	-3.8944
A_51_P466759	Mau2	-0.100508	-0.21265	0.0116338	8.84283	-2.14211	0.0714672	0.991835	-3.89477
A_55_P1987156	Crhr2	-0.16049	-0.339557	0.0185776	10.6969	-2.1421	0.0714684	0.991835	-3.89478
A_51_P237585	Btnl9	-0.160302	-0.33919	0.0185857	9.09665	-2.14174	0.0715053	0.991835	-3.89511
A_55_P2134690	Ankrd26	0.0915	-0.0106171	0.193617	8.44273	2.14157	0.0715236	0.991835	-3.89527
A_51_P317941	Perp	-0.149925	-0.317294	0.0174435	14.5417	-2.14097	0.0715858	0.991835	-3.89581
A_55_P2148400	NA	0.155558	-0.0181292	0.329245	13.4571	2.14059	0.0716246	0.991835	-3.89615
A_55_P2174935	Mn1	0.0959133	-0.0111801	0.203007	9.45784	2.14055	0.0716289	0.991835	-3.89619
A_55_P2171623	Ptbp1	0.16007	-0.0186779	0.338818	9.08353	2.14032	0.0716528	0.991835	-3.8964
A_55_P2006662	Zfp967	0.0937958	-0.0109694	0.198561	8.39918	2.13981	0.0717053	0.991835	-3.89685
A_51_P138923	Peg12	0.11285	-0.0132004	0.2389	9.04032	2.13977	0.0717099	0.991835	-3.89689
A_55_P1999309	Zfp668	0.113612	-0.0133019	0.240525	10.0669	2.13956	0.0717316	0.991835	-3.89708
A_55_P2017789	Il4ra	-0.114045	-0.241474	0.0133848	8.07848	-2.13902	0.0717877	0.991835	-3.89757
A_52_P24160	Mrpl51	-0.135295	-0.2865	0.0159104	14.8695	-2.13857	0.0718341	0.991835	-3.89798
A_55_P2083967	Trmt5	-0.11239	-0.238022	0.0132421	9.12656	-2.13814	0.0718786	0.991835	-3.89836
A_55_P2035023	Zfp653	0.195827	-0.0230767	0.414731	9.57113	2.1381	0.0718826	0.991835	-3.8984
A_55_P2153797	Slc38a6	0.132886	-0.0156963	0.281468	9.0682	2.13757	0.0719375	0.991835	-3.89888
A_55_P2057065	Gtf3c5	0.142325	-0.0168222	0.301471	11.1071	2.13743	0.0719528	0.991835	-3.89901
A_52_P325161	Zbtb10	-0.099934	-0.211725	0.0118567	8.85819	-2.13657	0.0720421	0.991835	-3.89978
A_51_P155196	Abtb2	-0.105284	-0.223074	0.0125059	11.6132	-2.13631	0.0720694	0.991835	-3.90002
A_55_P2131379	Ybx1	-0.133503	-0.283049	0.0160421	11.9039	-2.13367	0.0723441	0.991835	-3.9024
A_51_P493016	Cmya5	-0.282937	-0.599883	0.0340093	11.8465	-2.1336	0.0723518	0.991835	-3.90247
A_66_P116635	Igf2os	0.285993	-0.034602	0.606588	11.1014	2.1321	0.0725087	0.991835	-3.90382
A_52_P376106	Slc30a9	-0.112677	-0.238992	0.0136382	9.81434	-2.13201	0.0725185	0.991835	-3.90391
A_55_P2030183	NA	-0.35359	-0.752234	0.0450547	13.4626	-2.20334	0.0725522	0.991835	-3.90519
A_55_P1985001	NA	0.290538	-0.0353697	0.616445	9.59115	2.13068	0.0726582	0.991835	-3.90511
A_55_P2105542	Pde2a	0.112398	-0.0137027	0.2385	12.1454	2.13035	0.0726927	0.991835	-3.90541
A_51_P172251	Ifrd2	0.154344	-0.0188213	0.327509	11.1741	2.13029	0.0726992	0.991835	-3.90547
A_55_P2051047	Rps10	0.129696	-0.0158276	0.27522	17.2545	2.13011	0.0727175	0.991835	-3.90562
A_51_P286488	Ier3	-0.170503	-0.361893	0.0208869	10.11	-2.12923	0.0728104	0.991835	-3.90642
A_55_P2157616	NA	0.115702	-0.0141982	0.245601	16.7927	2.12883	0.0728528	0.991835	-3.90679
A_55_P2348676	B130052P14Rik	0.14873	-0.0182786	0.315739	8.95106	2.12848	0.0728896	0.991835	-3.9071
A_55_P2150908	Atp5c1	-0.0961799	-0.204196	0.0118359	13.9274	-2.12817	0.0729219	0.991835	-3.90738
A_55_P2151143	Dynlt1c	-0.123256	-0.261734	0.015223	14.3162	-2.12732	0.0730113	0.991835	-3.90815
A_55_P2126790	1500009L16Rik	-0.100191	-0.212901	0.0125187	8.20979	-2.1246	0.0732994	0.991835	-3.91061
A_52_P123864	Rab21	-0.142122	-0.302011	0.0177665	9.30975	-2.12448	0.0733114	0.991835	-3.91071
A_55_P2106975	Clcn5	0.120619	-0.0150905	0.256328	8.94929	2.12429	0.0733317	0.991835	-3.91089
A_66_P102879	Thra	0.150976	-0.0189209	0.320873	8.72528	2.12389	0.0733745	0.991835	-3.91125
A_55_P1966432	Gstm1	-0.253423	-0.538673	0.0318264	9.90511	-2.12339	0.073427	0.991835	-3.9117
A_55_P2389528	D130061D10Rik	0.132303	-0.0166385	0.281244	8.34906	2.12306	0.073462	0.991835	-3.912
A_55_P2119802	NA	0.197955	-0.0249749	0.420886	15.4558	2.1223	0.0735429	0.991835	-3.91269
A_52_P194250	Ets1	-0.206596	-0.439267	0.0260736	10.3712	-2.12223	0.0735511	0.991835	-3.91276
A_52_P359502	Pdxk	0.175395	-0.0222432	0.373033	10.9666	2.12107	0.0736738	0.991835	-3.9138
A_52_P168338	Fundc2	-0.162115	-0.344806	0.0205755	8.95093	-2.12088	0.0736942	0.991835	-3.91397
A_55_P2135631	Rps18	0.124202	-0.0157641	0.264169	14.5967	2.12088	0.0736948	0.991835	-3.91398
A_55_P1957762	Tsr1	0.104427	-0.0132598	0.222114	9.3543	2.12077	0.0737057	0.991835	-3.91407
A_51_P214127	Cpa3	-0.503704	-1.07205	0.0646445	9.19324	-2.11821	0.0739788	0.991835	-3.91639
A_55_P2041470	NA	-0.117704	-0.250515	0.0151071	9.18271	-2.1182	0.0739807	0.991835	-3.9164
A_55_P1952269	Xylt2	0.0999567	-0.0128394	0.212753	10.6279	2.11801	0.0740011	0.991835	-3.91658
A_51_P327121	Was	-0.109732	-0.233561	0.0140974	8.27506	-2.11797	0.0740054	0.991835	-3.91661
A_55_P2139430	NA	0.666761	-0.0859674	1.41949	11.3944	2.1171	0.0740982	0.991835	-3.9174
A_55_P1954302	Esrrb	-0.142951	-0.304367	0.0184657	10.4219	-2.11664	0.0741469	0.991835	-3.91781
A_55_P2129706	Srsf4	0.134529	-0.0174312	0.286489	11.2859	2.1159	0.0742266	0.991835	-3.91848
A_55_P1962084	H2ac18	-0.196486	-0.418448	0.0254763	11.4636	-2.11574	0.0742442	0.991835	-3.91863
A_55_P2091836	Fnip1	-0.143371	-0.305352	0.0186091	10.787	-2.11548	0.0742718	0.991835	-3.91886
A_55_P2121618	Tox4	-0.670676	-1.42845	0.0870963	9.52784	-2.11535	0.0742852	0.991835	-3.91898
A_51_P136460	Zmat2	0.151265	-0.0197162	0.322246	11.8044	2.11446	0.0743816	0.991835	-3.91979
A_55_P2180445	NA	0.440869	-0.0576599	0.939398	10.5682	2.11363	0.0744709	0.991835	-3.92054
A_55_P2067976	Gmeb1	0.115262	-0.015192	0.245715	9.88928	2.11173	0.0746759	0.991835	-3.92226
A_52_P577729	Rnf169	0.148091	-0.0196113	0.315793	10.4516	2.11057	0.0748012	0.991835	-3.92331
A_52_P10041	Akr1b3	-0.167559	-0.357327	0.0222099	13.2217	-2.11034	0.074826	0.991835	-3.92352
A_55_P2101806	Esf1	0.125273	-0.0166051	0.26715	10.5484	2.11033	0.0748264	0.991835	-3.92352
A_52_P131672	Rbm7	-0.117009	-0.249531	0.0155131	10.1658	-2.11028	0.0748321	0.991835	-3.92357
A_66_P110909	Ppp1r12a	0.171361	-0.022847	0.36557	12.9159	2.10889	0.0749825	0.991835	-3.92483
A_55_P2067722	Camsap3	0.101179	-0.0134961	0.215853	9.26875	2.10878	0.074995	0.991835	-3.92493
A_55_P1973723	Etfdh	-0.0945195	-0.201653	0.0126142	13.6767	-2.10865	0.0750086	0.991835	-3.92504
A_55_P2102424	Msto1	0.178512	-0.0238305	0.380854	11.0383	2.10858	0.0750166	0.991835	-3.92511
A_55_P1964724	NA	-0.0936286	-0.199779	0.0125216	8.51204	-2.10813	0.0750654	0.991835	-3.92552
A_55_P1953489	Lrrc8b	0.139525	-0.0187147	0.297765	9.39636	2.10739	0.075145	0.991835	-3.92618
A_55_P2083481	Lpin1	-0.178354	-0.380643	0.0239348	8.58385	-2.10727	0.0751584	0.991835	-3.92629
A_66_P117022	Atp6v1e1	-0.140579	-0.300057	0.0188988	12.1635	-2.10683	0.0752063	0.991835	-3.92669
A_51_P238734	Mfsd11	-0.150706	-0.321682	0.0202699	9.11894	-2.10671	0.0752192	0.991835	-3.9268
A_52_P82209	Wnk1	0.188665	-0.0253754	0.402705	10.4844	2.10671	0.0752194	0.991835	-3.9268
A_55_P1973995	NA	0.474661	-0.063854	1.01318	10.1642	2.10666	0.0752244	0.991835	-3.92684
A_55_P1985569	Tomm6	0.109289	-0.0147197	0.233298	13.9637	2.10636	0.0752569	0.991835	-3.92711
A_51_P234174	Pms2	0.12368	-0.0166861	0.264045	9.27743	2.10594	0.0753029	0.991835	-3.9275
A_51_P270184	Nhlrc2	-0.100891	-0.215431	0.0136481	10.9128	-2.10527	0.075376	0.991835	-3.9281
A_52_P263870	Cdc23	0.102545	-0.0138924	0.218983	8.46437	2.1049	0.0754164	0.991835	-3.92844
A_55_P2148478	Klhl25	0.1137	-0.0154762	0.242876	10.668	2.10372	0.0755455	0.991835	-3.92951
A_52_P589568	Foxo6	0.216058	-0.0294218	0.461539	9.4417	2.1036	0.0755578	0.991835	-3.92961
A_55_P2058962	Mcm10	0.224647	-0.0306102	0.479904	9.66934	2.10345	0.0755749	0.991835	-3.92976
A_55_P2199118	Bend4	0.20909	-0.0285149	0.446696	11.2072	2.10323	0.0755984	0.991835	-3.92995
A_55_P2133716	Tax1bp3	-0.0986839	-0.210847	0.0134794	14.1483	-2.10283	0.0756421	0.991835	-3.93031
A_55_P2076278	NA	0.113935	-0.0155766	0.243446	17.0803	2.1026	0.075667	0.991835	-3.93052
A_55_P2083128	Sec16a	0.111521	-0.0152637	0.238305	10.6369	2.10232	0.0756982	0.991835	-3.93078
A_55_P2032362	NA	0.108181	-0.0148341	0.231196	8.33298	2.10185	0.0757497	0.991835	-3.9312
A_52_P97670	Atad2b	0.136439	-0.0187236	0.291602	10.0726	2.10165	0.0757713	0.991835	-3.93138
A_51_P252677	Card19	-0.160999	-0.344127	0.0221281	13.2332	-2.10126	0.0758142	0.991835	-3.93174
A_55_P1992234	Slx	0.103802	-0.0142835	0.221888	8.0126	2.10096	0.0758467	0.991835	-3.93201
A_51_P392005	Car8	0.111605	-0.0153903	0.2386	8.49085	2.10042	0.0759068	0.991835	-3.9325
A_51_P450021	Higd2a	-0.216929	-0.463805	0.0299462	13.8364	-2.10015	0.0759365	0.991835	-3.93275
A_52_P116264	Adhfe1	-0.151687	-0.324452	0.0210777	8.43702	-2.09847	0.0761207	0.991835	-3.93426
A_51_P419286	Batf3	-0.174783	-0.373866	0.0243003	8.24886	-2.09833	0.0761362	0.991835	-3.93439
A_55_P2027999	Hk1	0.10207	-0.0141988	0.218338	14.7539	2.09819	0.0761519	0.991835	-3.93452
A_55_P2117959	Cyp4b1	-0.157747	-0.337535	0.0220415	8.2468	-2.09705	0.0762772	0.991835	-3.93555
A_55_P2049147	NA	0.132107	-0.0184667	0.282681	14.8086	2.09694	0.0762891	0.991835	-3.93565
A_52_P304128	Mmp14	0.135344	-0.0189272	0.289615	9.15719	2.09683	0.0763012	0.991835	-3.93575
A_52_P621064	NA	0.138983	-0.019502	0.297468	9.04351	2.09596	0.0763974	0.991835	-3.93654
A_51_P260035	Sar1b	-0.114798	-0.245715	0.0161199	11.2866	-2.09577	0.076418	0.991835	-3.93671
A_55_P2152976	NA	0.0840858	-0.0118458	0.180017	14.2587	2.09493	0.0765109	0.991835	-3.93747
A_55_P2171143	Hnrnpc	0.145363	-0.0204823	0.311209	13.6214	2.09488	0.0765162	0.991835	-3.93751
A_51_P391380	Mindy2	-0.133993	-0.286915	0.01893	10.0994	-2.0942	0.0765919	0.991835	-3.93813
A_66_P120260	Taf10	0.111873	-0.015815	0.239561	13.1475	2.09404	0.07661	0.991835	-3.93828
A_55_P2114908	Nek3	0.119019	-0.0168798	0.254917	9.07723	2.09319	0.0767034	0.991835	-3.93904
A_55_P1996862	Psme2	-0.13774	-0.29502	0.01954	14.1211	-2.09313	0.0767107	0.991835	-3.9391
A_55_P2094966	H3c14	0.24115	-0.0342298	0.51653	11.7976	2.09298	0.0767276	0.991835	-3.93924
A_52_P141338	Acot10	-0.130973	-0.280536	0.0185914	8.50873	-2.09297	0.0767286	0.991835	-3.93925
A_51_P254583	Foxred1	-0.155019	-0.332112	0.0220733	11.3807	-2.09216	0.0768184	0.991835	-3.93998
A_51_P302458	Plscr3	0.101835	-0.0145451	0.218215	11.3121	2.09135	0.076908	0.991835	-3.94071
A_51_P333622	2010300C02Rik	0.226848	-0.0325158	0.486213	9.27465	2.09043	0.077011	0.991835	-3.94155
A_55_P1996941	Ube2c	-0.138682	-0.297273	0.0199091	11.824	-2.09002	0.0770562	0.991835	-3.94192
A_55_P2148896	NA	0.171907	-0.0247031	0.368516	9.23238	2.08976	0.077085	0.991835	-3.94215
A_66_P131788	Ythdf2	0.11222	-0.0162146	0.240654	8.45404	2.08832	0.0772458	0.991835	-3.94346
A_66_P116126	Sdhb	-0.146407	-0.313991	0.0211767	16.4225	-2.08804	0.0772769	0.991835	-3.94371
A_51_P349878	Txndc17	0.132091	-0.0191067	0.283289	13.9975	2.08803	0.0772779	0.991835	-3.94372
A_52_P653902	Eny2	0.119535	-0.0173311	0.256401	10.3464	2.08741	0.0773472	0.991835	-3.94428
A_52_P470316	Laptm4b	-0.136212	-0.292189	0.0197653	10.841	-2.0872	0.0773715	0.991835	-3.94448
A_51_P206251	Ahcyl1	-0.118986	-0.255252	0.0172803	9.76693	-2.08697	0.0773965	0.991835	-3.94468
A_55_P2073977	NA	-0.152401	-0.326945	0.0221441	14.4922	-2.08684	0.0774114	0.991835	-3.9448
A_52_P454994	Pi4ka	0.138186	-0.0201169	0.296489	13.2172	2.08634	0.0774677	0.991835	-3.94526
A_55_P2028655	Slc31a1	0.137058	-0.0199671	0.294083	11.253	2.08615	0.0774891	0.991835	-3.94543
A_52_P418665	Ttpal	0.148407	-0.0217058	0.318519	10.6002	2.0851	0.0776065	0.991835	-3.94638
A_51_P423091	Flot1	-0.215724	-0.463132	0.0316839	11.8892	-2.08398	0.0777318	0.991835	-3.94739
A_55_P2010341	Rpl11	0.110661	-0.0162581	0.23758	15.6509	2.0839	0.077741	0.991835	-3.94747
A_51_P321341	Sult1a1	-0.231371	-0.496787	0.0340449	10.194	-2.08349	0.0777873	0.991835	-3.94784
A_51_P172155	Hal	0.116198	-0.0172045	0.2496	7.72507	2.08182	0.0779749	0.991835	-3.94935
A_55_P2140745	NA	-0.137961	-0.296351	0.0204277	8.18762	-2.08181	0.0779762	0.991835	-3.94936
A_55_P2183378	Snx11	0.138001	-0.0204435	0.296446	10.7632	2.08168	0.0779908	0.991835	-3.94948
A_52_P238242	Sertad2	-0.0947069	-0.203459	0.014045	9.99033	-2.08139	0.0780234	0.991835	-3.94974
A_51_P161362	Gnl2	0.128876	-0.0191776	0.27693	11.0899	2.08048	0.0781269	0.991835	-3.95057
A_51_P473576	Apex1	0.104149	-0.0155322	0.22383	11.2387	2.07988	0.0781942	0.991835	-3.95111
A_55_P2008407	Ppp1r14c	-0.263382	-0.5661	0.0393355	12.3671	-2.07949	0.0782378	0.991835	-3.95146
A_52_P218537	Hnrnpc	0.125653	-0.0188087	0.270114	11.3721	2.07888	0.0783075	0.991835	-3.95202
A_55_P2146127	Chmp4b	0.127063	-0.0190315	0.273158	12.0799	2.07871	0.0783261	0.991835	-3.95217
A_55_P2043987	Luzp1	0.12131	-0.0181724	0.260792	12.34	2.07867	0.0783307	0.991835	-3.9522
A_55_P1966649	Glmn	0.130075	-0.019506	0.279656	9.58406	2.07839	0.078363	0.991835	-3.95246
A_52_P11833	NA	-0.158785	-0.341422	0.0238513	11.2565	-2.07793	0.0784145	0.991835	-3.95288
A_55_P1965233	Sh3tc1	0.209381	-0.0314796	0.450241	10.076	2.07769	0.0784422	0.991835	-3.9531
A_55_P1954598	NA	0.117703	-0.0177026	0.253109	11.4775	2.07759	0.0784534	0.991835	-3.95319
A_55_P2028571	Sgsh	0.185019	-0.0279571	0.397994	9.67789	2.07632	0.0785975	0.991835	-3.95434
A_55_P2127702	Racgap1	-0.108952	-0.234377	0.0164732	11.187	-2.07615	0.0786165	0.991835	-3.95449
A_51_P171999	Apoe	-0.191378	-0.411794	0.0290378	13.6233	-2.07519	0.0787258	0.991835	-3.95618
A_51_P400585	Api5	-0.106494	-0.229153	0.0161642	10.4232	-2.07509	0.0787371	0.991835	-3.95545
A_55_P2028721	Rnf130	-0.105641	-0.227365	0.0160817	10.8057	-2.07429	0.0788282	0.991835	-3.95618
A_51_P150087	Abhd10	-0.085969	-0.185042	0.0131036	9.10769	-2.07395	0.0788678	0.991835	-3.95649
A_51_P208361	Ak3	-0.160396	-0.345243	0.0244505	12.2305	-2.07392	0.0788711	0.991835	-3.95652
A_51_P440892	Dph2	0.130733	-0.0199697	0.281436	9.88099	2.07335	0.0789354	0.991835	-3.95703
A_55_P2079009	Slco2b1	-0.0905045	-0.194836	0.0138268	8.33842	-2.07331	0.0789403	0.991835	-3.95707
A_51_P423578	Slfn2	-0.103556	-0.222943	0.0158307	7.89665	-2.07314	0.07896	0.991835	-3.95722
A_55_P2027587	Supt4b	-0.179058	-0.385524	0.0274076	10.1172	-2.07279	0.0789998	0.991835	-3.95754
A_51_P231320	Mmp8	-0.113432	-0.244243	0.01738	7.85063	-2.07251	0.0790316	0.991835	-3.95779
A_51_P502798	Nxpe4	-0.0964773	-0.207746	0.0147914	8.42168	-2.07234	0.0790511	0.991835	-3.95795
A_55_P2083449	Spryd7	-0.108506	-0.233667	0.0166558	9.13084	-2.072	0.0790896	0.991835	-3.95825
A_55_P2166995	NA	0.099786	-0.0153391	0.214911	15.3026	2.07161	0.0791343	0.991835	-3.95861
A_51_P116906	Rapgef3	0.141449	-0.0217456	0.304644	11.3665	2.07159	0.0791373	0.991835	-3.95863
A_55_P2025174	Rps27a	0.146251	-0.0224926	0.314994	15.5607	2.07148	0.0791498	0.991835	-3.95873
A_55_P2137206	Tgfbr1	0.209975	-0.0323323	0.452282	10.3941	2.07114	0.0791881	0.991835	-3.95903
A_51_P261443	Mlx	-0.115717	-0.249317	0.0178836	9.33463	-2.07013	0.0793042	0.991835	-3.95995
A_65_P15518	NA	0.199895	-0.0309327	0.430723	8.53946	2.06978	0.079345	0.991835	-3.96027
A_51_P216593	Wfs1	0.107132	-0.0165924	0.230857	10.7593	2.06954	0.0793724	0.991835	-3.96049
A_51_P114353	Ctu1	-0.0867449	-0.186941	0.0134509	8.54672	-2.0692	0.0794104	0.991835	-3.96079
A_55_P2110497	Ddc	0.0880483	-0.0136556	0.189752	13.5191	2.06915	0.0794164	0.991835	-3.96084
A_51_P338443	Angptl4	-0.320147	-0.690045	0.0497502	10.5754	-2.0686	0.0794793	0.991835	-3.96134
A_55_P1967443	NA	0.441729	-0.0686714	0.952129	9.40627	2.06849	0.0794922	0.991835	-3.96144
A_51_P229105	Cetn3	-0.130695	-0.281773	0.0203821	11.8976	-2.06761	0.0795932	0.991835	-3.96223
A_51_P260504	Arhgef4	0.171309	-0.0267414	0.369359	8.48725	2.06735	0.079624	0.991835	-3.96248
A_55_P2087352	NA	-0.279326	-0.602262	0.0436098	15.1562	-2.0673	0.079629	0.991835	-3.96251
A_55_P2133170	Luc7l2	0.147069	-0.0230259	0.317165	9.24106	2.06652	0.0797196	0.991835	-3.96323
A_51_P341571	Klhdc2	-0.12672	-0.273334	0.0198944	11.6504	-2.06575	0.0798082	0.991835	-3.96393
A_55_P2026109	Rpap1	0.094061	-0.0147739	0.202896	11.394	2.06562	0.0798229	0.991835	-3.96404
A_55_P2048607	Hp	-0.403383	-0.870654	0.0638884	8.62987	-2.06328	0.080094	0.991835	-3.96617
A_52_P90363	Ifi27l2a	-0.720632	-1.55546	0.114199	10.0196	-2.06312	0.0801124	0.991835	-3.96631
A_66_P119017	Smarca1	0.110005	-0.0174652	0.237475	10.1244	2.06259	0.0801736	0.991835	-3.96679
A_51_P509229	Tnrc6a	0.196836	-0.0312652	0.424937	9.70931	2.06246	0.0801883	0.991835	-3.96691
A_51_P460954	Ccl6	-0.115869	-0.250205	0.0184662	8.32287	-2.06152	0.080298	0.991835	-3.96776
A_55_P2064676	Gas2l3	-0.117192	-0.253084	0.0187008	9.37179	-2.06115	0.0803401	0.991835	-3.96809
A_51_P244558	Rab3gap2	-0.0925065	-0.199776	0.0147631	9.52215	-2.06113	0.0803433	0.991835	-3.96812
A_52_P497188	Prrg1	-0.103946	-0.224533	0.0166401	9.08239	-2.06025	0.0804453	0.991835	-3.96891
A_55_P1972263	Nop56	0.23642	-0.0378705	0.51071	11.5541	2.06007	0.0804659	0.991835	-3.96907
A_51_P265571	Adm	-0.297558	-0.642842	0.0477256	9.813	-2.0597	0.0805088	0.991835	-3.96941
A_55_P2093689	Pold3	0.146139	-0.0234517	0.31573	11.2301	2.05955	0.0805262	0.991835	-3.96954
A_52_P355398	Dars	0.183591	-0.0295204	0.396703	9.44592	2.05899	0.0805921	0.991835	-3.97006
A_51_P514961	Tiparp	-0.125447	-0.27107	0.0201772	10.1497	-2.0589	0.0806023	0.991835	-3.97014
A_55_P2347976	Mir17hg	0.291515	-0.0468904	0.629921	8.43986	2.05889	0.0806037	0.991835	-3.97015
A_66_P115053	Anp32b	0.113388	-0.0182723	0.245047	13.0098	2.05836	0.0806655	0.991835	-3.97063
A_55_P1974577	Nfam1	-0.12906	-0.278939	0.0208181	8.18974	-2.05808	0.0806978	0.991835	-3.97088
A_55_P2143516	NA	0.622468	-0.100695	1.34563	10.5047	2.05726	0.0807934	0.991835	-3.97162
A_55_P2134616	Med12l	0.223055	-0.0361145	0.482224	8.64851	2.05701	0.0808226	0.991835	-3.97185
A_55_P2335903	NA	0.184869	-0.0301018	0.399841	10.5537	2.05539	0.0810127	0.991835	-3.97333
A_55_P2145754	Atp5pb	-0.0994423	-0.2151	0.0162149	14.0906	-2.05498	0.0810606	0.991835	-3.9737
A_55_P2064171	NA	0.424653	-0.0692735	0.918579	11.7596	2.05485	0.0810753	0.991835	-3.97381
A_55_P2135027	NA	0.140817	-0.0230947	0.304728	9.87438	2.05331	0.0812567	0.991835	-3.97521
A_52_P377299	Zbtb11	0.149364	-0.0245985	0.323327	8.57305	2.0521	0.0813983	0.991835	-3.9763
A_55_P2074246	Zfp184	0.119466	-0.0196841	0.258616	8.50578	2.05196	0.0814147	0.991835	-3.97643
A_55_P2140626	Arl5b	0.142669	-0.0235114	0.308849	9.5239	2.05191	0.0814208	0.991835	-3.97648
A_51_P345699	Tnnt3	-0.131696	-0.285125	0.0217338	8.23907	-2.0515	0.0814693	0.991835	-3.97685
A_52_P232314	NA	0.192514	-0.0334168	0.418444	9.09984	2.11667	0.0814976	0.991835	-3.97119
A_51_P490305	Ifi30	-0.0929313	-0.201224	0.0153615	9.39506	-2.05103	0.081525	0.991835	-3.97728
A_55_P2138739	NA	0.441146	-0.0731363	0.955427	9.36864	2.05017	0.0816263	0.991835	-3.97806
A_55_P2122849	NA	0.203298	-0.0337195	0.440315	9.53524	2.05004	0.0816419	0.991835	-3.97818
A_52_P58181	Suclg2	-0.0993612	-0.215225	0.0165027	10.9059	-2.04964	0.0816888	0.991835	-3.97854
A_55_P2375121	AI225934	0.260854	-0.0434145	0.565123	8.78381	2.04904	0.0817601	0.991835	-3.97909
A_66_P101942	Gm9706	-0.232112	-0.502928	0.0387048	8.28791	-2.04848	0.0818264	0.991835	-3.9796
A_55_P2096010	NA	0.128583	-0.0214418	0.278607	12.5853	2.04847	0.0818273	0.991835	-3.9796
A_55_P1998213	NA	0.127025	-0.0212195	0.275269	16.3238	2.04795	0.0818885	0.991835	-3.98007
A_66_P138829	Ndufs8	-0.286739	-0.621439	0.0479604	12.791	-2.04758	0.0819324	0.991835	-3.98041
A_51_P331207	Tmem218	-0.127961	-0.277395	0.0214744	10.5116	-2.0466	0.0820486	0.991835	-3.9813
A_55_P2022201	NA	0.183164	-0.030775	0.397103	8.63369	2.04625	0.0820899	0.991835	-3.98162
A_55_P2077548	Git1	0.0933252	-0.0156887	0.202339	11.5678	2.0461	0.0821084	0.991835	-3.98176
A_55_P1999790	Pkdcc	0.228063	-0.0383529	0.494479	12.8746	2.04599	0.0821209	0.991835	-3.98185
A_52_P232830	Ets1	0.200485	-0.0338749	0.434845	10.1062	2.0446	0.0822867	0.991835	-3.98312
A_55_P2022663	NA	0.114269	-0.0193112	0.24785	15.4953	2.04454	0.0822934	0.991835	-3.98317
A_55_P1967761	Foxc1	0.251014	-0.0424982	0.544527	10.1907	2.044	0.0823577	0.991835	-3.98366
A_55_P2072213	NA	0.190276	-0.032217	0.412768	11.546	2.04398	0.08236	0.991835	-3.98368
A_52_P491244	Zfp287	0.104616	-0.017738	0.226969	8.70224	2.04357	0.0824092	0.991835	-3.98405
A_51_P208680	Chtf18	0.177551	-0.0301094	0.385211	9.93684	2.04352	0.0824152	0.991835	-3.9841
A_55_P1994339	Dhrs7c	-0.362357	-0.786298	0.0615849	12.3147	-2.04286	0.0824932	0.991835	-3.98469
A_51_P346826	Rragc	-0.186378	-0.404444	0.0316879	11.0579	-2.04275	0.0825062	0.991835	-3.98479
A_55_P2143070	Ass1	0.154245	-0.0262614	0.334751	8.5524	2.04234	0.0825559	0.991835	-3.98517
A_51_P210082	Ercc4	0.0943687	-0.0160955	0.204833	9.85109	2.04181	0.0826189	0.991835	-3.98565
A_55_P2182423	NA	-0.149335	-0.324172	0.0255017	16.6595	-2.04145	0.0826623	0.991835	-3.98598
A_55_P1981296	Nup85	0.16056	-0.0274192	0.348538	12.1668	2.04144	0.0826632	0.991835	-3.98599
A_55_P2005680	Ipo11	0.168107	-0.0287193	0.364932	12.1488	2.04132	0.0826771	0.991835	-3.98609
A_55_P2136752	Ermn	0.591233	-0.10117	1.28364	11.2314	2.04084	0.0827349	0.991835	-3.98653
A_51_P232371	Stab1	0.158041	-0.0270492	0.343131	11.4489	2.04078	0.0827424	0.991835	-3.98659
A_51_P495780	Plin4	-0.318008	-0.690615	0.0545988	10.655	-2.03984	0.0828544	0.991835	-3.98744
A_51_P416509	H1f1	0.251228	-0.0431694	0.545626	9.5865	2.03959	0.0828843	0.991835	-3.98766
A_51_P317191	Eepd1	-0.107246	-0.233028	0.0185358	8.72993	-2.03785	0.0830932	0.991835	-3.98924
A_55_P2143041	Phgdh	0.367185	-0.0635489	0.797919	10.0878	2.03744	0.0831424	0.991835	-3.98961
A_55_P1985495	Gm12005	0.120127	-0.0208572	0.26111	14.2932	2.03647	0.0832587	0.991835	-3.99049
A_55_P2178203	Derl2	-0.153079	-0.332786	0.0266284	9.94223	-2.03591	0.0833266	0.991835	-3.991
A_55_P2018611	Igfbp7	-0.0906256	-0.197044	0.0157932	7.89042	-2.03536	0.0833928	0.991835	-3.9915
A_55_P2162765	Dnajc24	-0.0952247	-0.207121	0.0166715	10.6788	-2.03396	0.0835615	0.991835	-3.99277
A_55_P1955483	Grb14	-0.234527	-0.510164	0.0411095	12.2714	-2.0336	0.0836056	0.991835	-3.9931
A_52_P670026	Rsad2	-0.308187	-0.670397	0.0540238	8.57863	-2.03358	0.0836074	0.991835	-3.99312
A_55_P1976108	Rps27a	0.145474	-0.0255201	0.316468	16.8136	2.03336	0.0836349	0.991835	-3.99332
A_52_P108089	Mosmo	0.119962	-0.0210621	0.260986	10.9639	2.0331	0.0836654	0.991835	-3.99355
A_55_P2074536	Ppm1b	-0.095901	-0.208664	0.0168625	12.8347	-2.03266	0.0837197	0.991835	-3.99396
A_55_P2345116	NA	0.199311	-0.035078	0.433701	8.68185	2.03237	0.083754	0.991835	-3.99422
A_55_P2110925	Flrt3	0.241933	-0.0426176	0.526483	8.93454	2.0321	0.0837872	0.991835	-3.99447
A_55_P2363442	Zfp867	-0.119363	-0.259782	0.0210564	9.12872	-2.03166	0.08384	0.991835	-3.99486
A_55_P1996952	NA	0.172966	-0.0305562	0.376489	9.34222	2.03123	0.0838929	0.991835	-3.99526
A_52_P123485	Tcf25	0.117045	-0.020683	0.254773	13.9439	2.03114	0.0839035	0.991835	-3.99534
A_55_P2087726	Cops9	-0.0856816	-0.186537	0.0151733	15.452	-2.03048	0.0839829	0.991835	-3.99593
A_55_P2065465	Mettl1	0.215492	-0.0382741	0.469257	9.65714	2.02958	0.0840926	0.991835	-3.99675
A_51_P481398	Kif11	0.100462	-0.0178477	0.218771	9.51062	2.02951	0.0841017	0.991835	-3.99682
A_51_P285271	Ccdc61	-0.106279	-0.231505	0.0189466	10.2057	-2.02845	0.0842308	0.991835	-3.99778
A_55_P2159264	Lifr	-0.103476	-0.225425	0.0184729	8.44682	-2.02801	0.0842834	0.991835	-3.99817
A_55_P2119032	Rasl2-9	-0.134561	-0.293162	0.0240392	10.5962	-2.0278	0.0843097	0.991835	-3.99837
A_51_P131942	Dph5	0.13804	-0.0247294	0.300809	10.0722	2.02694	0.0844141	0.991835	-3.99915
A_51_P199899	Fto	-0.108444	-0.236339	0.0194507	10.0722	-2.02657	0.0844593	0.991835	-3.99948
A_55_P2013986	Ddx31	0.133499	-0.0240522	0.291051	9.14401	2.02519	0.0846283	0.991835	-4.00074
A_55_P2026214	NA	-0.111515	-0.243186	0.0201555	12.1683	-2.0242	0.0847491	0.991835	-4.00164
A_55_P2085485	Pidd1	0.0977135	-0.0176699	0.213097	8.23603	2.02405	0.0847682	0.991835	-4.00178
A_52_P680710	Kpna3	-0.118954	-0.259444	0.0215351	10.1942	-2.0237	0.084811	0.991835	-4.00209
A_55_P2037439	Depdc1a	-0.110769	-0.241606	0.0200682	8.44453	-2.02347	0.0848394	0.991835	-4.0023
A_55_P2173373	Zfp62	0.115968	-0.0210134	0.252949	9.00717	2.02342	0.0848454	0.991835	-4.00235
A_51_P100289	Srf	-0.120522	-0.262889	0.0218455	12.3267	-2.02332	0.0848575	0.991835	-4.00244
A_55_P1962305	Plac8	-0.428728	-0.93519	0.0777348	8.81323	-2.02322	0.0848694	0.991835	-4.00253
A_51_P280492	Ndufa9	-0.119763	-0.261274	0.0217481	13.9151	-2.02275	0.0849278	0.991835	-4.00296
A_51_P299287	Impa2	0.146767	-0.0266782	0.320213	12.8767	2.02244	0.0849654	0.991835	-4.00324
A_55_P2091201	Thoc2	0.108906	-0.0198061	0.237617	8.61461	2.02228	0.0849849	0.991835	-4.00338
A_55_P2066180	Hid1	0.092517	-0.0168561	0.20189	9.58133	2.02172	0.0850542	0.991835	-4.00389
A_55_P2057459	Mall	-0.160137	-0.349465	0.0291905	10.1538	-2.02156	0.0850731	0.991835	-4.00403
A_52_P306305	NA	-0.139294	-0.305287	0.0266992	13.6528	-2.08454	0.0850986	0.991835	-3.99587
A_55_P2183735	Pisd	0.108483	-0.0198826	0.236848	10.0318	2.01986	0.0852824	0.991835	-4.00558
A_51_P169920	Noc2l	0.12815	-0.0235621	0.279862	10.7215	2.01887	0.0854055	0.991835	-4.00648
A_66_P125701	NA	0.102818	-0.0189091	0.224546	8.22664	2.01879	0.0854148	0.991835	-4.00655
A_55_P2126950	Zfp467	-0.179956	-0.393101	0.033189	11.4878	-2.0179	0.0855244	0.991835	-4.00736
A_51_P432851	Dhrs11	-0.215264	-0.470279	0.0397514	9.14183	-2.0175	0.085574	0.991835	-4.00772
A_55_P1976682	4932431P20Rik	-0.393214	-0.859061	0.072633	12.143	-2.01741	0.0855851	0.991835	-4.0078
A_55_P2024012	Rpl5	0.0917848	-0.0170221	0.200592	14.6329	2.01615	0.0857411	0.991835	-4.00895
A_51_P140871	Ankhd1	0.124214	-0.0230437	0.271472	11.4471	2.01605	0.0857536	0.991835	-4.00904
A_55_P1960231	Txn2	-0.111853	-0.244484	0.0207776	14.5277	-2.01564	0.0858046	0.991835	-4.00941
A_55_P2083121	Vill	0.160983	-0.0300006	0.351966	9.68101	2.01462	0.0859314	0.991835	-4.01034
A_55_P2095271	Pkn3	0.153908	-0.0286882	0.336505	9.74195	2.01455	0.0859398	0.991835	-4.0104
A_55_P1999785	NA	0.102287	-0.019089	0.223663	10.8104	2.01417	0.0859868	0.991835	-4.01074
A_66_P117495	Capza1	0.122833	-0.0230084	0.268674	9.41017	2.013	0.0861331	0.991835	-4.01181
A_55_P1956728	NA	0.126817	-0.023763	0.277396	13.4856	2.01289	0.0861471	0.991835	-4.01191
A_55_P2002466	Zfp747	-0.0885171	-0.193632	0.0165976	9.92242	-2.01267	0.0861738	0.991835	-4.01211
A_55_P1990490	Recql	0.125041	-0.0234491	0.273532	8.6282	2.01263	0.0861787	0.991835	-4.01215
A_51_P411917	Gata6	-0.141513	-0.309586	0.0265601	13.015	-2.01237	0.0862117	0.991835	-4.01239
A_51_P225771	NA	0.104041	-0.0195808	0.227663	12.5753	2.01149	0.0863207	0.991835	-4.01318
A_55_P1985895	Thumpd1	0.14066	-0.0264814	0.307802	11.5106	2.01139	0.0863337	0.991835	-4.01327
A_52_P651948	Fam229b	-0.096193	-0.210564	0.0181774	8.4884	-2.0102	0.0864825	0.991835	-4.01436
A_51_P112762	Slc5a3	0.0951351	-0.0179859	0.208256	8.11647	2.01005	0.0865011	0.991835	-4.01605
A_66_P132855	Baz1b	0.101302	-0.019176	0.22178	8.62455	2.00964	0.0865517	0.991835	-4.01486
A_55_P2012630	NA	0.108242	-0.0204944	0.236978	14.7528	2.00957	0.0865609	0.991835	-4.01493
A_55_P2014511	Amd2	0.21746	-0.0412523	0.476173	10.3626	2.00896	0.0866372	0.991835	-4.01548
A_55_P1999576	Josd1	0.142888	-0.0285174	0.314294	13.2413	2.0708	0.0866871	0.991835	-4.00644
A_51_P248638	Myoz2	-0.203675	-0.446053	0.0387033	13.284	-2.00841	0.0867059	0.991835	-4.01598
A_55_P2003673	Mtmr12	0.117544	-0.0223523	0.25744	10.0252	2.00818	0.0867347	0.991835	-4.01619
A_55_P2179020	Mrpl15	0.181125	-0.0344841	0.396734	9.79795	2.0078	0.0867829	0.991835	-4.01653
A_55_P2092831	NA	0.486056	-0.0925888	1.0647	12.5436	2.00763	0.0868042	0.991835	-4.01669
A_51_P127464	Ppp1r37	0.247404	-0.0471468	0.541956	9.46158	2.0075	0.0868203	0.991835	-4.01681
A_51_P425080	Hdgf	-0.105987	-0.232192	0.0202178	13.0887	-2.00718	0.0868608	0.991835	-4.0171
A_55_P2042685	NA	-0.100419	-0.220032	0.019194	10.1178	-2.00653	0.0869417	0.991835	-4.01768
A_52_P641758	Ggct	0.175329	-0.0335562	0.384214	9.41901	2.00611	0.0869948	0.991835	-4.01807
A_55_P1954544	Zfp446	0.0925069	-0.0177099	0.202724	8.96888	2.00602	0.0870063	0.991835	-4.01815
A_55_P2181109	Il10rb	-0.169838	-0.372223	0.0325468	10.3446	-2.0057	0.0870466	0.991835	-4.01844
A_55_P2122643	Dtymk	0.125241	-0.0240011	0.274483	12.1724	2.00569	0.0870476	0.991835	-4.01845
A_51_P283292	Gm14326	0.13465	-0.0258052	0.295105	8.93604	2.00568	0.0870492	0.991835	-4.01846
A_51_P342481	Gpd2	-0.0838751	-0.183875	0.0161245	8.76656	-2.00467	0.0871757	0.991835	-4.01937
A_51_P184353	Nr2f6	-0.134055	-0.293967	0.0258565	12.7769	-2.00361	0.0873105	0.991835	-4.02034
A_52_P49321	Adamts9	-0.140038	-0.307116	0.0270399	10.7467	-2.00325	0.087355	0.991835	-4.02066
A_55_P1953087	Mcm3	0.187345	-0.0362341	0.410925	12.7481	2.00272	0.0874224	0.991835	-4.02115
A_55_P1967481	Hbb-y	1.07164	-0.207318	2.35059	9.40692	2.00263	0.0874333	0.991835	-4.02123
A_52_P550185	Urm1	-0.104188	-0.228558	0.0201815	11.2428	-2.00223	0.0874849	0.991835	-4.0216
A_55_P1990629	NA	-0.239124	-0.524612	0.0463635	11.5816	-2.00191	0.0875244	0.991835	-4.02188
A_66_P140533	NA	0.154829	-0.0300408	0.339699	8.63799	2.00168	0.0875534	0.991835	-4.02209
A_55_P1971474	NA	0.0832124	-0.0161461	0.182571	11.0708	2.00167	0.0875553	0.991835	-4.0221
A_66_P128055	Spindoc	0.135415	-0.0263291	0.297159	8.67262	2.001	0.0876398	0.991835	-4.02271
A_55_P2207255	Srpx	-0.154114	-0.338221	0.0299937	9.6782	-2.00069	0.0876798	0.991835	-4.023
A_55_P2187266	Pop1	0.151453	-0.0295033	0.33241	9.91834	2.00038	0.0877181	0.991835	-4.02327
A_52_P14666	NA	0.0948984	-0.0185434	0.20834	8.4349	1.99938	0.0878458	0.991835	-4.02419
A_52_P20966	Hnrnpab	0.0959994	-0.018789	0.210788	13.7989	1.99885	0.0879131	0.991835	-4.02467
A_51_P468329	Psmb7	-0.244445	-0.536804	0.047914	11.3562	-1.99836	0.0879751	0.991835	-4.02511
A_55_P2045188	NA	-0.133766	-0.293758	0.0262247	8.93614	-1.9983	0.087983	0.991835	-4.02517
A_55_P2031989	Rin2	-0.143071	-0.314209	0.028067	10.0391	-1.99809	0.0880099	0.991835	-4.02536
A_55_P2012478	Zfp618	0.115045	-0.0225855	0.252675	10.593	1.99785	0.0880405	0.991835	-4.02558
A_51_P367125	Pold1	0.173065	-0.0340351	0.380166	11.0908	1.99728	0.088113	0.991835	-4.02609
A_55_P2105833	Chchd5	-0.0860371	-0.189072	0.0169977	9.87556	-1.99577	0.0883049	0.991835	-4.02746
A_51_P222522	Mesd	0.115938	-0.0230356	0.254912	12.7102	1.9939	0.0885444	0.991835	-4.02917
A_55_P2064230	Tmx3	-0.100276	-0.220478	0.019925	8.98328	-1.99388	0.0885469	0.991835	-4.02918
A_51_P397564	Snrnp40	0.129894	-0.025867	0.285654	10.6313	1.99315	0.0886405	0.991835	-4.02985
A_55_P2114776	Greb1	0.0948244	-0.0188873	0.208536	8.11043	1.99308	0.0886495	0.991835	-4.02991
A_52_P303928	Rab2a	-0.161348	-0.35488	0.0321834	11.532	-1.99261	0.0887098	0.991835	-4.03034
A_55_P2063505	NA	0.475353	-0.0948728	1.04558	11.9377	1.99241	0.0887351	0.991835	-4.03052
A_51_P214825	Orc5	-0.0900949	-0.198207	0.0180174	8.3917	-1.99175	0.0888201	0.991835	-4.03112
A_51_P509211	Rnf34	-0.0970298	-0.213497	0.0194375	11.271	-1.99118	0.088893	0.991835	-4.03164
A_52_P387954	Dctn5	0.115906	-0.0232477	0.255059	11.2648	1.99077	0.0889462	0.991835	-4.03201
A_55_P1974412	Kat2a	0.104172	-0.0208971	0.22924	10.3856	1.99072	0.0889522	0.991835	-4.03205
A_66_P103301	Dicer1	0.113909	-0.0228631	0.250682	10.5232	1.99054	0.0889757	0.991835	-4.03222
A_55_P2069818	Mapk10	-0.325211	-0.715891	0.0654699	9.42242	-1.98954	0.0891042	0.991835	-4.03313
A_55_P2153021	Ttn	-0.134081	-0.295206	0.0270447	14.9939	-1.98889	0.0891872	0.991835	-4.03371
A_55_P2004797	Tacc2	-0.114549	-0.25226	0.0231614	12.2084	-1.98808	0.0892921	0.991835	-4.03445
A_55_P2050997	Serinc4	-0.11106	-0.244589	0.0224694	8.73851	-1.98788	0.0893182	0.991835	-4.03464
A_55_P1970033	Per1	-0.197409	-0.436803	0.0419848	12.3438	-2.04843	0.0893403	0.991835	-4.02371
A_55_P2029533	Zfp57	-0.0952492	-0.209801	0.0193023	7.98745	-1.98733	0.0893891	0.991835	-4.03513
A_55_P1971951	Cd86	-0.088148	-0.194179	0.0178825	7.83987	-1.98697	0.0894358	0.991835	-4.03546
A_51_P502456	H2-K2	-0.17416	-0.38369	0.03537	9.53651	-1.98661	0.0894827	0.991835	-4.03579
A_55_P2151751	Matr3	-0.106626	-0.234933	0.0216819	10.9328	-1.98618	0.0895377	0.991835	-4.03618
A_55_P1967659	Lactb	-0.14751	-0.32504	0.0300192	9.61699	-1.98592	0.0895717	0.991835	-4.03642
A_55_P2148708	NA	0.105039	-0.0214193	0.231498	12.9599	1.98524	0.0896596	0.991835	-4.03703
A_55_P2153251	Plagl1	0.150613	-0.0307615	0.331988	8.58026	1.9847	0.0897291	0.991835	-4.03752
A_51_P252784	Fam216a	0.0904919	-0.0185111	0.199495	10.8566	1.98418	0.0897973	0.991835	-4.038
A_51_P107362	Socs2	-0.488848	-1.07786	0.100168	10.3914	-1.98361	0.089871	0.991835	-4.03851
A_55_P2280237	Zfp697	0.126207	-0.0258797	0.278294	8.50719	1.98336	0.0899033	0.991835	-4.03874
A_55_P2118734	Rnmt	0.123217	-0.0253063	0.271741	9.6905	1.98283	0.0899722	0.991835	-4.03922
A_55_P2087225	Hnrnpa3	0.212325	-0.04369	0.46834	11.9095	1.98219	0.0900557	0.991835	-4.03981
A_55_P2125963	NA	0.137863	-0.0283979	0.304124	9.30047	1.98183	0.0901021	0.991835	-4.04013
A_52_P201206	Scrn1	-0.131998	-0.291208	0.0272132	9.32369	-1.98154	0.0901403	0.991835	-4.0404
A_52_P407796	Mdh1	-0.0937282	-0.206789	0.0193327	16.3248	-1.98138	0.0901614	0.991835	-4.04054
A_55_P2001168	NA	0.132178	-0.0273222	0.291679	10.8298	1.98065	0.0902563	0.991835	-4.0412
A_51_P187842	Eif4e3	-0.0948836	-0.209401	0.0196333	8.62567	-1.9803	0.090302	0.991835	-4.04152
A_51_P189722	Cabin1	0.118912	-0.0246569	0.262481	9.72467	1.97959	0.0903949	0.991835	-4.04217
A_52_P240453	Polr3k	0.147443	-0.0306536	0.32554	10.6951	1.97869	0.0905121	0.991835	-4.04298
A_55_P2102621	Eaf2	-0.151778	-0.335161	0.031605	11.3674	-1.97815	0.090583	0.991835	-4.04348
A_55_P2116149	NA	0.598785	-0.124756	1.32233	12.3154	1.97796	0.0906079	0.991835	-4.04365
A_55_P2000329	Gskip	0.105146	-0.0219487	0.23224	8.64089	1.97731	0.0906933	0.991835	-4.04424
A_51_P372702	Il16	-0.122254	-0.27005	0.0255416	8.49827	-1.97702	0.0907311	0.991835	-4.0445
A_55_P2128695	Nckap1	-0.114344	-0.252598	0.0239095	10.3462	-1.97673	0.0907695	0.991835	-4.04477
A_52_P197095	Cdk17	-0.0913602	-0.201837	0.019117	8.47846	-1.97648	0.0908011	0.991835	-4.04499
A_55_P1955821	Ccl21b	0.311074	-0.06519	0.687338	12.9191	1.97597	0.0908688	0.991835	-4.04546
A_52_P142208	Akirin1	0.189289	-0.0396899	0.418267	10.7077	1.97578	0.0908933	0.991835	-4.04563
A_55_P2026125	Srrm2	0.120421	-0.0253094	0.266152	8.65125	1.97497	0.0909995	0.991835	-4.04636
A_51_P387235	Nampt	-0.0885563	-0.195727	0.0186147	9.75318	-1.97493	0.0910055	0.991835	-4.0464
A_66_P100365	NA	0.13343	-0.0280801	0.29494	8.86826	1.97453	0.0910583	0.991835	-4.04677
A_55_P2058657	NA	0.126399	-0.0266657	0.279464	16.3076	1.97368	0.0911693	0.991835	-4.04753
A_55_P1967683	Bex4	0.120754	-0.0267669	0.268275	13.177	2.03336	0.0911739	0.991835	-4.03536
A_51_P450123	Mrpl36	0.093004	-0.0196416	0.20565	12.6835	1.97332	0.0912179	0.991835	-4.04787
A_55_P2028054	Incenp	0.14769	-0.0312029	0.326582	12.7568	1.97318	0.0912356	0.991835	-4.04799
A_55_P2049867	Ccrl2	-0.131265	-0.290295	0.0277639	8.28605	-1.9728	0.0912863	0.991835	-4.04834
A_55_P2114569	Zfp24	0.099565	-0.0210615	0.220191	11.3001	1.97275	0.0912919	0.991835	-4.04838
A_51_P348665	Ramp1	-0.30763	-0.680428	0.0651678	11.6944	-1.97226	0.0913569	0.991835	-4.04883
A_55_P2018191	Ccm2l	0.0878821	-0.0186292	0.194393	9.10398	1.97203	0.0913872	0.991835	-4.04903
A_66_P111534	5430431A17Rik	0.348405	-0.0741067	0.770917	12.9194	1.97086	0.0915427	0.991835	-4.0501
A_66_P114333	Tlr12	-0.0956451	-0.211665	0.0203749	8.04568	-1.97033	0.0916122	0.991835	-4.05058
A_55_P2181071	NA	0.111201	-0.0236942	0.246097	15.1905	1.97025	0.0916227	0.991835	-4.05065
A_55_P2065631	Hook3	0.127462	-0.0271633	0.282087	10.6811	1.9702	0.09163	0.991835	-4.0507
A_52_P480064	Tmem134	-0.180089	-0.398632	0.038454	12.5892	-1.96952	0.09172	0.991835	-4.05132
A_55_P1956842	NA	0.156975	-0.0335246	0.347474	14.6554	1.96945	0.0917286	0.991835	-4.05138
A_55_P2112445	Tbx4	0.09729	-0.0207998	0.21538	7.72425	1.96909	0.091777	0.991835	-4.05171
A_55_P2048518	Zfpm1	0.0956708	-0.0204977	0.211839	12.0825	1.96834	0.0918761	0.991835	-4.05239
A_55_P2154107	Gcm1	0.385324	-0.082829	0.853476	10.9607	1.96719	0.0920282	0.991835	-4.05343
A_66_P106654	Camsap1	0.115229	-0.024788	0.255246	11.0426	1.96694	0.0920627	0.991835	-4.05367
A_55_P2135633	NA	0.102363	-0.0220366	0.226762	15.9649	1.96668	0.0920972	0.991835	-4.0539
A_55_P2023747	Mfsd10	0.125525	-0.0271181	0.278167	10.7734	1.96545	0.0922605	0.991835	-4.05502
A_55_P1968763	Shc4	0.298257	-0.0644918	0.661005	10.4155	1.96514	0.0923017	0.991835	-4.0553
A_51_P393426	Pros1	-0.0926577	-0.205377	0.0200616	9.13882	-1.96468	0.092363	0.991835	-4.05571
A_55_P2150757	Gzmm	-0.121642	-0.269641	0.0263575	8.87361	-1.96441	0.0923993	0.991835	-4.05596
A_55_P2417569	Prrx2	0.224072	-0.0485546	0.496698	10.3467	1.96439	0.0924015	0.991835	-4.05598
A_52_P282987	Yeats2	0.102983	-0.0223333	0.228299	9.92208	1.96411	0.0924388	0.991835	-4.05623
A_55_P1961049	Cep295	0.194378	-0.0421557	0.430913	9.95904	1.9641	0.0924408	0.991835	-4.05624
A_52_P178998	Fam168b	0.195418	-0.0423831	0.433218	12.3988	1.96408	0.092443	0.991835	-4.05626
A_51_P303180	Fam114a1	0.174759	-0.0379134	0.387432	9.93225	1.96398	0.0924563	0.991835	-4.05635
A_55_P2131288	Ank2	-0.113325	-0.251276	0.0246264	11.4988	-1.9634	0.0925344	0.991835	-4.05688
A_66_P105830	1700028B04Rik	-0.199859	-0.443197	0.0434781	16.0306	-1.96302	0.092585	0.991835	-4.05722
A_51_P474459	Socs3	-0.221026	-0.490162	0.0481111	9.20626	-1.96281	0.0926128	0.991835	-4.05741
A_52_P202725	Rragc	0.161676	-0.0352013	0.358553	8.94737	1.96272	0.0926249	0.991835	-4.0575
A_55_P2078680	Tpm1	0.121946	-0.0265994	0.270491	8.42684	1.96208	0.0927106	0.991835	-4.05808
A_52_P425706	Rnf168	0.125589	-0.0273976	0.278576	10.9241	1.96204	0.0927165	0.991835	-4.05812
A_51_P454993	Tmcc2	0.0963149	-0.0210126	0.213642	8.14406	1.96202	0.0927194	0.991835	-4.05814
A_55_P2114269	Fam177a2	-0.161981	-0.359317	0.0353544	16.4484	-1.96186	0.0927401	0.991835	-4.05828
A_52_P45738	Trim35	0.138887	-0.0303165	0.30809	8.56792	1.96183	0.0927444	0.991835	-4.05831
A_55_P1962092	Mpc1	-0.147431	-0.327088	0.0322256	13.5887	-1.96135	0.0928089	0.991835	-4.05874
A_55_P2462377	Nsf	0.0794084	-0.0173593	0.176176	10.4597	1.9613	0.0928148	0.991835	-4.05878
A_55_P2032997	Srp19	0.156427	-0.0342156	0.34707	11.4568	1.96111	0.0928414	0.991835	-4.05896
A_51_P506787	Nap1l1	0.195166	-0.042712	0.433044	10.904	1.96092	0.0928668	0.991835	-4.05914
A_55_P2048279	Tlr13	-0.199922	-0.443607	0.0437632	8.64408	-1.96083	0.0928781	0.991835	-4.05921
A_55_P2186929	NA	0.373984	-0.0819488	0.829917	10.05	1.96048	0.0929261	0.991835	-4.05954
A_55_P2127825	Bcas3	-0.137711	-0.305624	0.030201	9.2414	-1.96018	0.0929656	0.991835	-4.0598
A_55_P1975742	Dap3	-0.237719	-0.527585	0.052148	12.0133	-1.96008	0.0929789	0.991835	-4.05989
A_55_P2079520	Mpp1	-0.161247	-0.357875	0.0353808	9.22432	-1.96	0.09299	0.991835	-4.05997
A_55_P2154173	NA	0.204193	-0.0448752	0.45326	14.9291	1.95944	0.0930654	0.991835	-4.06048
A_55_P1998872	Slitrk5	0.171411	-0.0378229	0.380645	8.9112	1.95801	0.093257	0.991835	-4.06177
A_55_P2065370	NA	-0.117729	-0.26148	0.0260216	12.8035	-1.95742	0.0933378	0.991835	-4.06232
A_55_P1993758	Nsa2	0.0880881	-0.0194993	0.195676	11.22	1.95688	0.0934096	0.991835	-4.0628
A_55_P1992834	Socs2	-0.435602	-0.96765	0.0964469	9.94062	-1.9568	0.0934203	0.991835	-4.06287
A_55_P2005828	Hbb-bh1	0.187557	-0.0415794	0.416692	8.00078	1.95636	0.0934806	0.991835	-4.06328
A_52_P88091	Dsg2	0.103968	-0.0230607	0.230997	8.10333	1.95617	0.0935056	0.991835	-4.06345
A_51_P463428	Pik3ip1	-0.319572	-0.71012	0.0709773	10.8855	-1.9557	0.0935696	0.991835	-4.06388
A_51_P183853	Polr2m	0.0914852	-0.0203358	0.203306	14.4163	1.9554	0.0936094	0.991835	-4.06415
A_55_P2340448	B230114P17Rik	-0.2217	-0.492704	0.0493038	8.50109	-1.95524	0.0936319	0.991835	-4.0643
A_55_P2112230	Pcyt2	0.108525	-0.0241478	0.241199	12.716	1.95505	0.0936576	0.991835	-4.06447
A_55_P1962811	Anp32b	0.178372	-0.0397327	0.396477	13.4109	1.95466	0.0937104	0.991835	-4.06482
A_55_P2110875	2700046G09Rik	0.109497	-0.0243991	0.243393	9.5773	1.95453	0.0937272	0.991835	-4.06494
A_52_P472324	Slpi	-0.155815	-0.346363	0.0347318	8.33671	-1.95442	0.0937432	0.991835	-4.06504
A_51_P490257	Fbxo4	-0.0860141	-0.191205	0.0191766	10.3866	-1.95435	0.0937527	0.991835	-4.06511
A_55_P2031167	Efna1	-0.107165	-0.238262	0.0239328	11.3555	-1.95374	0.0938349	0.991835	-4.06566
A_55_P2021659	Abcb8	-0.0957602	-0.212943	0.0214226	11.6767	-1.95313	0.093918	0.991835	-4.06622
A_55_P2082806	Trib1	0.146745	-0.0328333	0.326324	9.25536	1.95307	0.0939251	0.991835	-4.06626
A_55_P1968370	Gprc5c	0.143119	-0.0320541	0.318292	9.51637	1.95272	0.0939737	0.991835	-4.06659
A_52_P328078	Atp5b	-0.223156	-0.496349	0.0500375	17.1337	-1.9523	0.0940297	0.991835	-4.06696
A_52_P200617	Iars	0.191433	-0.0430245	0.42589	11.193	1.95147	0.094143	0.991835	-4.06772
A_51_P181400	Efcab2	-0.143235	-0.318666	0.0321965	9.44072	-1.95142	0.0941499	0.991835	-4.06777
A_55_P1958246	Tcof1	0.132451	-0.0298035	0.294705	11.4141	1.95105	0.0942007	0.991835	-4.06811
A_55_P2159710	Acvr1	0.123308	-0.0277466	0.274362	12.3397	1.95104	0.0942013	0.991835	-4.06811
A_51_P374900	P2ry13	-0.0792745	-0.176409	0.0178601	7.72267	-1.9506	0.094261	0.991835	-4.06851
A_55_P1970775	Hdac1	0.109014	-0.0245646	0.242593	13.0643	1.95054	0.0942695	0.991835	-4.06857
A_52_P489729	Sec61a1	0.165351	-0.0372794	0.367982	13.2816	1.95035	0.094296	0.991835	-4.06874
A_55_P2007738	Mir22hg	0.0900038	-0.0203208	0.200328	7.94206	1.94983	0.0943657	0.991835	-4.06921
A_55_P2115442	Clec2d	0.122135	-0.0275803	0.27185	8.44071	1.94977	0.0943748	0.991835	-4.06927
A_55_P2039572	NA	0.100373	-0.0226675	0.223413	15.8944	1.94975	0.0943778	0.991835	-4.06929
A_52_P22324	Pln	-0.268579	-0.597824	0.0606652	13.4989	-1.94968	0.0943868	0.991835	-4.06935
A_55_P1992403	Simc1	0.118633	-0.026801	0.264068	8.91411	1.94962	0.0943956	0.991835	-4.06941
A_51_P512591	Cdc42se1	-0.118026	-0.262747	0.0266947	9.96663	-1.9492	0.0944523	0.991835	-4.06979
A_52_P265002	Pik3ca	-0.0934247	-0.208046	0.0211969	8.68435	-1.94807	0.0946066	0.991835	-4.07081
A_52_P581435	Pdha1	-0.114171	-0.254281	0.0259395	12.4652	-1.94757	0.0946743	0.991835	-4.07126
A_66_P126552	Prr14l	0.135036	-0.0307353	0.300807	8.81721	1.94693	0.094763	0.991835	-4.07185
A_52_P400999	Arhgap31	-0.132901	-0.296059	0.0302568	12.1089	-1.94684	0.0947751	0.991835	-4.07193
A_55_P2052185	Lamtor1	-0.124396	-0.27713	0.0283385	12.3596	-1.94661	0.0948068	0.991835	-4.07214
A_52_P539414	Gtf2h3	-0.143067	-0.318748	0.0326136	9.51971	-1.94637	0.0948393	0.991835	-4.07236
A_55_P1976709	NA	-0.0837864	-0.186682	0.0191094	13.0874	-1.94619	0.0948638	0.991835	-4.07252
A_55_P2113165	Camkk1	0.113214	-0.0258552	0.252283	8.58256	1.94571	0.0949294	0.991835	-4.07295
A_55_P1956707	Rpl36a	0.111192	-0.0254092	0.247794	14.8277	1.94549	0.0949601	0.991835	-4.07316
A_52_P271377	Efr3a	0.0915949	-0.0209826	0.204172	8.49947	1.94459	0.0950826	0.991835	-4.07397
A_55_P2159026	Rpl22l1	0.187846	-0.0431533	0.418844	14.3385	1.94357	0.0952234	0.991835	-4.0749
A_55_P2142028	Clip4	-0.11759	-0.262194	0.027014	11.6823	-1.94357	0.0952239	0.991835	-4.0749
A_52_P254149	Irgq	-0.143338	-0.319617	0.0329414	9.87056	-1.94343	0.0952427	0.991835	-4.07503
A_55_P2173664	Frmpd2	-0.142526	-0.31783	0.0327773	13.0587	-1.94318	0.0952769	0.991835	-4.07525
A_52_P125350	Anp32e	0.132461	-0.0305143	0.295435	10.8369	1.94256	0.0953619	0.991835	-4.07581
A_55_P2129407	NA	0.273464	-0.0630184	0.609946	8.61261	1.94244	0.0953794	0.991835	-4.07593
A_52_P198898	Samd5	0.114028	-0.026297	0.254353	9.11792	1.94216	0.0954171	0.991835	-4.07618
A_55_P2057913	Hmgb1-ps7	-0.325732	-0.726588	0.075124	12.9544	-1.94214	0.0954199	0.991835	-4.0762
A_55_P2181655	Tns3	0.109157	-0.0252024	0.243516	8.2558	1.94175	0.0954746	0.991835	-4.07656
A_55_P2075731	NA	0.557085	-0.128761	1.24293	12.0497	1.94135	0.0955292	0.991835	-4.07692
A_52_P15388	Ltf	-0.171341	-0.382315	0.0396338	8.05908	-1.94106	0.0955687	0.991835	-4.07718
A_55_P1976864	Fbxl20	0.307071	-0.0711676	0.68531	9.90921	1.94036	0.095666	0.991835	-4.07782
A_55_P2080895	Rab7	0.127755	-0.029618	0.285128	10.0956	1.94025	0.0956817	0.991835	-4.07792
A_51_P247873	Ndufb8	-0.176833	-0.394663	0.040997	16.2806	-1.94024	0.0956829	0.991835	-4.07793
A_55_P2077009	Acap3	0.161769	-0.0375603	0.361098	10.4199	1.93969	0.095758	0.991835	-4.07842
A_55_P2028576	NA	0.300683	-0.0698447	0.671211	11.851	1.93953	0.0957802	0.991835	-4.07857
A_51_P479583	Obsl1	0.182735	-0.0424608	0.407931	12.5841	1.93941	0.0957966	0.991835	-4.07868
A_55_P2034400	Cdk8	0.199548	-0.0464439	0.445539	10.2304	1.93881	0.0958802	0.991835	-4.07922
A_51_P114878	Elp1	0.130944	-0.0304805	0.292368	10.7993	1.93876	0.0958866	0.991835	-4.07931
A_51_P512119	AF067063	-0.158389	-0.35368	0.0369024	8.94101	-1.93843	0.0959325	0.991835	-4.07957
A_52_P157880	Gm1947	0.115495	-0.0269365	0.257926	9.14261	1.93805	0.095985	0.991835	-4.07991
A_55_P2158404	Cmpk2	-0.091056	-0.203357	0.0212454	8.03893	-1.9379	0.0960058	0.991835	-4.08005
A_55_P2095488	Syncrip	0.17103	-0.0399483	0.382009	9.62009	1.93751	0.0960607	0.991835	-4.08041
A_55_P2184128	Ndufa3	-0.13103	-0.292695	0.0306352	16.2669	-1.93715	0.0961104	0.991835	-4.08073
A_55_P2052281	Rnf208	0.234314	-0.0548758	0.523503	8.70067	1.93653	0.0961966	0.991835	-4.0813
A_55_P1966790	Impdh2	0.152356	-0.0357226	0.340435	11.9716	1.93611	0.0962552	0.991835	-4.08168
A_51_P371876	Zmynd8	0.13638	-0.0320326	0.304792	10.2822	1.93546	0.0963448	0.991835	-4.08227
A_55_P2114333	NA	0.108472	-0.02548	0.242424	14.9331	1.93543	0.0963495	0.991835	-4.0823
A_55_P2014259	Zfp82	-0.151779	-0.339291	0.0357338	9.33612	-1.93459	0.0964661	0.991835	-4.08306
A_51_P230987	Pi4k2b	0.100388	-0.023647	0.224423	8.22794	1.9344	0.0964927	0.991835	-4.08323
A_51_P484254	Pcca	-0.126281	-0.282319	0.0297576	9.37303	-1.93426	0.0965124	0.991835	-4.08336
A_55_P2058613	NA	-0.0808317	-0.18072	0.0190569	8.18215	-1.93408	0.0965371	0.991835	-4.08352
A_66_P125437	Rpl30	0.144147	-0.0339989	0.322293	10.1812	1.93392	0.0965597	0.991835	-4.08367
A_55_P2043782	Trpm1	0.241873	-0.0571163	0.540863	8.65497	1.93349	0.0966204	0.991835	-4.08406
A_51_P448814	Zfp90	0.136695	-0.0322824	0.305673	10.1006	1.93345	0.0966253	0.991835	-4.0841
A_52_P494372	Zxdc	-0.116075	-0.259563	0.0274136	8.65001	-1.93344	0.0966272	0.991835	-4.08411
A_66_P117913	NA	0.0973103	-0.0229831	0.217604	15.7454	1.93342	0.0966296	0.991835	-4.08412
A_55_P2419514	Ccny	0.181646	-0.0429271	0.406218	8.8119	1.9332	0.0966601	0.991835	-4.08432
A_51_P330213	Asf1b	0.117706	-0.0278357	0.263247	10.948	1.93295	0.0966954	0.991835	-4.08455
A_55_P2060404	Pus3	0.126091	-0.0298469	0.282029	9.83519	1.9326	0.0967443	0.991835	-4.08487
A_52_P552547	Lppos	-0.177111	-0.396149	0.0419262	9.47056	-1.93258	0.0967473	0.991835	-4.08489
A_51_P245525	NA	-0.103088	-0.2306	0.0244248	16.0322	-1.93225	0.096793	0.991835	-4.08519
A_52_P375312	Jaml	-0.0884597	-0.197887	0.0209675	7.75179	-1.9321	0.0968142	0.991835	-4.08532
A_51_P477440	Sec23ip	0.0826302	-0.0196193	0.18488	10.2073	1.93146	0.0969028	0.991835	-4.0859
A_52_P269461	Ddhd2	0.0932361	-0.022149	0.208621	8.19095	1.93127	0.0969297	0.991835	-4.08608
A_51_P151902	Spon1	0.167197	-0.0399407	0.374335	9.56873	1.92921	0.0972194	0.991835	-4.08795
A_55_P1974593	NA	-0.155498	-0.348208	0.0372116	15.513	-1.92855	0.0973115	0.991835	-4.08855
A_51_P161874	Med30	-0.116493	-0.260959	0.0279725	11.09	-1.92728	0.0974901	0.991835	-4.0897
A_51_P149325	Psmd8	-0.164236	-0.368083	0.0396109	11.7947	-1.92563	0.0977223	0.991835	-4.0912
A_55_P1981241	Grasp	0.0962595	-0.0232204	0.215739	10.2594	1.92556	0.0977321	0.991835	-4.09126
A_55_P2095933	Zranb1	-0.120159	-0.269307	0.028988	9.806	-1.92553	0.0977363	0.991835	-4.09129
A_55_P1962771	Cyfip2	-0.134747	-0.302041	0.0325469	10.0319	-1.92508	0.0978008	0.991835	-4.0917
A_55_P2010487	Unk	0.17886	-0.0432406	0.400961	10.7117	1.92474	0.0978479	0.991835	-4.09201
A_51_P461475	Atn1	-0.105671	-0.236923	0.0255802	10.127	-1.92425	0.0979174	0.991835	-4.09245
A_55_P2027969	Myl6	0.150529	-0.0364764	0.337535	15.786	1.92387	0.0979715	0.991835	-4.0928
A_52_P561650	Vwa1	-0.168152	-0.377056	0.0407531	9.23117	-1.92381	0.09798	0.991835	-4.09286
A_51_P138538	Eif1b	-0.136352	-0.305775	0.0330713	12.3145	-1.92352	0.0980204	0.991835	-4.09312
A_52_P346458	Tollip	-0.0964122	-0.216232	0.0234076	11.0356	-1.92315	0.0980736	0.991835	-4.09346
A_55_P2030899	NA	-0.103039	-0.2311	0.0250224	11.4038	-1.92306	0.0980862	0.991835	-4.09354
A_66_P123527	Ndufb4	-0.117578	-0.263773	0.0286171	15.0982	-1.92222	0.0982054	0.991835	-4.0943
A_51_P297586	Birc6	0.0967837	-0.0235881	0.217156	9.97909	1.92171	0.0982781	0.991835	-4.09477
A_55_P2081482	Atp5g2	-0.111263	-0.249648	0.0271218	16.3354	-1.92164	0.0982875	0.991835	-4.09483
A_55_P2151138	Dynlt1c	-0.139845	-0.313779	0.0340895	13.6615	-1.92163	0.0982885	0.991835	-4.09483
A_55_P2080850	Ptpn2	0.104321	-0.0254417	0.234084	10.3209	1.92146	0.0983128	0.991835	-4.09499
A_55_P2038298	Rpl31	0.142949	-0.034885	0.320783	16.0743	1.92121	0.098348	0.991835	-4.09522
A_55_P1973848	Sema4b	0.139623	-0.0340782	0.313324	9.54828	1.92116	0.0983557	0.991835	-4.09527
A_51_P296416	Orc6	0.12005	-0.0293326	0.269432	11.0645	1.92075	0.0984135	0.991835	-4.09563
A_55_P2360501	NA	0.211622	-0.0517789	0.475022	8.65821	1.92023	0.098488	0.991835	-4.09611
A_51_P269078	Habp4	-0.179579	-0.403101	0.0439429	10.2603	-1.92019	0.098493	0.991835	-4.09614
A_55_P2175579	Olfr1466	-0.200264	-0.449556	0.0490267	8.58349	-1.92002	0.0985172	0.991835	-4.0963
A_55_P1975045	Sgcg	-0.248047	-0.556823	0.0607286	10.7246	-1.92	0.0985209	0.991835	-4.09632
A_66_P109720	Jpt2	0.103814	-0.0254214	0.233049	8.06885	1.91992	0.0985314	0.991835	-4.09639
A_51_P165293	Ckmt2	-0.400485	-0.899154	0.0981833	12.8326	-1.91948	0.0985942	0.991835	-4.09679
A_55_P2048867	NA	-0.231891	-0.520686	0.0569045	8.15915	-1.91912	0.0986453	0.991835	-4.09711
A_55_P2060243	Itgbl1	-0.145274	-0.326228	0.0356805	8.08872	-1.91879	0.0986924	0.991835	-4.09742
A_51_P451346	Klf6	0.118797	-0.029178	0.266772	12.7273	1.91879	0.0986932	0.991835	-4.09742
A_52_P429876	Tbx20	0.155894	-0.0383025	0.35009	12.2043	1.91866	0.0987116	0.991835	-4.09754
A_55_P1961983	Uqcr11	-0.15309	-0.343843	0.0376626	16.7083	-1.91816	0.0987819	0.991835	-4.09799
A_51_P198076	Mien1	-0.119383	-0.268186	0.0294201	12.3101	-1.91752	0.0988737	0.991835	-4.09857
A_55_P2098771	Taf13	0.0932602	-0.0229869	0.209507	10.2717	1.91745	0.098884	0.991835	-4.09864
A_66_P109183	Apold1	-0.184121	-0.413634	0.0453915	10.3844	-1.91737	0.098895	0.991835	-4.09871
A_55_P2121856	Ier5l	-0.140991	-0.316741	0.0347589	11.6931	-1.91737	0.0988954	0.991835	-4.09871
A_52_P287992	Tbcel	0.0931347	-0.0230022	0.209272	8.20329	1.91668	0.0989932	0.991835	-4.09933
A_55_P2030756	Nedd4l	0.145158	-0.0358663	0.326182	9.83218	1.91652	0.0990165	0.991835	-4.09948
A_55_P1966538	Ctu2	0.133587	-0.0330212	0.300194	10.7149	1.91636	0.0990397	0.991835	-4.09963
A_55_P1955243	Rps24	0.119613	-0.0295859	0.268813	17.0084	1.91612	0.0990741	0.991835	-4.09984
A_51_P105927	Rasl12	-0.10513	-0.236275	0.0260152	9.73455	-1.91595	0.0990985	0.991835	-4.1
A_55_P2002903	Smoc2	-0.244985	-0.55065	0.0606794	11.9089	-1.9156	0.0991487	0.991835	-4.10032
A_51_P276063	Phyh	-0.12552	-0.282153	0.0311127	13.4083	-1.91531	0.0991891	0.991835	-4.10057
A_55_P2092661	Nup210	0.210184	-0.0521075	0.472475	10.5307	1.91525	0.0991988	0.991835	-4.10064
A_52_P79385	Magt1	0.108039	-0.026794	0.242872	9.49963	1.91511	0.0992183	0.991835	-4.10076
A_55_P1994608	Itsn1	-0.0914284	-0.205532	0.0226746	9.26979	-1.91511	0.0992186	0.991835	-4.10076
A_55_P1991688	Rad51ap1	0.234256	-0.05811	0.526621	10.0856	1.91502	0.0992314	0.991835	-4.10084
A_55_P1967138	Cenpx	-0.0892028	-0.200534	0.0221281	11.5904	-1.91501	0.099232	0.991835	-4.10085
A_55_P2158697	H4c9	0.16868	-0.041864	0.379224	9.0443	1.91483	0.0992585	0.991835	-4.10101
A_55_P1981274	NA	0.11784	-0.0292596	0.26494	17.1688	1.91465	0.0992835	0.991835	-4.10117
A_66_P119429	NA	0.111046	-0.027574	0.249665	13.8559	1.91464	0.0992863	0.991835	-4.10119
A_55_P2122314	Emc1	0.0857046	-0.0213212	0.19273	10.7531	1.91393	0.0993881	0.991835	-4.10184
A_55_P2037777	NA	0.114142	-0.0284046	0.256688	8.85417	1.9138	0.0994054	0.991835	-4.10195
A_55_P1955309	Zfp800	0.11328	-0.0282126	0.254772	8.42997	1.9135	0.0994492	0.991835	-4.10222
A_51_P134812	Chac1	0.334687	-0.0834219	0.752796	8.03334	1.91319	0.0994933	0.991835	-4.1025
A_55_P1992769	Pafah1b1	-0.142786	-0.321203	0.0356308	12.6413	-1.91275	0.0995561	0.991835	-4.1029
A_52_P327664	Gbp5	-0.0834226	-0.187686	0.0208409	7.87925	-1.91232	0.0996187	0.991835	-4.10329
A_52_P78257	Plekha2	-0.178242	-0.401015	0.0445303	10.1265	-1.91231	0.0996202	0.991835	-4.1033
A_52_P181468	Kmt5a	0.22165	-0.0553838	0.498684	10.1313	1.91225	0.0996291	0.991835	-4.10336
A_52_P179178	Bend3	0.121323	-0.0303447	0.27299	10.9373	1.91187	0.0996831	0.991835	-4.1037
A_52_P314129	Pkia	-0.117618	-0.264663	0.0294277	9.98553	-1.91175	0.0997011	0.991835	-4.10381
A_51_P342271	Setd6	0.116272	-0.0290974	0.261642	9.91939	1.91166	0.099713	0.991835	-4.10389
A_52_P209311	Snx12	0.0937646	-0.0234666	0.210996	11.7707	1.91164	0.0997171	0.991835	-4.10392
A_66_P128702	Nup43	0.156525	-0.0391817	0.352233	9.94906	1.91156	0.0997283	0.991835	-4.10399
A_51_P407165	Abhd5	-0.107747	-0.242507	0.0270132	9.02876	-1.91096	0.0998139	0.991835	-4.10453
A_52_P452689	Atf3	0.342985	-0.0860788	0.77205	8.98563	1.91057	0.0998708	0.991835	-4.10489
A_51_P461005	Nrk	0.102922	-0.025943	0.231787	10.019	1.9089	0.100112	0.991835	-4.1064
A_55_P2157200	NA	-0.126947	-0.285904	0.0320092	11.0358	-1.90877	0.10013	0.991835	-4.10652
A_55_P2014867	Iws1	0.115787	-0.0292039	0.260779	8.99074	1.90866	0.100146	0.991835	-4.10662
A_66_P112065	Sertad2	0.271508	-0.0684918	0.611507	10.169	1.90859	0.100156	0.991835	-4.10668
A_55_P1997991	Ecpas	0.0928238	-0.0234162	0.209064	8.68206	1.90859	0.100156	0.991835	-4.10668
A_52_P612693	Polb	-0.113245	-0.255069	0.0285785	9.88203	-1.90845	0.100177	0.991835	-4.10681
A_51_P453909	Cyp2f2	0.156205	-0.0395035	0.351913	7.75456	1.90763	0.100295	0.991835	-4.10755
A_66_P126425	Eif1	0.108692	-0.0274943	0.244878	14.8077	1.90754	0.100309	0.991835	-4.10764
A_51_P118650	Wdr6	0.113458	-0.0287579	0.255674	9.82101	1.90676	0.100421	0.991835	-4.10819
A_55_P2127804	Map3k7	0.124105	-0.0314744	0.279684	8.58652	1.90654	0.100453	0.991835	-4.10854
A_55_P2096827	Art3	-0.30453	-0.686296	0.077235	10.6511	-1.90653	0.100455	0.991835	-4.10855
A_55_P2079579	Pira7	-0.0937007	-0.211168	0.0237666	7.82163	-1.90649	0.10046	0.991835	-4.10859
A_55_P1952220	Pnpo	0.298053	-0.0756486	0.671754	11.9074	1.90624	0.100497	0.991835	-4.10882
A_55_P1977473	Dab2	0.132901	-0.0337331	0.299536	9.51723	1.90622	0.100499	0.991835	-4.10883
A_52_P387724	Tcf7l1	0.181413	-0.0461203	0.408946	9.23174	1.9056	0.100589	0.991835	-4.10939
A_52_P162298	Ydjc	0.184512	-0.0469253	0.415949	9.42548	1.90546	0.10061	0.991835	-4.10952
A_51_P304397	Cpm	-0.122369	-0.275934	0.0311957	8.18913	-1.90454	0.100744	0.991835	-4.11036
A_51_P176377	Usp25	-0.110155	-0.248509	0.0281982	10.7449	-1.90294	0.100977	0.991835	-4.11182
A_55_P1998545	Ncdn	0.111604	-0.02867	0.251878	11.2311	1.90157	0.101177	0.991835	-4.11306
A_55_P2003643	Tstd2	0.113927	-0.0293377	0.257191	9.48394	1.90062	0.101314	0.991835	-4.11392
A_55_P2014269	Zfp771	-0.112408	-0.25377	0.0289538	12.3319	-1.90053	0.101328	0.991835	-4.114
A_51_P257762	Kat2b	-0.10589	-0.239075	0.0272947	8.65494	-1.90025	0.10137	0.991835	-4.11426
A_55_P2041090	Tyw5	0.213643	-0.0551677	0.482454	9.98145	1.89955	0.101471	0.991835	-4.11489
A_55_P2010773	Tbx2	0.106975	-0.0276578	0.241608	8.94722	1.89907	0.101542	0.991835	-4.11533
A_52_P549166	Arsj	-0.111856	-0.25268	0.0289688	8.48197	-1.89841	0.101639	0.991835	-4.11593
A_52_P227307	Mllt1	0.177785	-0.0460661	0.401636	11.0877	1.89821	0.101668	0.991835	-4.11611
A_65_P13527	Osbpl8	-0.195358	-0.441377	0.0506616	12.1482	-1.89789	0.101715	0.991835	-4.1164
A_55_P2011672	NA	-0.118909	-0.268674	0.0308553	13.2698	-1.89765	0.10175	0.991835	-4.11662
A_55_P2059686	Rcc1	0.178775	-0.0463975	0.403947	10.6084	1.89758	0.10176	0.991835	-4.11668
A_51_P406557	Myorg	-0.0996874	-0.225293	0.0259181	8.33041	-1.89688	0.101863	0.991835	-4.11731
A_55_P2130610	Smc3	0.138032	-0.0358998	0.311964	12.1499	1.89675	0.101882	0.991835	-4.11744
A_51_P314111	Psip1	0.105214	-0.0273837	0.237812	10.6124	1.89647	0.101923	0.991835	-4.11769
A_55_P2143139	Myadml2	0.0994704	-0.025896	0.224837	11.0929	1.89636	0.101939	0.991835	-4.11779
A_55_P2115281	Chchd2-ps	-0.0921576	-0.208314	0.023999	16.0167	-1.89625	0.101955	0.991835	-4.11789
A_51_P391764	Cbx6	0.217937	-0.0567874	0.492661	12.9986	1.89602	0.10199	0.991835	-4.1181
A_51_P505868	Lhfp	-0.120893	-0.273314	0.0315286	9.68865	-1.89567	0.102041	0.991835	-4.11841
A_66_P127255	Ing3	0.116611	-0.0304212	0.263644	10.4713	1.89555	0.102058	0.991835	-4.11852
A_55_P1969078	Adar	-0.110806	-0.250534	0.0289223	9.03918	-1.89534	0.102089	0.991835	-4.11871
A_55_P2049687	Efna2	0.0836252	-0.0218329	0.189083	8.50497	1.89525	0.102103	0.991835	-4.1188
A_55_P2293013	Ces2a	-0.0829482	-0.187563	0.0216661	7.71432	-1.89507	0.10213	0.991835	-4.11896
A_52_P654043	Msto1	0.156617	-0.0409178	0.354151	12.0131	1.89498	0.102143	0.991835	-4.11904
A_66_P106231	Nccrp1	0.0991571	-0.0259162	0.22423	7.98803	1.89482	0.102166	0.991835	-4.11919
A_52_P302395	Lnpep	-0.157002	-0.355059	0.0410548	9.30914	-1.89463	0.102194	0.991835	-4.11936
A_51_P304510	BC017158	0.145119	-0.0379975	0.328235	10.3837	1.89411	0.102271	0.991835	-4.11983
A_55_P2033120	Srxn1	0.133146	-0.0348696	0.301161	9.74302	1.89403	0.102283	0.991835	-4.1199
A_51_P417858	Zfp825	-0.0969442	-0.219312	0.0254237	8.48604	-1.89349	0.102362	0.991835	-4.12039
A_51_P257675	Tspyl4	-0.108683	-0.245898	0.0285315	10.2341	-1.89309	0.102422	0.991835	-4.12076
A_51_P204053	Hba-x	0.380553	-0.100037	0.861144	8.4291	1.89256	0.1025	0.991835	-4.12124
A_55_P2118391	Lrp6	0.102376	-0.0269277	0.231681	11.8539	1.89233	0.102534	0.991835	-4.12145
A_55_P2117689	Rmnd1	-0.115053	-0.260375	0.0302686	11.8787	-1.89224	0.102547	0.991835	-4.12153
A_55_P2090025	Mest	0.248856	-0.065485	0.563196	13.5659	1.89215	0.10256	0.991835	-4.12161
A_55_P1972699	Rars2	0.106213	-0.0279583	0.240385	10.9451	1.89203	0.102579	0.991835	-4.12172
A_55_P2105152	Trim59	-0.104442	-0.236385	0.0275015	11.1448	-1.89189	0.102599	0.991835	-4.12185
A_55_P1967149	Irx3	0.150136	-0.0395561	0.339827	10.7499	1.89167	0.102632	0.991835	-4.12205
A_52_P475450	Rbm48	0.0907871	-0.0239258	0.2055	8.32515	1.89156	0.102648	0.991835	-4.12215
A_55_P2147831	Gimap4	-0.215376	-0.487528	0.0567761	10.6381	-1.89145	0.102665	0.991835	-4.12225
A_66_P104221	NA	0.121557	-0.0320515	0.275166	8.44013	1.89136	0.102678	0.991835	-4.12233
A_52_P531651	Parvg	-0.078306	-0.177291	0.020679	7.7833	-1.89075	0.102768	0.991835	-4.12288
A_52_P646034	Nfatc2ip	0.0947426	-0.0250196	0.214505	8.95529	1.89075	0.102768	0.991835	-4.12288
A_52_P674165	Rsbn1l	-0.0888167	-0.201107	0.0234737	8.58896	-1.89043	0.102815	0.991835	-4.12317
A_51_P278427	3830406C13Rik	-0.103797	-0.23505	0.0274568	9.20855	-1.89009	0.102866	0.991835	-4.12349
A_55_P2082708	Pwp2	0.117116	-0.030984	0.265217	10.5381	1.89004	0.102874	0.991835	-4.12353
A_51_P232705	Commd9	-0.109856	-0.248798	0.0290864	9.18765	-1.88972	0.102921	0.991835	-4.12382
A_51_P386358	Wwp2	0.114816	-0.0304162	0.260047	10.9749	1.88951	0.102953	0.991835	-4.12401
A_52_P384574	Stard4	0.0958546	-0.0253989	0.217108	9.53205	1.88942	0.102966	0.991835	-4.12409
A_55_P2115136	Vsir	-0.112095	-0.25391	0.0297209	8.08923	-1.88917	0.103003	0.991835	-4.12432
A_51_P108226	Wfdc21	-0.189124	-0.428396	0.0501468	7.83534	-1.88915	0.103006	0.991835	-4.12382
A_55_P2182806	NA	0.121582	-0.032255	0.27542	9.94074	1.88894	0.103037	0.991835	-4.12453
A_55_P2021721	NA	0.372687	-0.0988885	0.844262	10.0147	1.88887	0.103047	0.991835	-4.12459
A_66_P106212	Secisbp2	-0.0998605	-0.226226	0.0265046	9.68492	-1.88876	0.103064	0.991835	-4.12469
A_52_P22617	NA	-0.113775	-0.257761	0.0302113	8.435	-1.88858	0.103091	0.991835	-4.12486
A_55_P2110713	Anxa2	0.113777	-0.0302308	0.257785	15.6758	1.88833	0.103128	0.991835	-4.12508
A_51_P369971	Fra10ac1	0.124217	-0.0330045	0.281438	11.2993	1.88833	0.103128	0.991835	-4.12508
A_51_P416869	Nedd8	-0.105927	-0.240057	0.0282018	13.4706	-1.88753	0.103246	0.991835	-4.12581
A_55_P2177539	Sod1	0.0932259	-0.0248568	0.211309	15.1478	1.88695	0.103334	0.991835	-4.12634
A_51_P425048	H2-Q2	-0.0984335	-0.223151	0.0262837	8.17717	-1.88637	0.10342	0.991835	-4.12686
A_55_P2019019	Rpl36a	0.105661	-0.0282389	0.239561	15.041	1.88601	0.103474	0.991835	-4.12719
A_51_P291417	Thbd	0.0974346	-0.0260448	0.220914	10.7854	1.88594	0.103484	0.991835	-4.12725
A_55_P1959738	Zfp511	0.123808	-0.0330971	0.280714	9.67758	1.88591	0.103488	0.991835	-4.12728
A_55_P2163143	Cdk4	0.143688	-0.0384132	0.325789	13.8789	1.88589	0.103491	0.991835	-4.12729
A_55_P1956517	Polr2l	0.0828645	-0.0221644	0.187893	14.8484	1.88568	0.103522	0.991835	-4.12748
A_55_P2166745	Sp3os	-0.134665	-0.305379	0.0360483	11.9611	-1.88537	0.103569	0.991835	-4.12777
A_55_P2417212	NA	0.174552	-0.0467588	0.395863	9.37582	1.88509	0.103611	0.991835	-4.12803
A_55_P2071486	Suv39h1	0.165621	-0.0443821	0.375624	8.89814	1.88495	0.103632	0.991835	-4.12815
A_51_P480233	Nmral1	0.111777	-0.0299578	0.253512	10.1682	1.88489	0.103641	0.991835	-4.12821
A_51_P347823	Ipo4	0.135954	-0.0364761	0.308385	10.6893	1.88447	0.103704	0.991835	-4.12859
A_55_P2044252	Zfp512b	0.224364	-0.0602348	0.508962	10.4134	1.88421	0.103742	0.991835	-4.12882
A_52_P81783	Gspt1	0.121589	-0.0327285	0.275906	9.8611	1.88316	0.103899	0.991835	-4.12977
A_55_P2033510	Ppm1m	0.113993	-0.030688	0.258675	10.2336	1.88311	0.103907	0.991835	-4.12982
A_55_P2174258	Pin4	-0.0834179	-0.189316	0.02248	11.9016	-1.8827	0.103968	0.991835	-4.13019
A_52_P476400	NA	0.198125	-0.053492	0.449742	10.3976	1.88195	0.104081	0.991835	-4.13087
A_51_P250123	Zfp763	-0.098613	-0.223855	0.0266291	8.41731	-1.88189	0.104091	0.991835	-4.13093
A_55_P1988760	Sestd1	-0.137462	-0.312154	0.0372301	9.27134	-1.8807	0.104269	0.991835	-4.13201
A_55_P1990548	Tbc1d22a	-0.0801418	-0.182009	0.0217254	11.7536	-1.88033	0.104324	0.991835	-4.13234
A_55_P1979463	Prdx5	-0.175007	-0.39751	0.0474962	13.4113	-1.87987	0.104393	0.991835	-4.13276
A_55_P2090708	Fam207a	0.105901	-0.0287984	0.2406	12.0426	1.87907	0.104514	0.991835	-4.13349
A_55_P2080758	Slc8a1	0.138849	-0.0377584	0.315457	10.5703	1.87907	0.104514	0.991835	-4.13349
A_55_P2022074	Klf10	-0.184426	-0.419027	0.0501754	10.5128	-1.87889	0.104542	0.991835	-4.13365
A_55_P2144391	NA	-0.11036	-0.250785	0.0300656	10.3339	-1.87834	0.104624	0.991835	-4.13415
A_55_P2117649	Slfn9	0.119509	-0.0326862	0.271705	8.80885	1.87676	0.104863	0.991835	-4.13558
A_51_P105380	Csta2	-0.225775	-0.5133	0.0617506	8.34423	-1.87676	0.104863	0.991835	-4.13504
A_51_P272876	Tent5a	0.130192	-0.0356143	0.295999	10.5326	1.87669	0.104873	0.991835	-4.13565
A_51_P393768	Osbp	-0.127428	-0.289722	0.0348665	9.54153	-1.87659	0.104888	0.991835	-4.13574
A_52_P661071	Snhg3	0.180904	-0.0494991	0.411308	10.848	1.87659	0.104889	0.991835	-4.13574
A_51_P351285	Pcsk7	-0.106141	-0.241367	0.0290851	9.59723	-1.876	0.104979	0.991835	-4.13628
A_55_P1958419	NA	0.121469	-0.0332981	0.276236	11.5573	1.87584	0.105002	0.991835	-4.13642
A_55_P2032192	Tpm1	-0.211126	-0.483081	0.0608292	9.27621	-1.92846	0.105053	0.991835	-4.11695
A_51_P314763	Rabggtb	-0.0883337	-0.200903	0.0242357	10.6767	-1.87549	0.105055	0.991835	-4.13673
A_55_P2001143	Ehmt2	0.125371	-0.0344664	0.285209	13.0506	1.87468	0.105177	0.991835	-4.13747
A_51_P406638	Rfc1	0.140722	-0.0387089	0.320153	11.5711	1.87445	0.105213	0.991835	-4.13768
A_55_P2165544	Aebp2	0.113234	-0.0311864	0.257654	9.16774	1.87395	0.105289	0.991835	-4.13814
A_55_P2072032	NA	0.103422	-0.0284987	0.235343	15.7434	1.87374	0.105321	0.991835	-4.13832
A_55_P1996086	Gm14326	0.0901701	-0.0248516	0.205192	8.75936	1.87366	0.105332	0.991835	-4.13839
A_55_P1960479	NA	0.567587	-0.15651	1.29168	12.1255	1.87346	0.105363	0.991835	-4.13858
A_51_P322473	Perm1	-0.2357	-0.536406	0.0650057	10.7783	-1.87338	0.105375	0.991835	-4.13865
A_52_P275354	Osbpl7	0.123017	-0.0339565	0.27999	9.72529	1.87304	0.105426	0.991835	-4.13896
A_55_P2023912	NA	0.466351	-0.128734	1.06144	10.6539	1.87302	0.105429	0.991835	-4.13897
A_51_P327751	Ifit1	-0.0751679	-0.171102	0.0207661	7.73423	-1.8727	0.105478	0.991835	-4.13926
A_55_P2006479	3300002I08Rik	0.113004	-0.0312263	0.257234	8.50214	1.87261	0.105493	0.991835	-4.13935
A_52_P602091	Csf1r	-0.102449	-0.233285	0.0283876	8.02414	-1.87149	0.105663	0.991835	-4.14037
A_55_P1979403	Tigar	-0.141646	-0.322662	0.039369	10.5091	-1.87025	0.105852	0.991835	-4.14149
A_55_P1963489	NA	-0.132377	-0.301572	0.0368182	8.69894	-1.86996	0.105895	0.991835	-4.14175
A_55_P2007022	Adgre5	-0.0888036	-0.202331	0.0247242	12.6204	-1.86955	0.105959	0.991835	-4.14213
A_55_P2053320	Zfr2	0.141533	-0.0394159	0.322482	9.05555	1.86944	0.105976	0.991835	-4.14223
A_51_P437786	Rbm28	0.159958	-0.0445774	0.364493	11.7773	1.86916	0.106018	0.991835	-4.14248
A_55_P2017769	B020031M17Rik	0.34371	-0.0958853	0.783306	8.84267	1.86874	0.106083	0.991835	-4.14286
A_52_P453884	Foxo1	0.110249	-0.0307896	0.251288	10.6597	1.8683	0.10615	0.991835	-4.14326
A_55_P2114218	Zcchc7	0.225326	-0.0629667	0.513618	9.94332	1.86804	0.106189	0.991835	-4.14349
A_51_P420547	Clic5	-0.208044	-0.474243	0.0581561	11.4809	-1.86791	0.10621	0.991835	-4.14361
A_55_P2015734	Syvn1	0.166976	-0.0467009	0.380653	11.8993	1.86769	0.106243	0.991835	-4.14381
A_55_P1962404	Ugt1a6b	-0.143945	-0.328157	0.0402682	8.42915	-1.8676	0.106256	0.991835	-4.14389
A_55_P2177488	H2bc21	-0.105924	-0.241506	0.0296583	8.58955	-1.86724	0.106312	0.991835	-4.14422
A_55_P1999419	Bag5	0.100301	-0.0281176	0.228719	10.0353	1.86675	0.106387	0.991835	-4.14467
A_51_P503542	Zfp414	0.142323	-0.0398997	0.324546	10.8222	1.86673	0.10639	0.991835	-4.14468
A_55_P2058757	Cap1	0.084743	-0.0237717	0.193258	10.9751	1.86648	0.106428	0.991835	-4.14491
A_51_P367060	Ifrd1	0.323449	-0.0907608	0.73766	10.9764	1.86636	0.106448	0.991835	-4.14502
A_51_P479043	Nif3l1	0.112034	-0.0314585	0.255527	11.2943	1.86608	0.10649	0.991835	-4.14528
A_51_P117618	Ethe1	-0.235592	-0.537409	0.0662255	10.3726	-1.86563	0.106559	0.991835	-4.14568
A_51_P376347	Hebp1	0.194036	-0.0545704	0.442642	10.136	1.86543	0.10659	0.991835	-4.14586
A_52_P649296	Nras	0.112582	-0.0316729	0.256837	9.7593	1.86529	0.106611	0.991835	-4.14599
A_55_P2036514	Dis3	0.145045	-0.0408197	0.33091	10.4551	1.86515	0.106632	0.991835	-4.14611
A_55_P1966327	NA	-0.139112	-0.317393	0.0391686	8.76009	-1.86496	0.106662	0.991835	-4.14629
A_51_P508580	Tcf15	-0.148056	-0.337801	0.0416898	10.5362	-1.86493	0.106667	0.991835	-4.14632
A_66_P133928	Fundc2	-0.123127	-0.280971	0.0347171	13.4789	-1.86438	0.106752	0.991835	-4.14682
A_55_P1998186	NA	0.106697	-0.0301336	0.243527	12.8895	1.86371	0.106855	0.991835	-4.14743
A_52_P31814	1110038B12Rik	0.179964	-0.050826	0.410754	11.0944	1.86371	0.106855	0.991835	-4.14743
A_51_P329251	Chchd1	0.112055	-0.0316577	0.255767	14.4488	1.86357	0.106876	0.991835	-4.14755
A_55_P2061874	Prelid1	0.106723	-0.03024	0.243685	14.0697	1.86236	0.107063	0.991835	-4.14865
A_51_P275454	Trim30a	-0.0988117	-0.225629	0.0280059	7.982	-1.86225	0.10708	0.991835	-4.14875
A_55_P2112737	Actb	0.129375	-0.0366755	0.295426	16.3358	1.86217	0.107092	0.991835	-4.14882
A_51_P389885	Spic	-0.0740273	-0.16907	0.021015	7.77458	-1.86159	0.107182	0.991835	-4.14935
A_65_P20104	Mical2	0.131022	-0.0372424	0.299286	8.65172	1.86106	0.107263	0.991835	-4.14983
A_52_P213181	Cul4b	0.126987	-0.0360968	0.290071	9.32487	1.86105	0.107265	0.991835	-4.14984
A_55_P2036615	Lrif1	-0.120645	-0.2756	0.0343104	9.43451	-1.86085	0.107296	0.991835	-4.15002
A_55_P2171493	BC030867	0.158904	-0.0452016	0.36301	9.69075	1.86075	0.107311	0.991835	-4.15011
A_51_P196973	Chaf1a	0.178966	-0.0509128	0.408844	9.97898	1.86072	0.107316	0.991835	-4.15014
A_55_P2118684	Idh2	-0.0911242	-0.208183	0.0259342	17.0166	-1.86055	0.107343	0.991835	-4.15029
A_52_P208222	Pde1c	-0.181111	-0.413769	0.0515459	8.95562	-1.86054	0.107344	0.991835	-4.1503
A_52_P423128	Arglu1	0.187713	-0.0534517	0.428878	11.245	1.86033	0.107377	0.991835	-4.15049
A_55_P2128153	Col6a1	-0.155235	-0.354724	0.0442534	13.2171	-1.85986	0.107448	0.991835	-4.15091
A_55_P1976212	Selplg	-0.0964402	-0.220373	0.0274927	8.43953	-1.85986	0.107449	0.991835	-4.15092
A_55_P2013680	NA	0.159803	-0.0456098	0.365216	16.3796	1.85937	0.107525	0.991835	-4.15136
A_55_P2254968	BB212172	0.133479	-0.0381426	0.305101	8.81797	1.85888	0.107602	0.991835	-4.15181
A_66_P122086	9030619P08Rik	-0.101073	-0.231085	0.0289379	7.87017	-1.85808	0.107725	0.991835	-4.15253
A_55_P2012615	NA	0.113406	-0.0325059	0.259318	14.7585	1.85761	0.107798	0.991835	-4.15296
A_55_P2288117	NA	0.108378	-0.0310753	0.247831	8.98481	1.85747	0.10782	0.991835	-4.15309
A_55_P2099064	Nsd2	0.0976826	-0.0280738	0.223439	8.42563	1.85651	0.10797	0.991835	-4.15396
A_51_P225427	Pkp2	-0.108737	-0.248732	0.0312581	13.556	-1.85641	0.107985	0.991835	-4.15405
A_55_P2159575	Reep6	0.157156	-0.0452164	0.359528	8.71844	1.85605	0.108041	0.991835	-4.15438
A_55_P2085781	Smim26	-0.0973727	-0.222788	0.0280431	13.1101	-1.85564	0.108104	0.991835	-4.15474
A_55_P2062310	NA	0.0977373	-0.0281632	0.223638	14.5822	1.85542	0.108139	0.991835	-4.15494
A_55_P1965674	Alg2	0.148222	-0.0427446	0.339188	10.7694	1.85509	0.108191	0.991835	-4.15525
A_51_P453167	Naxd	-0.0879203	-0.201209	0.0253686	12.0607	-1.85486	0.108226	0.991835	-4.15545
A_55_P1966204	Cxcl12	0.185643	-0.0536445	0.424931	10.0596	1.85425	0.108322	0.991835	-4.15601
A_55_P1965571	Rpl8	0.106966	-0.0309675	0.244899	14.9265	1.85347	0.108444	0.991835	-4.15671
A_55_P2229645	NA	0.134073	-0.0388239	0.30697	8.9889	1.85337	0.108458	0.991835	-4.1568
A_65_P07627	Dach1	-0.13028	-0.298306	0.0377468	8.72944	-1.85314	0.108495	0.991835	-4.15701
A_55_P1985288	Bhlha9	0.174659	-0.0506061	0.399925	7.86089	1.85313	0.108496	0.991835	-4.15702
A_55_P1972481	NA	-0.149059	-0.341383	0.0432653	9.51824	-1.85239	0.108612	0.991835	-4.15769
A_51_P362176	Fgg	-0.699313	-1.60162	0.202999	8.99439	-1.85235	0.108618	0.991835	-4.15772
A_55_P2121222	Clcc1	0.0877834	-0.0255024	0.201069	11.3134	1.85202	0.10867	0.991835	-4.15802
A_52_P517224	Trim63	-0.226695	-0.519345	0.0659547	12.6406	-1.85141	0.108765	0.991835	-4.15858
A_52_P220485	Uhrf2	0.0891194	-0.0259507	0.20419	9.09266	1.85105	0.108821	0.991835	-4.1589
A_55_P1984932	Zc3h18	0.095536	-0.0278226	0.218895	11.546	1.851	0.108829	0.991835	-4.15895
A_55_P2183955	Olfr97	-0.0995721	-0.228151	0.029007	8.55097	-1.85087	0.10885	0.991835	-4.15907
A_51_P266774	Mfn2	-0.126931	-0.290839	0.0369771	13.1578	-1.85087	0.10885	0.991835	-4.15907
A_55_P2047290	Ankrd40	-0.197704	-0.453127	0.0577192	10.1987	-1.84997	0.108992	0.991835	-4.15989
A_55_P2094613	NA	-0.102407	-0.234735	0.029922	8.84851	-1.84962	0.109046	0.991835	-4.1602
A_55_P2427900	Unc13c	0.176348	-0.0516066	0.404304	8.67856	1.84898	0.109147	0.991835	-4.16079
A_52_P624149	Hsp90b1	0.104854	-0.0306925	0.2404	14.455	1.84887	0.109165	0.991835	-4.16089
A_55_P2026945	Zranb2	0.099358	-0.0291449	0.227861	10.793	1.84799	0.109303	0.991835	-4.16168
A_51_P428483	Fgb	-0.739339	-1.69596	0.217281	9.07942	-1.8472	0.109427	0.991835	-4.1624
A_55_P2024358	Rpl34	0.126978	-0.0373246	0.291281	15.7834	1.84711	0.109441	0.991835	-4.16248
A_51_P309184	Pxmp2	-0.208487	-0.47827	0.0612967	9.99788	-1.84702	0.109455	0.991835	-4.16256
A_55_P2075627	Apc2	-0.0782217	-0.179445	0.0230016	9.20635	-1.84695	0.109466	0.991835	-4.16262
A_55_P2124120	Ywhae	-0.0998211	-0.229	0.0293576	15.0997	-1.84689	0.109476	0.991835	-4.16268
A_66_P113578	Washc1	-0.0943789	-0.21654	0.0277827	11.4307	-1.8465	0.109538	0.991835	-4.16303
A_55_P2057212	Tpr	0.1464	-0.0431493	0.33595	11.2444	1.84599	0.109619	0.991835	-4.1635
A_55_P2174743	Akap7	0.143035	-0.0422286	0.328299	9.67903	1.84528	0.109731	0.991835	-4.16414
[truncated: 17,336 more rows]
